# Supplementary material for: A ‘rule of 0.5’ for the metabolite-likeness of approved pharmaceutical drugs
Source: Metabolomics. 2014 Sep 19;11(2):323–39. doi: 10.1007/s11306-014-0733-z (PMC4342520; doi:10.1007/s11306-014-0733-z)
Supplement: Supplementary file 1 — Table of Recon2–Recon2 similarities, clustered and encoded in an Excel sheet as per the heatmap in Fig. 1a (Tanimoto coefficients are independent of which is the query, so the sheet is symmetrical). Supplementary material 1 (XLSM 10472 kb). [file 11306_2014_733_MOESM1_ESM.xlsm]

## Sheet: Recon2 metabolites
row ID	Hydrogen	hydrogen cyanide	Methanethiol	thiocyanate	Ammonium	phenylacetaldehyde	methanol	acetone	methylammonium	Cyanate	carbon monoxide	H2O	formaldehyde	acetaldehyde	Nitrite	peroxynitrite	Nitric oxide	hypochlorous acid	Hydrogen peroxide	dioxygen	superoxide	L-histidine	L-tryptophan	4-Imidazolone-5-propanoate	propionyl-carnitine	trans3,6dodecadienoylcoa	5,6-dihydrothymine	5,6-dihydrouracil	Orotate	(S)-dihydroorotate	docosa-4,7,10,13,16-pentaenoic acid	sphingosylphosphorylcholine	docosanedioicacid	creatinine	w-hydroxydocosanoicacid	cytosine	hypoxanthine	guanine	Uracil	Thymine	Allantoin	Xanthine	7,9-dihydro-1H-purine-2,6,8(3H)-trione	Urea	1-methylnicotinamide	9-octadecenoylcoa	Nicotinamide	tetradecanoyl carnitine	cervonyl carnitine
4-Aminobutanoate	0	0.0434783	0	0.0384615	0.0869565	0.16	0.125	0.0769231	0.12	0.115385	0.0434783	0.0909091	0.0869565	0.0869565	0.09375	0.0833333	0.0714286	0.0714286	0.153846	0.0833333	0.08	0.432432	0.432432	0.297872	0.321429	0.258621	0.234043	0.386364	0.156863	0.270833	0.186441	0.196429	0.157143	0.240741	0.22	0.152174	0.1	0.127273	0.12766	0.12	0.156863	0.109091	0.127273	0.233333	0.139535	0.130435	0.166667	0.12	0.111111
beta-alanine	0	0.0416667	0	0.037037	0.0833333	0.153846	0.12	0.0740741	0.115385	0.111111	0.0416667	0.0869565	0.0833333	0.0833333	0.0909091	0.0810811	0.0689655	0.0689655	0.148148	0.08	0.0769231	0.384615	0.384615	0.319149	0.293103	0.254237	0.282609	0.409091	0.2	0.291667	0.183333	0.192982	0.171429	0.236364	0.24	0.2	0.12	0.166667	0.173913	0.163265	0.2	0.148148	0.166667	0.225806	0.162791	0.12766	0.194444	0.0961538	0.108696
L-lysinium(1+)	0	0.04	0	0.0740741	0.125	0.107143	0.0740741	0.0714286	0.153846	0.148148	0.0833333	0.04	0.08	0.08	0.121212	0.108108	0.0666667	0.0322581	0.103448	0.0769231	0.115385	0.447368	0.447368	0.369565	0.357143	0.315789	0.276596	0.4	0.244898	0.340426	0.220339	0.210526	0.202899	0.277778	0.26	0.170213	0.163265	0.163636	0.170213	0.16	0.196078	0.166667	0.163636	0.258065	0.186047	0.173913	0.189189	0.183673	0.130435
D-ornithinium(1+)	0	0.0416667	0	0.0769231	0.130435	0.111111	0.0769231	0.0740741	0.16	0.153846	0.0869565	0.0416667	0.0833333	0.0833333	0.125	0.111111	0.0689655	0.0333333	0.107143	0.08	0.12	0.459459	0.459459	0.377778	0.363636	0.298246	0.282609	0.409091	0.25	0.347826	0.20339	0.214286	0.188406	0.283019	0.265306	0.173913	0.166667	0.166667	0.173913	0.163265	0.2	0.169811	0.166667	0.266667	0.190476	0.177778	0.194444	0.163265	0.133333
Ornithine	0	0.0384615	0	0.0344828	0.0769231	0.103448	0.111111	0.0689655	0.107143	0.103448	0.0384615	0.08	0.0769231	0.0769231	0.0857143	0.0769231	0.0645161	0.0645161	0.137931	0.0740741	0.0714286	0.555556	0.555556	0.333333	0.375	0.288136	0.270833	0.391304	0.215686	0.306122	0.196721	0.22807	0.183099	0.272727	0.254902	0.191489	0.183673	0.181818	0.166667	0.156863	0.24	0.163636	0.181818	0.290323	0.181818	0.170213	0.216216	0.156863	0.152174
L-homocysteine	0	0.0384615	0.037037	0.0714286	0.0769231	0.103448	0.111111	0.0689655	0.107143	0.103448	0.0384615	0.08	0.0769231	0.0769231	0.0857143	0.0769231	0.0645161	0.0645161	0.137931	0.0740741	0.0714286	0.513514	0.513514	0.306122	0.350877	0.288136	0.244898	0.361702	0.215686	0.306122	0.177419	0.206897	0.183099	0.22807	0.207547	0.191489	0.16	0.181818	0.166667	0.156863	0.24	0.163636	0.181818	0.25	0.155556	0.145833	0.184211	0.156863	0.152174
deoxyhypusine	0	0.0333333	0	0.030303	0.0666667	0.0909091	0.0967742	0.0606061	0.09375	0.0909091	0.0333333	0.0689655	0.0666667	0.0666667	0.0769231	0.0697674	0.0571429	0.0571429	0.121212	0.0645161	0.0625	0.5	0.5	0.307692	0.35	0.333333	0.25	0.36	0.2	0.283019	0.262295	0.233333	0.205479	0.275862	0.236364	0.176471	0.169811	0.169492	0.153846	0.145455	0.222222	0.152542	0.169492	0.257143	0.166667	0.156863	0.195122	0.166667	0.14
L-proline	0	0.0344828	0	0.03125	0.0689655	0.09375	0.1	0.0625	0.0967742	0.09375	0.0344828	0.0714286	0.0689655	0.0689655	0.0789474	0.0714286	0.0588235	0.0588235	0.125	0.0666667	0.0645161	0.594595	0.594595	0.395833	0.333333	0.316667	0.306122	0.425532	0.25	0.34	0.266667	0.280702	0.26087	0.351852	0.264151	0.204082	0.270833	0.236364	0.204082	0.192308	0.3	0.240741	0.259259	0.194444	0.195652	0.208333	0.230769	0.265306	0.166667
D-proline	0	0.0344828	0	0.03125	0.0689655	0.09375	0.1	0.0625	0.0967742	0.09375	0.0344828	0.0714286	0.0689655	0.0689655	0.0789474	0.0714286	0.0588235	0.0588235	0.125	0.0666667	0.0645161	0.594595	0.594595	0.395833	0.333333	0.316667	0.306122	0.425532	0.25	0.34	0.266667	0.280702	0.26087	0.351852	0.264151	0.204082	0.270833	0.236364	0.204082	0.192308	0.3	0.240741	0.259259	0.194444	0.195652	0.208333	0.230769	0.265306	0.166667
L-pipecolic acid	0	0.0333333	0	0.030303	0.0666667	0.125	0.0967742	0.0606061	0.09375	0.0909091	0.0333333	0.0689655	0.0666667	0.0666667	0.0769231	0.0697674	0.0571429	0.0571429	0.121212	0.0645161	0.0625	0.5	0.538462	0.333333	0.35	0.355932	0.354167	0.478261	0.294118	0.387755	0.262295	0.275862	0.275362	0.298246	0.283019	0.25	0.265306	0.232143	0.25	0.235294	0.245283	0.236364	0.254545	0.189189	0.244444	0.255319	0.289474	0.26	0.212766
Selenomethionine se-oxide	0	0.0285714	0.0571429	0.0263158	0.0571429	0.108108	0.147059	0.0810811	0.142857	0.0789474	0.0285714	0.0588235	0.0571429	0.0882353	0.119048	0.133333	0.105263	0.105263	0.166667	0.117647	0.114286	0.413043	0.413043	0.327273	0.433333	0.307692	0.22807	0.303571	0.20339	0.303571	0.261538	0.253968	0.177215	0.316667	0.237288	0.140351	0.135593	0.138462	0.140351	0.152542	0.224138	0.140625	0.15625	0.195122	0.196078	0.122807	0.148936	0.133333	0.107143
N-Acetylmethionine	0	0.0285714	0.0882353	0.0540541	0.0571429	0.0789474	0.147059	0.111111	0.142857	0.138889	0.0285714	0.0588235	0.0571429	0.0882353	0.0681818	0.108696	0.05	0.05	0.105263	0.0555556	0.0540541	0.382979	0.382979	0.377358	0.409836	0.370968	0.296296	0.351852	0.267857	0.351852	0.344262	0.234375	0.207792	0.338983	0.237288	0.160714	0.196429	0.174603	0.203704	0.214286	0.267857	0.196721	0.213115	0.225	0.22	0.163636	0.2	0.152542	0.107143
L-methionine	0	0.0344828	0.107143	0.0645161	0.0689655	0.09375	0.178571	0.0967742	0.172414	0.09375	0.0344828	0.0714286	0.0689655	0.107143	0.0789474	0.0714286	0.0588235	0.0588235	0.125	0.0666667	0.0645161	0.475	0.475	0.288462	0.333333	0.295082	0.230769	0.288462	0.181818	0.264151	0.266667	0.237288	0.175676	0.303571	0.196429	0.156863	0.150943	0.152542	0.134615	0.148148	0.203704	0.135593	0.152542	0.228571	0.195652	0.137255	0.170732	0.169811	0.142857
selenomethionine	0	0.0344828	0.0689655	0.03125	0.0689655	0.09375	0.178571	0.0967742	0.172414	0.09375	0.0344828	0.0714286	0.0689655	0.107143	0.0789474	0.0714286	0.0588235	0.0588235	0.125	0.0666667	0.0645161	0.475	0.475	0.288462	0.333333	0.274194	0.230769	0.288462	0.181818	0.264151	0.245902	0.237288	0.16	0.303571	0.196429	0.156863	0.150943	0.152542	0.134615	0.148148	0.203704	0.135593	0.152542	0.228571	0.195652	0.137255	0.170732	0.148148	0.12
N-(omega)-Hydroxyarginine	0	0.025641	0	0.0238095	0.0512821	0.0714286	0.075	0.047619	0.0731707	0.0714286	0.025641	0.0526316	0.0512821	0.0512821	0.214286	0.222222	0.179487	0.121951	0.179487	0.105263	0.102564	0.4375	0.408163	0.305085	0.451613	0.271429	0.275862	0.375	0.25	0.327586	0.162162	0.220588	0.182927	0.33871	0.203125	0.189655	0.163934	0.21875	0.189655	0.180328	0.271186	0.184615	0.21875	0.292683	0.140351	0.192982	0.16	0.142857	0.178571
guanidinoacetic acid	0	0.0344828	0	0.03125	0.0689655	0.129032	0.1	0.0625	0.0967742	0.09375	0.0344828	0.0714286	0.0689655	0.0689655	0.108108	0.097561	0.0909091	0.0588235	0.125	0.0666667	0.0645161	0.475	0.439024	0.288462	0.311475	0.274194	0.333333	0.367347	0.27451	0.34	0.151515	0.177419	0.175676	0.377358	0.264151	0.229167	0.196078	0.259259	0.229167	0.215686	0.3	0.218182	0.236364	0.387097	0.170213	0.234043	0.2	0.107143	0.217391
L-argininium(1+)	0	0.0322581	0	0.0606061	0.1	0.0882353	0.0606061	0.0588235	0.125	0.121212	0.0666667	0.0322581	0.0645161	0.0645161	0.131579	0.119048	0.0857143	0.027027	0.0857143	0.0625	0.09375	0.452381	0.418605	0.352941	0.344262	0.285714	0.32	0.4375	0.288462	0.38	0.181818	0.190476	0.202703	0.388889	0.254545	0.22	0.166667	0.25	0.22	0.207547	0.264151	0.210526	0.206897	0.363636	0.1875	0.22449	0.190476	0.163636	0.208333
D-argininium(1+)	0	0.0322581	0	0.0606061	0.1	0.0882353	0.0606061	0.0588235	0.125	0.121212	0.0666667	0.0322581	0.0645161	0.0645161	0.131579	0.119048	0.0857143	0.027027	0.0857143	0.0625	0.09375	0.452381	0.418605	0.352941	0.344262	0.285714	0.32	0.4375	0.288462	0.38	0.181818	0.190476	0.202703	0.388889	0.254545	0.22	0.166667	0.25	0.22	0.207547	0.264151	0.210526	0.206897	0.363636	0.1875	0.22449	0.190476	0.163636	0.208333
3-Ureidoisobutyrate	0	0.0322581	0.03125	0.0294118	0.0645161	0.0882353	0.129032	0.0909091	0.125	0.15625	0.0322581	0.0666667	0.0645161	0.1	0.075	0.119048	0.0555556	0.0555556	0.117647	0.0625	0.0606061	0.355556	0.326087	0.326923	0.28125	0.306452	0.571429	0.468085	0.425532	0.4375	0.2	0.229508	0.186667	0.339286	0.301887	0.355556	0.211538	0.296296	0.386364	0.391304	0.425532	0.326923	0.346154	0.5	0.266667	0.304348	0.282051	0.122807	0.208333
creatine	0	0.0294118	0.0588235	0.027027	0.0588235	0.111111	0.151515	0.0833333	0.147059	0.0810811	0.0294118	0.0606061	0.0588235	0.0909091	0.0952381	0.0869565	0.0789474	0.0512821	0.108108	0.0571429	0.0555556	0.391304	0.361702	0.263158	0.307692	0.272727	0.326923	0.309091	0.25	0.309091	0.265625	0.238095	0.210526	0.529412	0.309091	0.207547	0.157895	0.237288	0.207547	0.218182	0.25	0.2	0.216667	0.333333	0.276596	0.211538	0.177778	0.116667	0.196078
L-2-aminoadipate(1-)	0	0.0434783	0	0.08	0.136364	0.16	0.08	0.0769231	0.166667	0.16	0.0909091	0.0434783	0.0869565	0.0869565	0.129032	0.147059	0.0714286	0.0344828	0.0714286	0.0833333	0.125	0.394737	0.394737	0.452381	0.423077	0.327273	0.183673	0.326087	0.282609	0.418605	0.166667	0.196429	0.173913	0.218182	0.244898	0.12766	0.122449	0.127273	0.152174	0.142857	0.204082	0.150943	0.148148	0.193548	0.166667	0.130435	0.166667	0.142857	0.0869565
L-glutamate(1-)	0	0.0454545	0	0.0833333	0.142857	0.166667	0.0833333	0.08	0.173913	0.166667	0.0952381	0.0454545	0.0909091	0.0909091	0.133333	0.151515	0.0740741	0.0357143	0.0740741	0.0869565	0.130435	0.368421	0.368421	0.463415	0.403846	0.309091	0.1875	0.304348	0.288889	0.395349	0.169492	0.178571	0.176471	0.2	0.25	0.130435	0.125	0.12963	0.155556	0.145833	0.208333	0.153846	0.150943	0.2	0.170732	0.133333	0.171429	0.122449	0.0888889
N-Formimidoyl-L-glutamate	0	0.0344828	0	0.0645161	0.107143	0.129032	0.0645161	0.0625	0.133333	0.129032	0.0714286	0.0344828	0.0689655	0.0689655	0.138889	0.153846	0.0909091	0.0285714	0.0909091	0.0666667	0.1	0.439024	0.404762	0.456522	0.454545	0.362069	0.254902	0.395833	0.354167	0.488889	0.169231	0.196721	0.191781	0.327273	0.240741	0.18	0.173077	0.192982	0.229167	0.215686	0.27451	0.218182	0.214286	0.30303	0.170213	0.208333	0.170732	0.169811	0.166667
2-oxoglutaramate	0	0.037037	0	0.0689655	0.115385	0.137931	0.0689655	0.103448	0.142857	0.222222	0.0769231	0.037037	0.0740741	0.0740741	0.114286	0.194444	0.0625	0.030303	0.0625	0.0714286	0.107143	0.325581	0.325581	0.477273	0.418182	0.350877	0.24	0.354167	0.3125	0.413043	0.213115	0.163934	0.197183	0.224138	0.326531	0.1875	0.156863	0.178571	0.212766	0.2	0.26	0.181818	0.178571	0.28125	0.261905	0.166667	0.277778	0.111111	0.102041
N-acetyl-L-glutamate(2-)	0	0.037037	0.0357143	0.0689655	0.115385	0.137931	0.107143	0.103448	0.185185	0.222222	0.0769231	0.037037	0.0740741	0.115385	0.114286	0.162162	0.0625	0.030303	0.0625	0.0714286	0.107143	0.325581	0.325581	0.511628	0.444444	0.350877	0.265306	0.354167	0.340426	0.444444	0.254237	0.183333	0.214286	0.267857	0.3	0.163265	0.18	0.178571	0.212766	0.22449	0.26	0.203704	0.2	0.242424	0.261905	0.166667	0.243243	0.132075	0.08
2-acetamido-5-oxopentanoate	0	0.037037	0.0357143	0.0689655	0.115385	0.137931	0.107143	0.103448	0.185185	0.222222	0.0769231	0.037037	0.0740741	0.115385	0.114286	0.162162	0.0625	0.030303	0.0625	0.0714286	0.107143	0.325581	0.325581	0.511628	0.444444	0.350877	0.265306	0.354167	0.340426	0.444444	0.254237	0.183333	0.214286	0.267857	0.3	0.163265	0.18	0.178571	0.212766	0.22449	0.26	0.203704	0.2	0.242424	0.261905	0.166667	0.243243	0.132075	0.08
4-acetamidobutanoate	0	0.0344828	0.0333333	0.0645161	0.107143	0.129032	0.1	0.0967742	0.172414	0.206897	0.0714286	0.0344828	0.0689655	0.107143	0.108108	0.153846	0.0588235	0.0285714	0.0588235	0.0666667	0.1	0.282609	0.282609	0.456522	0.37931	0.316667	0.333333	0.425532	0.27451	0.367347	0.310345	0.177419	0.208333	0.280702	0.313726	0.156863	0.150943	0.152542	0.204082	0.215686	0.226415	0.175439	0.172414	0.228571	0.25	0.16	0.230769	0.127273	0.0769231
(2S)-4-carbamoyl-2-(2-phenylacetamido)butanoate	0	0.03125	0	0.0588235	0.0967742	0.225806	0.0588235	0.0571429	0.121212	0.1875	0.0645161	0.03125	0.0625	0.0625	0.1	0.142857	0.0540541	0.0263158	0.0833333	0.0606061	0.0909091	0.44186	0.47619	0.555556	0.537037	0.438596	0.313726	0.428571	0.446809	0.521739	0.295082	0.245902	0.285714	0.288136	0.4	0.291667	0.28	0.290909	0.319149	0.3	0.333333	0.296296	0.290909	0.314286	0.348837	0.270833	0.378378	0.181818	0.204082
5-oxoprolinate	0	0.0333333	0	0.0625	0.103448	0.125	0.0625	0.0606061	0.129032	0.2	0.0689655	0.0333333	0.0666667	0.0666667	0.105263	0.15	0.0571429	0.0277778	0.0571429	0.0645161	0.0967742	0.428571	0.428571	0.7	0.396552	0.355932	0.354167	0.478261	0.434783	0.545455	0.327586	0.233333	0.333333	0.396226	0.36	0.276596	0.347826	0.326923	0.333333	0.3125	0.434783	0.36	0.352941	0.222222	0.302326	0.229167	0.324324	0.211538	0.14
L-asparagine	0	0.0344828	0	0.03125	0.0689655	0.129032	0.1	0.0625	0.0967742	0.166667	0.0344828	0.0714286	0.0689655	0.0689655	0.0789474	0.125	0.0588235	0.0588235	0.125	0.0666667	0.0645161	0.512821	0.475	0.456522	0.428571	0.385965	0.361702	0.425532	0.413043	0.522727	0.206349	0.237288	0.225352	0.303571	0.367347	0.311111	0.297872	0.307692	0.340909	0.319149	0.444444	0.313726	0.333333	0.34375	0.309524	0.208333	0.371429	0.107143	0.166667
N-Carbamoyl-L-aspartate	0	0.0333333	0	0.0625	0.103448	0.125	0.0625	0.0606061	0.129032	0.2	0.0689655	0.0333333	0.0666667	0.0666667	0.105263	0.15	0.0571429	0.0277778	0.0882353	0.0645161	0.0967742	0.428571	0.395349	0.446809	0.396552	0.428571	0.354167	0.446809	0.5	0.658537	0.166667	0.213115	0.222222	0.345455	0.333333	0.333333	0.24	0.301887	0.363636	0.340426	0.434783	0.333333	0.326923	0.517241	0.272727	0.311111	0.289474	0.125	0.212766
L-leucine	0	0.0434783	0.0416667	0.0384615	0.0869565	0.115385	0.173913	0.217391	0.166667	0.115385	0.0434783	0.0909091	0.0869565	0.136364	0.09375	0.0833333	0.0714286	0.0714286	0.153846	0.0833333	0.08	0.514286	0.514286	0.270833	0.298246	0.237288	0.234043	0.22	0.204082	0.270833	0.186441	0.288462	0.125	0.240741	0.196078	0.177778	0.170213	0.169811	0.152174	0.166667	0.229167	0.150943	0.169811	0.275862	0.195122	0.155556	0.2	0.0980392	0.136364
L-isoleucine	0	0.0454545	0.0434783	0.04	0.0909091	0.12	0.181818	0.173913	0.173913	0.12	0.0454545	0.0952381	0.0909091	0.142857	0.0967742	0.0857143	0.0740741	0.0740741	0.16	0.0869565	0.0833333	0.485714	0.485714	0.22449	0.280702	0.220339	0.23913	0.2	0.208333	0.25	0.15	0.294118	0.111111	0.222222	0.2	0.181818	0.173913	0.173077	0.155556	0.170213	0.234043	0.153846	0.173077	0.285714	0.2	0.159091	0.205882	0.122449	0.139535
Selenohomocysteine	0	0.04	0.08	0.0357143	0.08	0.107143	0.208333	0.111111	0.2	0.107143	0.04	0.0833333	0.08	0.125	0.0882353	0.0789474	0.0666667	0.0666667	0.142857	0.0769231	0.0740741	0.486486	0.486486	0.26	0.288136	0.271186	0.25	0.235294	0.196078	0.26	0.2	0.232143	0.136986	0.301887	0.211538	0.170213	0.163265	0.163636	0.145833	0.16	0.22	0.145455	0.163636	0.258065	0.214286	0.148936	0.189189	0.0943396	0.130435
(S)-2-Aminobutanoate	0	0.047619	0.0454545	0.0416667	0.0952381	0.125	0.190476	0.130435	0.181818	0.125	0.047619	0.1	0.0952381	0.15	0.1	0.0882353	0.0769231	0.0769231	0.166667	0.0909091	0.0869565	0.545455	0.545455	0.282609	0.309091	0.245614	0.217391	0.229167	0.212766	0.282609	0.133333	0.25	0.128571	0.226415	0.204082	0.186047	0.177778	0.176471	0.159091	0.173913	0.23913	0.156863	0.176471	0.296296	0.205128	0.162791	0.212121	0.102041	0.142857
Sarcosine	0	0.0434783	0.0869565	0.0384615	0.0869565	0.16	0.227273	0.12	0.217391	0.115385	0.0434783	0.0909091	0.0869565	0.136364	0.09375	0.0833333	0.0714286	0.0714286	0.153846	0.0833333	0.08	0.358974	0.358974	0.22	0.254237	0.258621	0.26087	0.244898	0.18	0.244898	0.206897	0.196429	0.125	0.288462	0.22	0.12766	0.145833	0.127273	0.12766	0.142857	0.18	0.12963	0.148148	0.193548	0.166667	0.130435	0.135135	0.0769231	0.0869565
(S)-3-aminoisobutyric acid	0	0.047619	0.0454545	0.0416667	0.0952381	0.125	0.190476	0.130435	0.181818	0.125	0.047619	0.1	0.0952381	0.15	0.1	0.0882353	0.0769231	0.0769231	0.166667	0.0909091	0.0869565	0.342105	0.342105	0.204082	0.2	0.20339	0.365854	0.282609	0.212766	0.229167	0.152542	0.226415	0.112676	0.226415	0.229167	0.214286	0.12766	0.176471	0.186047	0.2	0.212766	0.156863	0.176471	0.25	0.205128	0.136364	0.212121	0.08	0.116279
Glycine	0	0.05	0	0.0434783	0.1	0.181818	0.142857	0.0869565	0.136364	0.130435	0.05	0.105263	0.1	0.1	0.103448	0.0909091	0.08	0.08	0.173913	0.0952381	0.0909091	0.428571	0.428571	0.234043	0.267857	0.25	0.222222	0.26087	0.191489	0.26087	0.135593	0.163636	0.130435	0.207547	0.26087	0.162791	0.155556	0.156863	0.136364	0.12766	0.217391	0.137255	0.156863	0.259259	0.15	0.139535	0.181818	0.06	0.119048
L-2-amino-3-oxobutanoic acid	0	0.05	0.047619	0.0434783	0.1	0.0833333	0.2	0.190476	0.190476	0.130435	0.05	0.105263	0.1	0.157895	0.103448	0.125	0.08	0.08	0.173913	0.0952381	0.0909091	0.388889	0.388889	0.234043	0.267857	0.22807	0.25	0.208333	0.302326	0.318182	0.0983607	0.185185	0.114286	0.163636	0.234043	0.190476	0.181818	0.18	0.219512	0.232558	0.333333	0.208333	0.229167	0.307692	0.210526	0.166667	0.21875	0.104167	0.146341
L-threonine	0	0.05	0.047619	0.0434783	0.1	0.0833333	0.2	0.190476	0.190476	0.130435	0.05	0.105263	0.1	0.157895	0.103448	0.125	0.08	0.08	0.173913	0.0952381	0.0909091	0.388889	0.388889	0.208333	0.245614	0.206897	0.25	0.208333	0.302326	0.318182	0.0983607	0.185185	0.114286	0.163636	0.208333	0.219512	0.181818	0.204082	0.219512	0.232558	0.333333	0.208333	0.255319	0.307692	0.210526	0.166667	0.21875	0.104167	0.146341
L-cysteine	0	0.0434783	0.0416667	0.08	0.0869565	0.115385	0.125	0.0769231	0.12	0.115385	0.0434783	0.0909091	0.0869565	0.0869565	0.09375	0.0833333	0.0714286	0.0714286	0.153846	0.0833333	0.08	0.514286	0.514286	0.270833	0.298246	0.280702	0.26087	0.297872	0.229167	0.297872	0.147541	0.196429	0.157143	0.218182	0.22	0.204545	0.170213	0.192308	0.177778	0.166667	0.255319	0.173077	0.192308	0.275862	0.166667	0.155556	0.2	0.0980392	0.162791
selenocysteine	0	0.0434783	0	0.0384615	0.0869565	0.115385	0.125	0.0769231	0.12	0.115385	0.0434783	0.0909091	0.0869565	0.0869565	0.09375	0.0833333	0.0714286	0.0714286	0.153846	0.0833333	0.08	0.514286	0.514286	0.270833	0.298246	0.258621	0.26087	0.297872	0.229167	0.297872	0.129032	0.196429	0.140845	0.218182	0.22	0.204545	0.170213	0.192308	0.177778	0.166667	0.255319	0.173077	0.192308	0.275862	0.166667	0.155556	0.2	0.0769231	0.136364
3-disulfanyl-L-alanine	0	0.0384615	0.037037	0.0714286	0.0769231	0.103448	0.111111	0.0689655	0.107143	0.103448	0.0384615	0.08	0.0769231	0.0769231	0.117647	0.105263	0.1	0.137931	0.222222	0.115385	0.111111	0.473684	0.473684	0.254902	0.305085	0.266667	0.22	0.254902	0.215686	0.28	0.140625	0.206897	0.150685	0.206897	0.207547	0.191489	0.16	0.181818	0.166667	0.156863	0.24	0.163636	0.181818	0.25	0.155556	0.145833	0.184211	0.0925926	0.152174
L-phenylalanine	0	0.0454545	0	0.04	0.0909091	0.272727	0.130435	0.08	0.125	0.12	0.0454545	0.0952381	0.0909091	0.0909091	0.0967742	0.0857143	0.0740741	0.0740741	0.16	0.0869565	0.0833333	0.625	0.677419	0.333333	0.377358	0.309091	0.23913	0.276596	0.288889	0.333333	0.169492	0.269231	0.176471	0.222222	0.276596	0.268293	0.255814	0.244898	0.238095	0.222222	0.26087	0.22449	0.244898	0.285714	0.263158	0.243902	0.322581	0.145833	0.225
L-3-Cyanoalanine	0	0.0952381	0	0.0833333	0.0909091	0.12	0.130435	0.08	0.125	0.166667	0.0454545	0.0952381	0.0909091	0.0909091	0.0967742	0.0857143	0.0740741	0.0740741	0.16	0.0869565	0.0833333	0.625	0.575758	0.304348	0.327273	0.263158	0.23913	0.276596	0.26087	0.333333	0.15	0.245283	0.15942	0.222222	0.25	0.238095	0.227273	0.22	0.209302	0.195652	0.288889	0.2	0.22	0.333333	0.230769	0.186047	0.28125	0.122449	0.195122
L-serine	0	0.04	0	0.0357143	0.08	0.107143	0.115385	0.0714286	0.111111	0.107143	0.04	0.0833333	0.08	0.08	0.0882353	0.108108	0.0666667	0.0666667	0.142857	0.0769231	0.0740741	0.486486	0.486486	0.285714	0.310345	0.293103	0.276596	0.3125	0.270833	0.340426	0.125	0.189655	0.152778	0.210526	0.211538	0.195652	0.163265	0.185185	0.195652	0.183673	0.297872	0.188679	0.230769	0.258065	0.159091	0.148936	0.189189	0.0740741	0.130435
D-serine	0	0.04	0	0.0357143	0.08	0.107143	0.115385	0.0714286	0.111111	0.107143	0.04	0.0833333	0.08	0.08	0.0882353	0.108108	0.0666667	0.0666667	0.142857	0.0769231	0.0740741	0.486486	0.486486	0.285714	0.310345	0.293103	0.276596	0.3125	0.270833	0.340426	0.125	0.189655	0.152778	0.210526	0.211538	0.195652	0.163265	0.185185	0.195652	0.183673	0.297872	0.188679	0.230769	0.258065	0.159091	0.148936	0.189189	0.0740741	0.130435
L-cystine	0	0.0333333	0.0322581	0.0625	0.0666667	0.0909091	0.0967742	0.0606061	0.09375	0.0909091	0.0333333	0.0689655	0.0666667	0.0666667	0.105263	0.121951	0.0882353	0.0882353	0.15625	0.1	0.0967742	0.463415	0.463415	0.307692	0.372881	0.37931	0.226415	0.259259	0.269231	0.333333	0.184615	0.213115	0.173333	0.213115	0.236364	0.176471	0.169811	0.169492	0.176471	0.166667	0.269231	0.172414	0.189655	0.257143	0.166667	0.156863	0.195122	0.125	0.163265
glutathionate(1-)	0	0.027027	0.0263158	0.0789474	0.0833333	0.102564	0.0512821	0.05	0.105263	0.162162	0.0555556	0.027027	0.0540541	0.0540541	0.0888889	0.12766	0.047619	0.0232558	0.0731707	0.0526316	0.0789474	0.395833	0.367347	0.470588	0.466667	0.42623	0.333333	0.470588	0.351852	0.470588	0.292308	0.191176	0.266667	0.327869	0.315789	0.196429	0.232143	0.225806	0.240741	0.22807	0.327273	0.25	0.245902	0.243902	0.211538	0.2	0.217391	0.147541	0.122807
S-formylglutathionate(1-)	0	0.0277778	0.027027	0.0810811	0.0857143	0.105263	0.0526316	0.0512821	0.108108	0.166667	0.0571429	0.0277778	0.0555556	0.0555556	0.0909091	0.130435	0.0487805	0.0238095	0.075	0.0540541	0.0810811	0.404255	0.375	0.48	0.474576	0.433333	0.314815	0.45098	0.333333	0.45098	0.296875	0.19403	0.27027	0.333333	0.321429	0.178571	0.236364	0.209677	0.222222	0.210526	0.309091	0.233333	0.229508	0.25	0.215686	0.203704	0.222222	0.15	0.125
S-(hydroxymethyl)glutathione(1-)	0	0.025	0.0243902	0.0731707	0.0769231	0.0952381	0.0731707	0.0465116	0.097561	0.15	0.0512821	0.0512821	0.05	0.05	0.0833333	0.12	0.0444444	0.0444444	0.0930233	0.0487805	0.0731707	0.4	0.372549	0.444444	0.467742	0.451613	0.293103	0.418182	0.310345	0.418182	0.298507	0.2	0.272727	0.333333	0.3	0.166667	0.220339	0.19697	0.206897	0.196721	0.288136	0.21875	0.234375	0.227273	0.2	0.189655	0.204082	0.140625	0.116667
(2S)-2-azaniumyl-4-{[(1R)-2-{[(2R)-2-[(4S)-4-azaniumyl-4-carboxylatobutanamido]-2-[(carboxylatomethyl)carbamoyl]ethyl]disulfanyl}-1-[(carboxylatomethyl)carbamoyl]ethyl]carbamoyl}butanoate	0	0.025	0.0243902	0.0731707	0.0769231	0.0952381	0.047619	0.0465116	0.097561	0.15	0.0512821	0.025	0.05	0.05	0.106383	0.142857	0.0681818	0.0444444	0.0930233	0.075	0.1	0.372549	0.346154	0.444444	0.467742	0.428571	0.293103	0.418182	0.310345	0.418182	0.298507	0.2	0.272727	0.3125	0.3	0.166667	0.220339	0.19697	0.206897	0.196721	0.288136	0.21875	0.215385	0.227273	0.2	0.189655	0.204082	0.15873	0.116667
gamma-L-Glutamyl-L-cysteine	0	0.03125	0.030303	0.0909091	0.0967742	0.117647	0.0588235	0.0571429	0.121212	0.1875	0.0645161	0.03125	0.0625	0.0625	0.1	0.142857	0.0540541	0.0263158	0.0833333	0.0606061	0.0909091	0.377778	0.377778	0.489362	0.482143	0.413793	0.313726	0.428571	0.36	0.458333	0.274194	0.1875	0.267606	0.288136	0.320755	0.192308	0.230769	0.20339	0.24	0.226415	0.307692	0.22807	0.224138	0.277778	0.234043	0.196078	0.243902	0.140351	0.134615
L-cysteinylglycine	0	0.0285714	0.0277778	0.0540541	0.0571429	0.108108	0.0833333	0.0526316	0.0810811	0.138889	0.0285714	0.0588235	0.0571429	0.0571429	0.0681818	0.108696	0.05	0.05	0.105263	0.0555556	0.0540541	0.477273	0.444444	0.403846	0.409836	0.416667	0.346154	0.431373	0.314815	0.431373	0.261538	0.215385	0.24	0.338983	0.327273	0.226415	0.240741	0.254237	0.25	0.236364	0.365385	0.258621	0.275862	0.289474	0.22	0.207547	0.255814	0.114754	0.148148
Glycyl-glycine	0	0.03125	0	0.0285714	0.0625	0.117647	0.0909091	0.0571429	0.0882353	0.151515	0.03125	0.0645161	0.0625	0.0625	0.0731707	0.116279	0.0540541	0.0540541	0.114286	0.0606061	0.0588235	0.47619	0.44186	0.4	0.40678	0.438596	0.313726	0.4	0.307692	0.428571	0.253968	0.206349	0.232877	0.333333	0.346154	0.215686	0.254902	0.245614	0.24	0.226415	0.36	0.25	0.267857	0.314286	0.234043	0.22	0.275	0.12069	0.134615
Glycylleucine	0	0.0285714	0.0277778	0.0263158	0.0571429	0.108108	0.114286	0.142857	0.111111	0.138889	0.0285714	0.0588235	0.0571429	0.0882353	0.0681818	0.108696	0.05	0.05	0.105263	0.0555556	0.0540541	0.444444	0.413043	0.403846	0.387097	0.349206	0.372549	0.377358	0.290909	0.377358	0.301587	0.274194	0.223684	0.362069	0.327273	0.203704	0.240741	0.233333	0.226415	0.236364	0.339623	0.237288	0.254237	0.289474	0.244898	0.207547	0.255814	0.0967742	0.127273
gamma-Glutamyl-3-aminopropiononitrile	0	0.0571429	0	0.0526316	0.0555556	0.105263	0.0810811	0.0512821	0.0789474	0.166667	0.0277778	0.0571429	0.0555556	0.0555556	0.0666667	0.106383	0.0487805	0.0487805	0.102564	0.0540541	0.0526316	0.466667	0.434783	0.423077	0.45	0.387097	0.339623	0.48	0.309091	0.423077	0.296875	0.230769	0.27027	0.311475	0.345455	0.222222	0.236364	0.229508	0.245283	0.232143	0.333333	0.233333	0.25	0.282051	0.24	0.181818	0.27907	0.169492	0.145455
N(2)-acetyl-L-ornithine	0	0.030303	0.0294118	0.0277778	0.0606061	0.0833333	0.121212	0.0857143	0.117647	0.147059	0.030303	0.0625	0.0606061	0.09375	0.0714286	0.113636	0.0526316	0.0526316	0.111111	0.0588235	0.0571429	0.465116	0.465116	0.42	0.448276	0.360656	0.36	0.44898	0.301887	0.392157	0.269841	0.222222	0.213333	0.327586	0.314815	0.211538	0.226415	0.220339	0.235294	0.245283	0.326923	0.224138	0.241379	0.305556	0.255319	0.192308	0.268293	0.157895	0.132075
gamma-Glutamyl-beta-cyanoalanine	0	0.0625	0	0.0571429	0.0606061	0.114286	0.0882353	0.0555556	0.0857143	0.181818	0.030303	0.0625	0.0606061	0.0606061	0.0714286	0.113636	0.0526316	0.0526316	0.111111	0.0588235	0.0571429	0.5	0.465116	0.44898	0.5	0.383333	0.283019	0.42	0.352941	0.479167	0.25	0.241935	0.246575	0.283333	0.314815	0.235294	0.25	0.241379	0.26	0.245283	0.352941	0.245614	0.263158	0.305556	0.255319	0.192308	0.3	0.157895	0.153846
L-glutamine	0	0.0344828	0	0.03125	0.0689655	0.129032	0.1	0.0625	0.0967742	0.166667	0.0344828	0.0714286	0.0689655	0.0689655	0.0789474	0.125	0.0588235	0.0588235	0.125	0.0666667	0.0645161	0.512821	0.512821	0.488889	0.509434	0.385965	0.28	0.425532	0.326531	0.456522	0.225806	0.216667	0.225352	0.303571	0.313726	0.229167	0.244898	0.236364	0.255319	0.24	0.354167	0.240741	0.259259	0.34375	0.25	0.208333	0.297297	0.148148	0.142857
S-Succinyldihydrolipoamide	0	0.03125	0.030303	0.0588235	0.0625	0.117647	0.0909091	0.0571429	0.0882353	0.151515	0.03125	0.0645161	0.0625	0.0625	0.0731707	0.116279	0.0540541	0.0540541	0.114286	0.0606061	0.0588235	0.377778	0.377778	0.4	0.431034	0.413793	0.264151	0.4	0.283019	0.4	0.295082	0.206349	0.267606	0.266667	0.272727	0.192308	0.163636	0.183333	0.215686	0.203704	0.259259	0.186441	0.20339	0.277778	0.208333	0.173077	0.243902	0.181818	0.156863
S-Glutaryldihydrolipoamide	0	0.03125	0.030303	0.0588235	0.0625	0.117647	0.0909091	0.0571429	0.0882353	0.151515	0.03125	0.0645161	0.0625	0.0625	0.0731707	0.116279	0.0540541	0.0540541	0.114286	0.0606061	0.0588235	0.377778	0.377778	0.4	0.431034	0.413793	0.264151	0.4	0.283019	0.4	0.295082	0.206349	0.267606	0.266667	0.272727	0.192308	0.163636	0.183333	0.215686	0.203704	0.259259	0.186441	0.20339	0.277778	0.208333	0.173077	0.243902	0.181818	0.156863
N-carbamoyl-beta-alaninate	0	0.0294118	0	0.0555556	0.0909091	0.111111	0.0555556	0.0540541	0.114286	0.176471	0.0606061	0.0294118	0.0588235	0.0588235	0.0952381	0.136364	0.0512821	0.025	0.0789474	0.0571429	0.0857143	0.391304	0.361702	0.469388	0.393443	0.377049	0.4375	0.6	0.4	0.531915	0.227273	0.2	0.243243	0.368421	0.333333	0.306122	0.2	0.258621	0.333333	0.313726	0.372549	0.285714	0.280702	0.454545	0.25	0.285714	0.261905	0.155172	0.196078
N(omega)-(L-Arginino)succinate	0	0.0277778	0	0.0526316	0.0857143	0.105263	0.0526316	0.0512821	0.108108	0.105263	0.0571429	0.0277778	0.0555556	0.0555556	0.116279	0.130435	0.075	0.0238095	0.075	0.0540541	0.0810811	0.404255	0.375	0.423077	0.403226	0.365079	0.339623	0.48	0.358491	0.48	0.185714	0.19403	0.220779	0.403509	0.298246	0.222222	0.172414	0.25	0.245283	0.232143	0.309091	0.233333	0.229508	0.315789	0.192308	0.203704	0.195652	0.15	0.188679
citr_L[e]	0	0.0294118	0	0.027027	0.0588235	0.0810811	0.0857143	0.0540541	0.0833333	0.142857	0.0294118	0.0606061	0.0588235	0.0588235	0.0697674	0.111111	0.0512821	0.0512821	0.108108	0.0571429	0.0555556	0.488372	0.454545	0.411765	0.416667	0.354839	0.408163	0.531915	0.372549	0.469388	0.208955	0.2	0.226667	0.344828	0.285714	0.28	0.222222	0.258621	0.306122	0.288462	0.4	0.285714	0.303571	0.454545	0.2	0.285714	0.232558	0.155172	0.196078
5-guanidino-2-oxopentanoic acid	0	0.0285714	0	0.0263158	0.0571429	0.108108	0.0833333	0.0810811	0.0810811	0.0789474	0.0285714	0.0588235	0.0571429	0.0571429	0.0930233	0.133333	0.0769231	0.05	0.105263	0.0555556	0.0540541	0.413043	0.382979	0.351852	0.365079	0.328125	0.320755	0.46	0.267857	0.377358	0.188406	0.19697	0.192308	0.362069	0.258621	0.203704	0.135593	0.213115	0.226415	0.214286	0.267857	0.196721	0.213115	0.324324	0.150943	0.207547	0.173913	0.152542	0.192308
L-Glutamate 5-semialdehyde	0	0.04	0	0.0357143	0.08	0.148148	0.115385	0.0714286	0.111111	0.107143	0.04	0.0833333	0.08	0.08	0.0882353	0.108108	0.0666667	0.0666667	0.142857	0.0769231	0.0740741	0.527778	0.527778	0.4	0.433962	0.315789	0.2	0.340426	0.244898	0.369565	0.16129	0.210526	0.169014	0.232143	0.235294	0.170213	0.163265	0.163636	0.170213	0.16	0.270833	0.166667	0.185185	0.258065	0.159091	0.148936	0.189189	0.137255	0.130435
L-allysine	0	0.04	0	0.0357143	0.08	0.148148	0.115385	0.0714286	0.111111	0.107143	0.04	0.0833333	0.08	0.08	0.0882353	0.108108	0.0666667	0.0666667	0.142857	0.0769231	0.0740741	0.527778	0.527778	0.4	0.433962	0.315789	0.2	0.340426	0.244898	0.369565	0.16129	0.210526	0.169014	0.232143	0.235294	0.170213	0.163265	0.163636	0.170213	0.16	0.270833	0.166667	0.185185	0.258065	0.159091	0.148936	0.189189	0.137255	0.130435
L-cystathionine	0	0.0322581	0.03125	0.0606061	0.0645161	0.0882353	0.09375	0.0588235	0.0909091	0.0882353	0.0322581	0.0666667	0.0645161	0.0645161	0.075	0.0930233	0.0555556	0.0555556	0.117647	0.0625	0.0606061	0.487805	0.487805	0.352941	0.413793	0.421053	0.222222	0.326923	0.264151	0.352941	0.238095	0.209677	0.202703	0.25	0.232143	0.173077	0.166667	0.166667	0.173077	0.163636	0.264151	0.169492	0.186441	0.25	0.163265	0.153846	0.190476	0.185185	0.16
Selenocystathionine	0	0.0322581	0	0.0294118	0.0645161	0.0882353	0.09375	0.0588235	0.0909091	0.0882353	0.0322581	0.0666667	0.0645161	0.0645161	0.075	0.0930233	0.0555556	0.0555556	0.117647	0.0625	0.0606061	0.487805	0.487805	0.352941	0.413793	0.396552	0.222222	0.326923	0.264151	0.352941	0.21875	0.209677	0.186667	0.25	0.232143	0.173077	0.166667	0.166667	0.173077	0.163636	0.264151	0.169492	0.186441	0.25	0.163265	0.153846	0.190476	0.163636	0.137255
L-homoserine	0	0.0344828	0	0.03125	0.0689655	0.129032	0.1	0.0625	0.0967742	0.09375	0.0344828	0.0714286	0.0689655	0.0689655	0.0789474	0.097561	0.0588235	0.0588235	0.125	0.0666667	0.0645161	0.475	0.475	0.367347	0.37931	0.338983	0.254902	0.395833	0.25	0.367347	0.169231	0.216667	0.208333	0.258621	0.240741	0.204082	0.173077	0.192982	0.18	0.169811	0.27451	0.175439	0.214286	0.228571	0.170213	0.137255	0.2	0.127273	0.12
6-amino-2-oxohexanoic acid	0	0.0357143	0	0.0322581	0.0714286	0.133333	0.103448	0.1	0.1	0.0967742	0.0357143	0.0740741	0.0714286	0.0714286	0.0810811	0.128205	0.0606061	0.0606061	0.129032	0.0689655	0.0666667	0.380952	0.380952	0.32	0.338983	0.322034	0.235294	0.375	0.185185	0.294118	0.190476	0.180328	0.162162	0.220339	0.245283	0.137255	0.0909091	0.116667	0.137255	0.12963	0.185185	0.118644	0.135593	0.2	0.125	0.117647	0.146341	0.12963	0.1
5-amino-2-oxopentanoic acid	0	0.037037	0	0.0333333	0.0740741	0.137931	0.107143	0.103448	0.103448	0.1	0.037037	0.0769231	0.0740741	0.0740741	0.0833333	0.131579	0.0625	0.0625	0.133333	0.0714286	0.0689655	0.390244	0.390244	0.326531	0.344828	0.305085	0.24	0.382979	0.188679	0.3	0.174603	0.183333	0.148649	0.224138	0.25	0.14	0.0925926	0.118644	0.14	0.132075	0.188679	0.12069	0.137931	0.205882	0.12766	0.12	0.15	0.111111	0.102041
5-Amino-4-oxopentanoate	0	0.037037	0	0.0333333	0.0740741	0.137931	0.107143	0.103448	0.103448	0.1	0.037037	0.0769231	0.0740741	0.0740741	0.0833333	0.102564	0.0625	0.0625	0.133333	0.0714286	0.0689655	0.390244	0.390244	0.326531	0.344828	0.305085	0.24	0.354167	0.211538	0.3	0.174603	0.163934	0.164384	0.224138	0.27451	0.14	0.113208	0.137931	0.14	0.132075	0.211538	0.140351	0.157895	0.205882	0.12766	0.12	0.15	0.132075	0.102041
2-Amino-3-oxoadipate	0	0.037037	0	0.0333333	0.0740741	0.137931	0.107143	0.103448	0.103448	0.1	0.037037	0.0769231	0.0740741	0.0740741	0.0833333	0.102564	0.0625	0.0625	0.133333	0.0714286	0.0689655	0.461538	0.461538	0.354167	0.418182	0.305085	0.215686	0.326531	0.285714	0.382979	0.138462	0.183333	0.148649	0.20339	0.25	0.163265	0.156863	0.157895	0.1875	0.176471	0.285714	0.181818	0.2	0.242424	0.152174	0.142857	0.179487	0.132075	0.125
erythro-5-hydroxy-L-lysinium(1+)	0	0.0333333	0	0.0625	0.103448	0.125	0.0967742	0.09375	0.129032	0.125	0.0689655	0.0689655	0.0666667	0.0666667	0.105263	0.121951	0.0571429	0.0571429	0.121212	0.0645161	0.0967742	0.463415	0.463415	0.387755	0.421053	0.333333	0.25	0.387755	0.245283	0.36	0.222222	0.213115	0.205479	0.275862	0.283019	0.153846	0.169811	0.15	0.153846	0.145455	0.222222	0.152542	0.189655	0.222222	0.166667	0.156863	0.166667	0.166667	0.117647
L-saccharopinate(1-)	0	0.0322581	0	0.0606061	0.1	0.121212	0.0606061	0.0588235	0.125	0.121212	0.0666667	0.0322581	0.0645161	0.0645161	0.102564	0.119048	0.0555556	0.027027	0.0857143	0.0625	0.09375	0.418605	0.418605	0.408163	0.413793	0.372881	0.269231	0.408163	0.288462	0.408163	0.238095	0.209677	0.219178	0.271186	0.301887	0.173077	0.145455	0.166667	0.173077	0.163636	0.240741	0.169492	0.166667	0.25	0.1875	0.153846	0.190476	0.163636	0.137255
20-hydroxy-leukotriene E4(1-)	0	0.0285714	0.0277778	0.0833333	0.0882353	0.108108	0.0833333	0.0810811	0.111111	0.108108	0.0588235	0.0588235	0.0571429	0.0571429	0.0930233	0.108696	0.05	0.05	0.105263	0.0555556	0.0833333	0.354167	0.354167	0.351852	0.387097	0.393443	0.206897	0.327273	0.245614	0.351852	0.242424	0.19697	0.24	0.215385	0.237288	0.12069	0.116667	0.121212	0.140351	0.133333	0.183333	0.140625	0.15625	0.166667	0.12963	0.122807	0.125	0.172414	0.127273
N-acetyl-D-mannosamine	0	0.030303	0.0294118	0.0277778	0.0606061	0.114286	0.121212	0.117647	0.117647	0.147059	0.030303	0.0625	0.0606061	0.09375	0.0714286	0.139535	0.0526316	0.0526316	0.111111	0.0588235	0.0571429	0.340426	0.340426	0.339623	0.377049	0.40678	0.387755	0.42	0.352941	0.44898	0.176471	0.184615	0.197368	0.305085	0.314815	0.211538	0.226415	0.220339	0.285714	0.294118	0.352941	0.267857	0.285714	0.236842	0.229167	0.169811	0.238095	0.1	0.0909091
N-acetyl-D-glucosamine	0	0.030303	0.0294118	0.0277778	0.0606061	0.114286	0.121212	0.117647	0.117647	0.147059	0.030303	0.0625	0.0606061	0.09375	0.0714286	0.139535	0.0526316	0.0526316	0.111111	0.0588235	0.0571429	0.340426	0.340426	0.339623	0.377049	0.40678	0.387755	0.42	0.352941	0.44898	0.176471	0.184615	0.197368	0.305085	0.314815	0.211538	0.226415	0.220339	0.285714	0.294118	0.352941	0.267857	0.285714	0.236842	0.229167	0.169811	0.238095	0.1	0.0909091
fructoseglycine	0	0.03125	0	0.0285714	0.0625	0.117647	0.0909091	0.0882353	0.0882353	0.0857143	0.03125	0.0645161	0.0625	0.0625	0.0731707	0.116279	0.0540541	0.0540541	0.114286	0.0606061	0.0588235	0.347826	0.347826	0.272727	0.31746	0.38983	0.288462	0.346154	0.283019	0.372549	0.144928	0.169231	0.139241	0.245902	0.25	0.148148	0.142857	0.145161	0.192308	0.181818	0.259259	0.186441	0.20339	0.15	0.115385	0.109091	0.133333	0.0655738	0.0727273
L-4-hydroxyglutamic semialdehyde	0	0.037037	0	0.0333333	0.0740741	0.137931	0.107143	0.103448	0.103448	0.1	0.037037	0.0769231	0.0740741	0.0740741	0.0833333	0.131579	0.0625	0.0625	0.133333	0.0714286	0.0689655	0.461538	0.461538	0.354167	0.368421	0.350877	0.24	0.3	0.3125	0.413043	0.121212	0.20339	0.148649	0.224138	0.27451	0.212766	0.18	0.2	0.212766	0.2	0.3125	0.203704	0.222222	0.242424	0.177778	0.142857	0.210526	0.0714286	0.125
erythro-4-hydroxy-L-glutamate(1-)	0	0.04	0	0.0740741	0.125	0.148148	0.115385	0.111111	0.153846	0.148148	0.0833333	0.0833333	0.08	0.08	0.121212	0.171429	0.0666667	0.0666667	0.142857	0.0769231	0.115385	0.375	0.375	0.369565	0.357143	0.363636	0.22449	0.285714	0.355556	0.465116	0.125	0.210526	0.152778	0.210526	0.285714	0.195652	0.163265	0.185185	0.222222	0.208333	0.270833	0.211538	0.230769	0.21875	0.186047	0.148936	0.189189	0.0740741	0.106383
5-hydroxykynurenine	0	0.027027	0	0.025	0.0540541	0.194444	0.0789474	0.0769231	0.0769231	0.075	0.027027	0.0555556	0.0540541	0.0540541	0.0652174	0.0816327	0.047619	0.047619	0.1	0.0526316	0.0512821	0.488889	0.522727	0.5	0.517241	0.42623	0.309091	0.363636	0.403846	0.470588	0.217391	0.35	0.30137	0.327869	0.339286	0.367347	0.301887	0.333333	0.313726	0.346154	0.377358	0.293103	0.310345	0.214286	0.235294	0.245283	0.272727	0.206897	0.230769
3-hydroxy-L-kynurenine	0	0.027027	0	0.025	0.0540541	0.194444	0.0789474	0.0769231	0.0769231	0.075	0.027027	0.0555556	0.0540541	0.0540541	0.0652174	0.0816327	0.047619	0.047619	0.1	0.0526316	0.0512821	0.488889	0.522727	0.5	0.517241	0.42623	0.309091	0.363636	0.403846	0.470588	0.217391	0.35	0.30137	0.327869	0.339286	0.367347	0.301887	0.333333	0.313726	0.346154	0.377358	0.293103	0.310345	0.214286	0.235294	0.245283	0.272727	0.206897	0.230769
5-hydroxy-N-formylkynurenine	0	0.025641	0	0.0238095	0.0512821	0.184211	0.075	0.0731707	0.0731707	0.125	0.025641	0.0526316	0.0512821	0.0512821	0.0625	0.1	0.0454545	0.0454545	0.0952381	0.05	0.0487805	0.468085	0.5	0.54	0.551724	0.459016	0.345455	0.4	0.442308	0.509804	0.246377	0.33871	0.328767	0.360656	0.375	0.408163	0.339623	0.368421	0.352941	0.384615	0.415094	0.327586	0.344828	0.261905	0.27451	0.283019	0.318182	0.2	0.222222
4-(2-Amino-3-hydroxyphenyl)-2,4-dioxobutanoate	0	0.0277778	0	0.025641	0.0555556	0.2	0.0810811	0.0789474	0.0789474	0.0769231	0.0277778	0.0571429	0.0555556	0.0555556	0.0666667	0.106383	0.0487805	0.0487805	0.102564	0.0540541	0.0526316	0.404255	0.434783	0.423077	0.45	0.387097	0.314815	0.321429	0.411765	0.423077	0.185714	0.311475	0.27027	0.269841	0.321429	0.346939	0.283019	0.315789	0.32	0.352941	0.384615	0.298246	0.315789	0.190476	0.215686	0.226415	0.25	0.189655	0.211538
N-formyl-L-kynurenine	0	0.0277778	0	0.025641	0.0555556	0.2	0.0810811	0.0789474	0.0789474	0.135135	0.0277778	0.0571429	0.0555556	0.0555556	0.0666667	0.106383	0.0487805	0.0487805	0.102564	0.0540541	0.0526316	0.5	0.534884	0.48	0.581818	0.482759	0.314815	0.37037	0.384615	0.48	0.220588	0.355932	0.287671	0.333333	0.396226	0.346939	0.283019	0.315789	0.294118	0.326923	0.384615	0.275862	0.293103	0.282051	0.291667	0.3	0.341463	0.210526	0.235294
L-kynurenine	0	0.030303	0	0.0277778	0.0606061	0.21875	0.0882353	0.0857143	0.0857143	0.0833333	0.030303	0.0625	0.0606061	0.0606061	0.0714286	0.0888889	0.0526316	0.0526316	0.111111	0.0588235	0.0571429	0.536585	0.575	0.44898	0.527273	0.431034	0.283019	0.339623	0.326923	0.42	0.19403	0.375	0.263889	0.305085	0.365385	0.3125	0.25	0.285714	0.26	0.294118	0.352941	0.245614	0.263158	0.236842	0.255319	0.265306	0.3	0.222222	0.25
3-Hydroxykynurenamine	0	0.027027	0	0.025	0.0540541	0.194444	0.0789474	0.0769231	0.0769231	0.075	0.027027	0.0555556	0.0540541	0.0540541	0.0652174	0.06	0.047619	0.047619	0.1	0.0526316	0.0512821	0.425532	0.456522	0.442308	0.442623	0.359375	0.333333	0.442308	0.303571	0.363636	0.292308	0.327869	0.357143	0.35	0.363636	0.367347	0.301887	0.333333	0.288462	0.320755	0.327273	0.271186	0.288136	0.214286	0.235294	0.245283	0.272727	0.25	0.230769
5-Hydroxykynurenamine	0	0.0285714	0	0.0263158	0.0571429	0.205882	0.0833333	0.0810811	0.0810811	0.0789474	0.0285714	0.0588235	0.0571429	0.0571429	0.0681818	0.0625	0.05	0.05	0.105263	0.0555556	0.0540541	0.382979	0.413043	0.431373	0.409836	0.349206	0.346154	0.46	0.290909	0.351852	0.301587	0.338983	0.347826	0.338983	0.351852	0.382979	0.264151	0.321429	0.3	0.333333	0.290909	0.258621	0.275862	0.225	0.244898	0.254902	0.285714	0.259259	0.24
Formyl-5-hydroxykynurenamine	0	0.025641	0	0.0238095	0.0512821	0.184211	0.075	0.0731707	0.0731707	0.125	0.025641	0.0526316	0.0512821	0.0512821	0.0625	0.1	0.0454545	0.0454545	0.0952381	0.05	0.0487805	0.352941	0.38	0.509804	0.47541	0.412698	0.396226	0.509804	0.363636	0.425926	0.323077	0.31746	0.366197	0.360656	0.4	0.408163	0.290909	0.344828	0.352941	0.384615	0.363636	0.305085	0.322034	0.261905	0.27451	0.283019	0.318182	0.241379	0.222222
2-Carboxy-2,3-dihydro-5,6-dihydroxyindole	0	0.025641	0	0.0238095	0.0512821	0.125	0.075	0.0731707	0.0731707	0.0714286	0.025641	0.0526316	0.0512821	0.0512821	0.0625	0.1	0.0454545	0.0454545	0.0952381	0.05	0.0487805	0.5	0.604651	0.480769	0.384615	0.412698	0.321429	0.350877	0.415094	0.45283	0.228571	0.360656	0.347222	0.33871	0.327586	0.352941	0.42	0.418182	0.326923	0.358491	0.388889	0.4	0.444444	0.152174	0.226415	0.236364	0.26087	0.285714	0.2
5-hydroxy-L-tryptophan	0	0.027027	0	0.025	0.0540541	0.162162	0.0789474	0.0769231	0.0769231	0.075	0.027027	0.0555556	0.0540541	0.0540541	0.0652174	0.0816327	0.047619	0.047619	0.1	0.0526316	0.0512821	0.675	0.861111	0.5	0.353846	0.42623	0.285714	0.339286	0.403846	0.415094	0.253731	0.372881	0.338028	0.327869	0.415094	0.367347	0.5	0.461538	0.34	0.320755	0.377358	0.442308	0.490196	0.214286	0.285714	0.294118	0.333333	0.320755	0.254902
trans-4-hydroxy-L-proline	0	0.0294118	0	0.027027	0.0588235	0.111111	0.0857143	0.0833333	0.0833333	0.0810811	0.0294118	0.0606061	0.0588235	0.0588235	0.0697674	0.0869565	0.0512821	0.0512821	0.108108	0.0571429	0.0555556	0.52381	0.52381	0.44	0.307692	0.354839	0.38	0.469388	0.346154	0.469388	0.265625	0.278689	0.277778	0.418182	0.309091	0.28	0.32	0.303571	0.28	0.264151	0.4	0.309091	0.351852	0.170732	0.2	0.188679	0.232558	0.196429	0.150943
3,3-diiodo-L-thyronine	0	0.027027	0	0.025	0.0540541	0.162162	0.0789474	0.0769231	0.0769231	0.075	0.027027	0.0555556	0.0540541	0.0540541	0.0652174	0.104167	0.047619	0.0731707	0.1	0.0526316	0.0512821	0.425532	0.488889	0.388889	0.442623	0.403226	0.241379	0.25	0.327273	0.339286	0.183099	0.265625	0.25	0.227273	0.293103	0.264151	0.277778	0.266667	0.240741	0.272727	0.280702	0.25	0.288136	0.186047	0.188679	0.294118	0.217391	0.166667	0.163636
3,3,5-triiodo-L-thyronine	0	0.027027	0	0.025	0.0540541	0.162162	0.0789474	0.0769231	0.0769231	0.075	0.027027	0.0555556	0.0540541	0.0540541	0.0652174	0.104167	0.047619	0.0731707	0.1	0.0526316	0.0512821	0.425532	0.488889	0.388889	0.442623	0.403226	0.241379	0.25	0.327273	0.339286	0.183099	0.265625	0.25	0.227273	0.293103	0.264151	0.277778	0.266667	0.240741	0.272727	0.280702	0.25	0.288136	0.186047	0.188679	0.294118	0.217391	0.166667	0.163636
L-thyroxine	0	0.027027	0	0.025	0.0540541	0.162162	0.0789474	0.0769231	0.0769231	0.075	0.027027	0.0555556	0.0540541	0.0540541	0.0652174	0.104167	0.047619	0.0731707	0.1	0.0526316	0.0512821	0.425532	0.488889	0.388889	0.442623	0.403226	0.241379	0.25	0.327273	0.339286	0.183099	0.265625	0.25	0.227273	0.293103	0.264151	0.277778	0.266667	0.240741	0.272727	0.280702	0.25	0.288136	0.186047	0.188679	0.294118	0.217391	0.166667	0.163636
reverse-triiodthyronine	0	0.027027	0	0.025	0.0540541	0.162162	0.0789474	0.0769231	0.0769231	0.075	0.027027	0.0555556	0.0540541	0.0540541	0.0652174	0.104167	0.047619	0.0731707	0.1	0.0526316	0.0512821	0.425532	0.488889	0.388889	0.442623	0.403226	0.241379	0.25	0.327273	0.339286	0.183099	0.265625	0.25	0.227273	0.293103	0.264151	0.277778	0.266667	0.240741	0.272727	0.280702	0.25	0.288136	0.186047	0.188679	0.294118	0.217391	0.166667	0.163636
3-iodo-L-tyrosine	0	0.030303	0	0.0277778	0.0606061	0.181818	0.0882353	0.0857143	0.0857143	0.0833333	0.030303	0.0625	0.0606061	0.0606061	0.0714286	0.0888889	0.0526316	0.0810811	0.111111	0.0588235	0.0571429	0.465116	0.5	0.42	0.448276	0.33871	0.259259	0.267857	0.326923	0.339623	0.19403	0.262295	0.22973	0.241935	0.267857	0.285714	0.27451	0.263158	0.26	0.294118	0.301887	0.245614	0.285714	0.205128	0.204082	0.265306	0.238095	0.137931	0.176471
3,5-diiodo-L-tyrosine	0	0.030303	0	0.0277778	0.0606061	0.181818	0.0882353	0.0857143	0.0857143	0.0833333	0.030303	0.0625	0.0606061	0.0606061	0.0714286	0.0888889	0.0526316	0.0810811	0.111111	0.0588235	0.0571429	0.465116	0.5	0.42	0.448276	0.33871	0.259259	0.267857	0.326923	0.339623	0.19403	0.262295	0.22973	0.241935	0.267857	0.285714	0.27451	0.263158	0.26	0.294118	0.301887	0.245614	0.285714	0.205128	0.204082	0.265306	0.238095	0.137931	0.176471
L-dopa	0	0.03125	0	0.0285714	0.0625	0.1875	0.0909091	0.0882353	0.0882353	0.0857143	0.03125	0.0645161	0.0625	0.0625	0.0731707	0.116279	0.0540541	0.0540541	0.114286	0.0606061	0.0588235	0.512195	0.55	0.428571	0.431034	0.344262	0.264151	0.296296	0.36	0.4	0.19697	0.288136	0.232877	0.266667	0.272727	0.291667	0.28	0.267857	0.265306	0.3	0.307692	0.25	0.290909	0.210526	0.208333	0.196078	0.243902	0.160714	0.18
L-tyrosine	0	0.037037	0	0.0333333	0.0740741	0.222222	0.107143	0.103448	0.103448	0.1	0.037037	0.0769231	0.0740741	0.0740741	0.0833333	0.102564	0.0625	0.0625	0.133333	0.0714286	0.0689655	0.540541	0.583333	0.413043	0.368421	0.305085	0.265306	0.3	0.369565	0.382979	0.193548	0.245614	0.214286	0.245614	0.27451	0.325581	0.311111	0.294118	0.295455	0.276596	0.3125	0.27451	0.32	0.242424	0.232558	0.217391	0.277778	0.132075	0.2
L-dopaquinone	0	0.03125	0	0.0285714	0.0625	0.151515	0.0909091	0.0882353	0.0882353	0.0857143	0.03125	0.0645161	0.0625	0.0625	0.0731707	0.116279	0.0540541	0.0540541	0.114286	0.0606061	0.0588235	0.44186	0.47619	0.372549	0.383333	0.322581	0.288462	0.296296	0.333333	0.4	0.179104	0.225806	0.184211	0.245902	0.25	0.24	0.230769	0.224138	0.24	0.25	0.333333	0.22807	0.245614	0.210526	0.183673	0.173077	0.214286	0.101695	0.156863
4-(2-aminophenyl)-2,4-dioxobutanoate	0	0.0344828	0	0.0645161	0.107143	0.25	0.0645161	0.0967742	0.133333	0.129032	0.0714286	0.0344828	0.0689655	0.0689655	0.108108	0.153846	0.0588235	0.0285714	0.0588235	0.0666667	0.1	0.311111	0.340909	0.367347	0.403509	0.385965	0.254902	0.264151	0.354167	0.395833	0.169231	0.327273	0.225352	0.196721	0.367347	0.282609	0.173077	0.236364	0.255319	0.291667	0.3	0.218182	0.214286	0.194444	0.27907	0.234043	0.297297	0.215686	0.217391
3-hydroxyanthranilate	0	0.0344828	0	0.0645161	0.107143	0.166667	0.1	0.0967742	0.133333	0.129032	0.0714286	0.0714286	0.0689655	0.0689655	0.108108	0.125	0.0588235	0.0588235	0.125	0.0666667	0.1	0.372093	0.404762	0.395833	0.37931	0.295082	0.28	0.240741	0.413043	0.367347	0.169231	0.303571	0.279412	0.237288	0.313726	0.404762	0.326087	0.36	0.311111	0.347826	0.382979	0.288462	0.333333	0.228571	0.27907	0.26087	0.297297	0.192308	0.244444
4-pyridoxate	0	0.0285714	0.0277778	0.0540541	0.0571429	0.171429	0.114286	0.111111	0.0810811	0.108108	0.0588235	0.0588235	0.0571429	0.0882353	0.0930233	0.108696	0.05	0.05	0.105263	0.0555556	0.0833333	0.354167	0.382979	0.431373	0.30303	0.370968	0.372549	0.327273	0.510638	0.431373	0.223881	0.338983	0.309859	0.253968	0.351852	0.326531	0.34	0.298246	0.382979	0.446809	0.290909	0.351852	0.396226	0.113636	0.297872	0.230769	0.285714	0.214286	0.192308
Pyridoxal	0	0.03125	0.030303	0.0285714	0.030303	0.1875	0.125	0.121212	0.0571429	0.0857143	0.03125	0.0645161	0.0625	0.0967742	0.0731707	0.0909091	0.0540541	0.0540541	0.114286	0.0606061	0.0588235	0.347826	0.377778	0.4	0.257576	0.344262	0.395833	0.346154	0.446809	0.372549	0.234375	0.333333	0.323529	0.266667	0.346154	0.347826	0.361702	0.314815	0.409091	0.477273	0.307692	0.372549	0.42	0.121951	0.288889	0.244898	0.307692	0.226415	0.204082
Pyridoxamine	0	0.025641	0.025	0.0487805	0.0789474	0.125	0.102564	0.0731707	0.128205	0.097561	0.0526316	0.0526316	0.025	0.0512821	0.0851064	0.0784314	0.0454545	0.0454545	0.0952381	0.05	0.075	0.38	0.408163	0.4	0.285714	0.369231	0.45098	0.4	0.415094	0.375	0.30303	0.31746	0.328767	0.31746	0.4	0.38	0.339623	0.344828	0.38	0.44	0.293103	0.350877	0.392857	0.152174	0.326531	0.259259	0.318182	0.285714	0.245283
Pyridoxine	0	0.0277778	0.027027	0.025641	0.027027	0.135135	0.111111	0.0789474	0.0512821	0.0769231	0.0277778	0.0571429	0.027027	0.0555556	0.0666667	0.0833333	0.0487805	0.0487805	0.102564	0.0540541	0.0526316	0.32	0.346939	0.37037	0.242857	0.34375	0.392157	0.345455	0.411765	0.345455	0.257576	0.290323	0.305556	0.25	0.298246	0.32	0.307692	0.293103	0.375	0.4375	0.285714	0.345455	0.415094	0.0869565	0.24	0.203704	0.25	0.232143	0.188679
5-Methoxyindoleacetate	0	0.0285714	0.0571429	0.0263158	0.0571429	0.205882	0.147059	0.111111	0.111111	0.0789474	0.0285714	0.0588235	0.0571429	0.0882353	0.0681818	0.108696	0.05	0.05	0.105263	0.0555556	0.0540541	0.477273	0.625	0.46	0.283582	0.393443	0.272727	0.303571	0.365385	0.351852	0.261538	0.338983	0.291667	0.316667	0.351852	0.3	0.425532	0.37037	0.326531	0.333333	0.267857	0.403846	0.45098	0.139535	0.270833	0.254902	0.255814	0.307692	0.192308
5-Hydroxyindoleacetate	0	0.03125	0	0.0285714	0.0625	0.225806	0.0909091	0.0882353	0.0571429	0.0857143	0.03125	0.0645161	0.0625	0.0625	0.0731707	0.0909091	0.0540541	0.0540541	0.114286	0.0606061	0.0588235	0.512195	0.675676	0.489362	0.296875	0.38983	0.264151	0.320755	0.387755	0.372549	0.234375	0.333333	0.304348	0.288136	0.372549	0.319149	0.454545	0.392157	0.347826	0.326531	0.283019	0.428571	0.479167	0.15	0.234043	0.270833	0.275	0.3	0.204082
(5-hydroxyindol-3-yl)acetaldehyde	0	0.0344828	0	0.03125	0.0689655	0.25	0.1	0.0967742	0.0625	0.09375	0.0344828	0.0714286	0.0689655	0.0689655	0.0789474	0.0714286	0.0588235	0.0588235	0.125	0.0666667	0.0645161	0.475	0.638889	0.425532	0.25	0.338983	0.28	0.313726	0.354167	0.313726	0.245902	0.327273	0.318182	0.280702	0.395833	0.340909	0.487805	0.416667	0.372093	0.347826	0.27451	0.456522	0.478261	0.162162	0.25	0.288889	0.297297	0.319149	0.217391
L-1-Pyrroline-3-hydroxy-5-carboxylate	0	0.0357143	0	0.0322581	0.0344828	0.133333	0.103448	0.1	0.0645161	0.0967742	0.0357143	0.0740741	0.0714286	0.0714286	0.111111	0.128205	0.09375	0.0606061	0.129032	0.0689655	0.0666667	0.487179	0.487179	0.466667	0.295082	0.3	0.285714	0.346939	0.333333	0.434783	0.229508	0.285714	0.264706	0.411765	0.269231	0.26087	0.304348	0.288462	0.26087	0.244898	0.361702	0.294118	0.34	0.166667	0.2	0.1875	0.236842	0.150943	0.145833
Coproporphyrinogen III	0	0.0227273	0.0222222	0.0434783	0.0697674	0.136364	0.0666667	0.0888889	0.0888889	0.0869565	0.0465116	0.0227273	0.0454545	0.0697674	0.0769231	0.0909091	0.0408163	0.02	0.0625	0.0444444	0.0666667	0.48	0.48	0.54717	0.376812	0.382353	0.295082	0.366667	0.37931	0.413793	0.378788	0.442623	0.342105	0.294118	0.344262	0.254237	0.310345	0.296875	0.298246	0.350877	0.311475	0.344262	0.33871	0.137255	0.25	0.216667	0.235294	0.375	0.20339
Protoporphyrinogen IX	0	0.0217391	0.0212766	0.0416667	0.0666667	0.130435	0.0638298	0.0851064	0.0851064	0.0833333	0.0444444	0.0217391	0.0666667	0.0666667	0.0740741	0.0877193	0.0392157	0.0192308	0.06	0.0425532	0.0638298	0.461538	0.461538	0.527273	0.366197	0.371429	0.285714	0.354839	0.366667	0.4	0.367647	0.428571	0.333333	0.285714	0.333333	0.245902	0.3	0.287879	0.288136	0.338983	0.301587	0.333333	0.328125	0.132075	0.241379	0.209677	0.226415	0.362069	0.196721
Coproporphyrinogen I	0	0.0227273	0.0222222	0.0212766	0.0454545	0.136364	0.0909091	0.0888889	0.0652174	0.0638298	0.0227273	0.0465116	0.0454545	0.0697674	0.0566038	0.0714286	0.0408163	0.0408163	0.0851064	0.0444444	0.0434783	0.510204	0.510204	0.518519	0.376812	0.382353	0.295082	0.366667	0.355932	0.38983	0.378788	0.466667	0.342105	0.294118	0.322581	0.254237	0.310345	0.296875	0.298246	0.350877	0.311475	0.344262	0.360656	0.137255	0.22807	0.216667	0.235294	0.375	0.20339
Coproporphyrin III	0	0.025	0.0243902	0.0232558	0.05	0.15	0.1	0.097561	0.0714286	0.0697674	0.025	0.0512821	0.05	0.0769231	0.0612245	0.0769231	0.0444444	0.0444444	0.0930233	0.0487805	0.047619	0.521739	0.521739	0.529412	0.378788	0.363636	0.293103	0.344828	0.357143	0.368421	0.338462	0.448276	0.306667	0.292308	0.344828	0.25	0.333333	0.295082	0.296296	0.351852	0.310345	0.344828	0.362069	0.148936	0.245283	0.232143	0.255319	0.377358	0.218182
Coproporphyrin I	0	0.025	0.0243902	0.0232558	0.05	0.15	0.1	0.097561	0.0714286	0.0697674	0.025	0.0512821	0.05	0.0769231	0.0612245	0.0769231	0.0444444	0.0444444	0.0930233	0.0487805	0.047619	0.521739	0.521739	0.529412	0.378788	0.363636	0.293103	0.344828	0.357143	0.368421	0.338462	0.448276	0.306667	0.292308	0.344828	0.25	0.333333	0.295082	0.296296	0.351852	0.310345	0.344828	0.362069	0.148936	0.245283	0.232143	0.255319	0.377358	0.218182
Protoporphyrin	0	0.0243902	0.0238095	0.0465116	0.0487805	0.146341	0.097561	0.0952381	0.0697674	0.0930233	0.05	0.05	0.075	0.075	0.0816327	0.0961538	0.0434783	0.0434783	0.0909091	0.047619	0.0714286	0.44898	0.44898	0.519231	0.352941	0.318841	0.266667	0.295082	0.350877	0.338983	0.333333	0.416667	0.302632	0.25	0.338983	0.224138	0.303571	0.269841	0.267857	0.321429	0.283333	0.316667	0.333333	0.122449	0.240741	0.206897	0.22449	0.321429	0.192982
Uroporphyrin III	0	0.027027	0	0.025	0.0540541	0.162162	0.0789474	0.05	0.05	0.075	0.027027	0.0555556	0.0540541	0.0540541	0.0652174	0.0816327	0.047619	0.047619	0.1	0.0526316	0.0512821	0.55814	0.55814	0.5625	0.396825	0.403226	0.285714	0.363636	0.377358	0.388889	0.3125	0.421053	0.357143	0.285714	0.363636	0.264151	0.352941	0.310345	0.313726	0.346154	0.327273	0.363636	0.381818	0.159091	0.235294	0.245283	0.272727	0.4	0.230769
Uroporphyrin I	0	0.027027	0	0.025	0.0540541	0.162162	0.0789474	0.05	0.05	0.075	0.027027	0.0555556	0.0540541	0.0540541	0.0652174	0.0816327	0.047619	0.047619	0.1	0.0526316	0.0512821	0.55814	0.55814	0.5625	0.396825	0.403226	0.285714	0.363636	0.377358	0.388889	0.3125	0.421053	0.357143	0.285714	0.363636	0.264151	0.352941	0.310345	0.313726	0.346154	0.327273	0.363636	0.381818	0.159091	0.235294	0.245283	0.272727	0.4	0.230769
UroporphyrinogenI	0	0.025641	0	0.0238095	0.0512821	0.153846	0.075	0.047619	0.047619	0.0714286	0.025641	0.0526316	0.0512821	0.0512821	0.0625	0.0784314	0.0454545	0.0454545	0.0952381	0.05	0.0487805	0.568182	0.568182	0.571429	0.40625	0.412698	0.298246	0.4	0.388889	0.425926	0.323077	0.431034	0.366197	0.296875	0.350877	0.277778	0.339623	0.322034	0.326923	0.358491	0.339286	0.375	0.392857	0.152174	0.226415	0.236364	0.26087	0.384615	0.222222
Uroporphyrinogen III	0	0.025641	0	0.0487805	0.0789474	0.153846	0.0487805	0.047619	0.0731707	0.097561	0.0526316	0.025641	0.0512821	0.0512821	0.0851064	0.1	0.0454545	0.0222222	0.0697674	0.05	0.075	0.533333	0.533333	0.604167	0.40625	0.412698	0.298246	0.4	0.415094	0.45283	0.323077	0.40678	0.366197	0.296875	0.375	0.277778	0.339623	0.322034	0.326923	0.358491	0.339286	0.375	0.368421	0.152174	0.25	0.236364	0.26087	0.384615	0.222222
bilirubin(2-)	0	0.0185185	0.0181818	0.0357143	0.0566038	0.111111	0.0545455	0.0727273	0.0925926	0.111111	0.0377358	0.0185185	0.0566038	0.0566038	0.0645161	0.09375	0.0338983	0.0166667	0.0517241	0.0363636	0.0545455	0.423729	0.4	0.586207	0.4	0.386667	0.369231	0.4375	0.428571	0.483871	0.442857	0.4	0.382716	0.361111	0.352941	0.3125	0.34375	0.347826	0.354839	0.403226	0.384615	0.373134	0.367647	0.172414	0.290323	0.238806	0.280702	0.318182	0.191176
biliverdin(2-)	0	0.0196078	0.0192308	0.0377358	0.06	0.117647	0.0576923	0.0769231	0.0980392	0.117647	0.04	0.0196078	0.06	0.06	0.0862069	0.116667	0.0545455	0.0175439	0.0545455	0.0384615	0.0576923	0.396552	0.35	0.561404	0.39726	0.328947	0.387097	0.412698	0.45	0.459016	0.4	0.357143	0.329268	0.376812	0.348485	0.327869	0.33871	0.343284	0.372881	0.423729	0.403226	0.369231	0.363636	0.181818	0.305085	0.230769	0.296296	0.292308	0.2
Protoheme	0	0.0163934	0.016129	0.031746	0.0327869	0.116667	0.0655738	0.0645161	0.0645161	0.0634921	0.0333333	0.0333333	0.05	0.05	0.123077	0.132353	0.0793651	0.0461538	0.0793651	0.0491803	0.0655738	0.358209	0.378788	0.394366	0.4	0.337349	0.28	0.302632	0.328767	0.337838	0.317073	0.438356	0.367816	0.296296	0.375	0.246575	0.291667	0.298701	0.263889	0.305556	0.25974	0.32	0.333333	0.136364	0.26087	0.25	0.212121	0.342857	0.222222
N-acetylserotonin	0	0.0232558	0.0227273	0.0217391	0.0465116	0.139535	0.0930233	0.0909091	0.0909091	0.113636	0.0232558	0.047619	0.0465116	0.0714286	0.0576923	0.0727273	0.0416667	0.0416667	0.0869565	0.0454545	0.0444444	0.46	0.586957	0.5	0.342857	0.409091	0.418182	0.5	0.362069	0.372881	0.428571	0.338462	0.402778	0.403226	0.446429	0.351852	0.470588	0.438596	0.377358	0.381818	0.316667	0.446429	0.464286	0.212766	0.326923	0.309091	0.347826	0.357143	0.206897
melatonin	0	0.0222222	0.0444444	0.0208333	0.0444444	0.133333	0.0888889	0.111111	0.111111	0.108696	0.0222222	0.0222222	0.0444444	0.0681818	0.0555556	0.0892857	0.04	0.0196078	0.0612245	0.0434783	0.0425532	0.415094	0.530612	0.482143	0.315068	0.41791	0.403509	0.482143	0.35	0.360656	0.460317	0.328358	0.391892	0.412698	0.431034	0.339286	0.45283	0.423729	0.363636	0.368421	0.306452	0.431034	0.423729	0.204082	0.339623	0.298246	0.333333	0.344828	0.2
6-Hydroxymelatonin	0	0.0192308	0.0384615	0.0181818	0.0384615	0.115385	0.0980392	0.0961538	0.0961538	0.0943396	0.0192308	0.0392157	0.0384615	0.0588235	0.0491803	0.114754	0.0350877	0.0350877	0.0727273	0.0377358	0.037037	0.38983	0.490909	0.525424	0.355263	0.43662	0.42623	0.47541	0.375	0.384615	0.434783	0.371429	0.410256	0.411765	0.428571	0.344262	0.423729	0.421875	0.366667	0.416667	0.353846	0.428571	0.467742	0.178571	0.322034	0.265625	0.314815	0.328125	0.179104
Formyl-N-acetyl-5-methoxykynurenamine	0	0.0222222	0.0444444	0.0208333	0.0444444	0.159091	0.0888889	0.111111	0.111111	0.108696	0.0222222	0.0222222	0.0444444	0.0681818	0.0555556	0.109091	0.04	0.0196078	0.0612245	0.0434783	0.0425532	0.271186	0.293103	0.482143	0.454545	0.439394	0.403509	0.482143	0.372881	0.431034	0.415385	0.308824	0.355263	0.390625	0.360656	0.339286	0.283333	0.3125	0.339286	0.392857	0.327869	0.296875	0.292308	0.204082	0.290909	0.254237	0.28	0.238095	0.180328
13-docosenoylcoa	0	0.0243902	0.0238095	0.0227273	0.0487805	0.119048	0.0714286	0.0697674	0.0952381	0.119048	0.0243902	0.0243902	0.0487805	0.075	0.06	0.117647	0.0434783	0.0212766	0.0434783	0.047619	0.0465116	0.314815	0.339623	0.490566	0.352941	0.444444	0.52	0.58	0.4	0.490566	0.375	0.307692	0.337838	0.370968	0.338983	0.290909	0.280702	0.269841	0.365385	0.396226	0.350877	0.316667	0.311475	0.170213	0.313726	0.22807	0.333333	0.213115	0.152542
(-)-Salsolinol	0	0.0263158	0.025641	0.0243902	0.0526316	0.1	0.105263	0.075	0.102564	0.0731707	0.0263158	0.0540541	0.025641	0.0526316	0.0638298	0.08	0.0465116	0.0465116	0.097561	0.0512821	0.05	0.333333	0.416667	0.333333	0.289855	0.333333	0.351852	0.407407	0.275862	0.310345	0.307692	0.261538	0.333333	0.28125	0.333333	0.283019	0.320755	0.283333	0.283019	0.339623	0.233333	0.288136	0.327586	0.130435	0.230769	0.240741	0.23913	0.339623	0.203704
(-)-Salsoline	0	0.025	0.05	0.0232558	0.05	0.0952381	0.128205	0.097561	0.125	0.0697674	0.025	0.0512821	0.0243902	0.05	0.0612245	0.0980392	0.0444444	0.0444444	0.0930233	0.0487805	0.047619	0.296296	0.372549	0.322034	0.263889	0.343284	0.339286	0.392857	0.266667	0.3	0.338462	0.272727	0.324324	0.292308	0.322034	0.272727	0.285714	0.274194	0.272727	0.327273	0.206349	0.278689	0.316667	0.125	0.245283	0.232143	0.229167	0.327273	0.196429
N-Methylserotonin	0	0.025	0.05	0.0232558	0.05	0.121951	0.128205	0.0714286	0.125	0.0697674	0.025	0.0512821	0.0243902	0.05	0.04	0.037037	0.0444444	0.0444444	0.0681818	0.0238095	0.0232558	0.428571	0.555556	0.392857	0.263889	0.343284	0.339286	0.392857	0.266667	0.278689	0.403226	0.333333	0.324324	0.4	0.344828	0.296296	0.384615	0.362069	0.272727	0.280702	0.225806	0.344828	0.385965	0.148936	0.269231	0.254545	0.255319	0.377358	0.218182
serotonin(1+)	0	0.0277778	0	0.0526316	0.0857143	0.135135	0.0810811	0.0512821	0.108108	0.105263	0.0571429	0.0571429	0.027027	0.027027	0.0666667	0.0612245	0.0487805	0.0487805	0.075	0.0263158	0.0526316	0.466667	0.609756	0.45098	0.298507	0.34375	0.314815	0.423077	0.309091	0.321429	0.31746	0.311475	0.342857	0.333333	0.396226	0.32	0.416667	0.388889	0.294118	0.277778	0.241379	0.37037	0.415094	0.162791	0.265306	0.27451	0.27907	0.38	0.235294
Biotin	0	0.0212766	0.0208333	0.0408163	0.0425532	0.104167	0.0625	0.04	0.0612245	0.104167	0.0212766	0.0434783	0.0425532	0.0425532	0.0535714	0.0862069	0.0384615	0.0384615	0.08	0.0416667	0.0408163	0.509804	0.480769	0.545455	0.361111	0.426471	0.413793	0.545455	0.40678	0.517857	0.402985	0.28169	0.438356	0.444444	0.307692	0.327586	0.385965	0.387097	0.375	0.355932	0.482143	0.440678	0.457627	0.297872	0.196721	0.310345	0.222222	0.355932	0.254237
biotinate	0	0.0212766	0.0208333	0.0625	0.0652174	0.104167	0.0408163	0.04	0.0833333	0.12766	0.0434783	0.0212766	0.0425532	0.0425532	0.0727273	0.105263	0.0384615	0.0188679	0.0588235	0.0416667	0.0625	0.480769	0.45283	0.574074	0.361111	0.426471	0.413793	0.545455	0.431034	0.545455	0.402985	0.263889	0.438356	0.444444	0.328125	0.327586	0.385965	0.387097	0.375	0.355932	0.482143	0.440678	0.433333	0.297872	0.216667	0.310345	0.222222	0.355932	0.254237
Biocytin	0	0.0185185	0.0181818	0.0357143	0.037037	0.0909091	0.0545455	0.0350877	0.0535714	0.0909091	0.0185185	0.0377358	0.037037	0.037037	0.047619	0.0769231	0.0338983	0.0338983	0.0701754	0.0363636	0.0357143	0.5	0.473684	0.533333	0.381579	0.464789	0.435484	0.559322	0.428571	0.533333	0.422535	0.25641	0.435897	0.462687	0.352941	0.3125	0.387097	0.409091	0.354839	0.338462	0.5	0.4375	0.453125	0.283019	0.212121	0.276923	0.237288	0.318182	0.246154
Homocarnosine	0	0.0222222	0	0.0208333	0.0444444	0.133333	0.0652174	0.0416667	0.0638298	0.108696	0.0222222	0.0454545	0.0444444	0.0444444	0.0555556	0.0892857	0.04	0.04	0.0833333	0.0434783	0.0425532	0.704545	0.5625	0.627451	0.432836	0.439394	0.428571	0.566038	0.446429	0.509091	0.373134	0.348485	0.391892	0.435484	0.431034	0.363636	0.425926	0.423729	0.388889	0.368421	0.5	0.431034	0.448276	0.255319	0.314815	0.298246	0.361702	0.3	0.263158
carnosine	0	0.0222222	0	0.0208333	0.0444444	0.133333	0.0652174	0.0416667	0.0638298	0.108696	0.0222222	0.0454545	0.0444444	0.0444444	0.0555556	0.0892857	0.04	0.04	0.0833333	0.0434783	0.0425532	0.666667	0.530612	0.66	0.411765	0.439394	0.454545	0.566038	0.472727	0.509091	0.373134	0.348485	0.410959	0.435484	0.45614	0.388889	0.45283	0.448276	0.415094	0.392857	0.528302	0.45614	0.473684	0.255319	0.339623	0.298246	0.391304	0.278689	0.263158
Hydroxymethylbilane	0	0.0227273	0	0.0434783	0.0697674	0.136364	0.0666667	0.0425532	0.0652174	0.0869565	0.0465116	0.0465116	0.0454545	0.0454545	0.0769231	0.0909091	0.0408163	0.0408163	0.0851064	0.0444444	0.0666667	0.574468	0.541667	0.576923	0.439394	0.424242	0.316667	0.413793	0.403509	0.438596	0.318841	0.396825	0.378378	0.313433	0.366667	0.254237	0.333333	0.296875	0.298246	0.327586	0.355932	0.344262	0.360656	0.137255	0.22807	0.216667	0.235294	0.327586	0.20339
Porphobilinogen	0	0.025	0	0.047619	0.0769231	0.15	0.047619	0.0465116	0.097561	0.0952381	0.0512821	0.025	0.05	0.05	0.0833333	0.0980392	0.0444444	0.0217391	0.0681818	0.0487805	0.0731707	0.555556	0.521739	0.591837	0.444444	0.40625	0.315789	0.418182	0.333333	0.392857	0.338462	0.354839	0.342466	0.354839	0.368421	0.22807	0.285714	0.253968	0.25	0.280702	0.333333	0.278689	0.274194	0.173913	0.245283	0.254545	0.255319	0.303571	0.196429
N-[(R)-pantothenoyl]-L-cysteinate	0	0.0204082	0.0408163	0.06	0.0625	0.0784314	0.0816327	0.125	0.102041	0.122449	0.0416667	0.0416667	0.0408163	0.0625	0.0701754	0.12069	0.037037	0.037037	0.0769231	0.04	0.06	0.338983	0.316667	0.380952	0.408451	0.414286	0.377049	0.45	0.349206	0.45	0.333333	0.309859	0.258824	0.309859	0.318182	0.19697	0.208955	0.205479	0.253968	0.261538	0.307692	0.242857	0.257143	0.188679	0.229508	0.147059	0.214286	0.15493	0.117647
pantetheine	0	0.0208333	0.0416667	0.04	0.0416667	0.08	0.0833333	0.12766	0.0816327	0.102041	0.0208333	0.0425532	0.0416667	0.0638298	0.0526316	0.103448	0.0377358	0.0377358	0.0784314	0.0408163	0.04	0.322034	0.3	0.34375	0.375	0.42029	0.383333	0.457627	0.3125	0.409836	0.357143	0.295775	0.277108	0.314286	0.30303	0.2	0.212121	0.208333	0.258065	0.265625	0.3125	0.246377	0.26087	0.192308	0.213115	0.149254	0.218182	0.173913	0.119403
(R)-Pantothenate	0	0.0227273	0.0222222	0.0212766	0.0454545	0.0869565	0.0909091	0.139535	0.0888889	0.111111	0.0227273	0.0465116	0.0454545	0.0697674	0.0566038	0.111111	0.0408163	0.0408163	0.0851064	0.0444444	0.0434783	0.321429	0.321429	0.366667	0.397059	0.402985	0.362069	0.438596	0.311475	0.413793	0.28169	0.275362	0.214286	0.313433	0.28125	0.174603	0.1875	0.185714	0.233333	0.241935	0.290323	0.223881	0.238806	0.183673	0.186441	0.140625	0.188679	0.115942	0.0757576
S-(PGA1)-glutathione	0	0.0192308	0.0384615	0.037037	0.0384615	0.0943396	0.0769231	0.0754717	0.0754717	0.0943396	0.0192308	0.0392157	0.0384615	0.0588235	0.0491803	0.0793651	0.0350877	0.0350877	0.0727273	0.0377358	0.037037	0.38983	0.366667	0.451613	0.410959	0.378378	0.359375	0.40625	0.294118	0.384615	0.434783	0.263158	0.341463	0.391304	0.304348	0.205882	0.253731	0.246575	0.223881	0.25	0.353846	0.25	0.263889	0.2	0.2	0.173913	0.20339	0.197183	0.161765
dynorphin B	0	0.0169492	0.0166667	0.016129	0.0338983	0.12069	0.0677966	0.103448	0.0666667	0.0833333	0.0169492	0.0344828	0.0338983	0.0517241	0.0597015	0.0869565	0.047619	0.03125	0.0645161	0.0333333	0.0327869	0.369231	0.369231	0.426471	0.410256	0.415584	0.424242	0.492308	0.41791	0.469697	0.358974	0.2875	0.344828	0.430556	0.328767	0.289855	0.3	0.361111	0.348485	0.352941	0.376812	0.366197	0.380282	0.237288	0.214286	0.275362	0.21875	0.210526	0.178082
sphinganine(1+)	0	0.0294118	0.0285714	0.0555556	0.0909091	0.0810811	0.117647	0.0833333	0.147059	0.111111	0.0606061	0.0606061	0.0285714	0.0588235	0.0952381	0.0869565	0.0512821	0.0512821	0.108108	0.0571429	0.0857143	0.333333	0.333333	0.263158	0.307692	0.253731	0.254545	0.333333	0.186441	0.285714	0.246154	0.21875	0.194805	0.238095	0.2	0.122807	0.118644	0.123077	0.142857	0.155172	0.186441	0.142857	0.177419	0.142857	0.132075	0.105263	0.104167	0.155172	0.0892857
sphingosine(1+)	0	0.0294118	0.0285714	0.0555556	0.0909091	0.0526316	0.117647	0.0833333	0.147059	0.111111	0.0606061	0.0606061	0.0285714	0.0588235	0.0952381	0.0869565	0.0512821	0.0512821	0.108108	0.0571429	0.0857143	0.333333	0.333333	0.241379	0.287879	0.235294	0.254545	0.309091	0.186441	0.263158	0.227273	0.21875	0.179487	0.21875	0.180328	0.122807	0.118644	0.123077	0.142857	0.155172	0.186441	0.142857	0.177419	0.142857	0.132075	0.105263	0.104167	0.155172	0.0892857
(2S)-1-hydroxy-3-oxooctadecan-2-aminium	0	0.0294118	0.0285714	0.0555556	0.0909091	0.111111	0.117647	0.114286	0.147059	0.111111	0.0606061	0.0606061	0.0588235	0.0909091	0.0952381	0.0869565	0.0512821	0.0512821	0.108108	0.0571429	0.0857143	0.361702	0.361702	0.285714	0.328125	0.272727	0.254545	0.333333	0.186441	0.285714	0.265625	0.238095	0.210526	0.258065	0.220339	0.122807	0.137931	0.123077	0.142857	0.155172	0.186441	0.142857	0.15873	0.170732	0.153846	0.125	0.12766	0.155172	0.0892857
Anandamide	0	0.027027	0.0263158	0.025	0.0540541	0.102564	0.108108	0.0769231	0.105263	0.131579	0.027027	0.0555556	0.0540541	0.0833333	0.0652174	0.0816327	0.047619	0.047619	0.1	0.0526316	0.0512821	0.34	0.34	0.315789	0.353846	0.338462	0.309091	0.388889	0.196721	0.293103	0.354839	0.227273	0.25	0.327869	0.25	0.155172	0.189655	0.169231	0.175439	0.186441	0.216667	0.171875	0.1875	0.214286	0.188679	0.157895	0.191489	0.147541	0.0847458
dihydroceramide	0	0.0263158	0.025641	0.0243902	0.0526316	0.1	0.105263	0.102564	0.102564	0.128205	0.0263158	0.0540541	0.0526316	0.0810811	0.0638298	0.102041	0.0465116	0.0465116	0.097561	0.0512821	0.05	0.333333	0.333333	0.310345	0.348485	0.313433	0.327273	0.407407	0.254237	0.357143	0.287879	0.223881	0.246753	0.301587	0.225806	0.192982	0.166667	0.184615	0.214286	0.224138	0.275862	0.206349	0.241935	0.238095	0.163636	0.175439	0.163265	0.145161	0.101695
N-acylsphingosine	0	0.0263158	0.025641	0.0243902	0.0526316	0.0731707	0.105263	0.102564	0.102564	0.128205	0.0263158	0.0540541	0.0526316	0.0810811	0.0638298	0.102041	0.0465116	0.0465116	0.097561	0.0512821	0.05	0.333333	0.333333	0.288136	0.328358	0.294118	0.327273	0.381818	0.254237	0.333333	0.268657	0.223881	0.230769	0.28125	0.206349	0.192982	0.166667	0.184615	0.214286	0.224138	0.275862	0.206349	0.241935	0.238095	0.163636	0.175439	0.163265	0.145161	0.101695
leukotriene E4(1-)	0	0.027027	0.0540541	0.0789474	0.0833333	0.102564	0.108108	0.105263	0.135135	0.102564	0.0555556	0.0555556	0.0540541	0.0833333	0.0888889	0.104167	0.047619	0.047619	0.1	0.0526316	0.0789474	0.34	0.34	0.339286	0.375	0.338462	0.220339	0.293103	0.237288	0.339286	0.292308	0.246154	0.217949	0.246154	0.229508	0.116667	0.112903	0.117647	0.135593	0.147541	0.177419	0.136364	0.151515	0.159091	0.145455	0.118644	0.12	0.186441	0.122807
N-arachidonoylglycinate	0	0.0277778	0.027027	0.0526316	0.0857143	0.105263	0.0810811	0.0789474	0.138889	0.166667	0.0571429	0.0277778	0.0555556	0.0857143	0.0909091	0.130435	0.0487805	0.0238095	0.0487805	0.0540541	0.0810811	0.294118	0.294118	0.423077	0.380952	0.34375	0.314815	0.396226	0.263158	0.37037	0.33871	0.230769	0.236842	0.311475	0.298246	0.137931	0.152542	0.153846	0.178571	0.189655	0.220339	0.174603	0.171875	0.190476	0.215686	0.140351	0.195652	0.15	0.0677966
leukotriene C4(2-)	0	0.0217391	0.0434783	0.0638298	0.0666667	0.0833333	0.0869565	0.0851064	0.108696	0.130435	0.0444444	0.0444444	0.0434783	0.0666667	0.0740741	0.107143	0.0392157	0.0392157	0.0816327	0.0425532	0.0638298	0.357143	0.333333	0.4	0.426471	0.391304	0.306452	0.377049	0.28125	0.377049	0.367647	0.232877	0.268293	0.323529	0.292308	0.151515	0.2	0.180556	0.1875	0.19697	0.261538	0.2	0.214286	0.2	0.2	0.171875	0.181818	0.179104	0.123077
Leukotriene D4	0	0.0217391	0.0434783	0.0416667	0.0434783	0.0833333	0.0869565	0.0851064	0.0851064	0.106383	0.0217391	0.0444444	0.0434783	0.0666667	0.0545455	0.0877193	0.0392157	0.0392157	0.0816327	0.0425532	0.0416667	0.381818	0.357143	0.377049	0.405797	0.391304	0.306452	0.377049	0.261538	0.354839	0.367647	0.232877	0.268293	0.323529	0.292308	0.169231	0.2	0.197183	0.1875	0.19697	0.28125	0.2	0.214286	0.22449	0.2	0.171875	0.203704	0.179104	0.140625
leukotriene F4	0	0.0238095	0.047619	0.0454545	0.047619	0.0909091	0.0952381	0.0930233	0.0930233	0.116279	0.0238095	0.0487805	0.047619	0.0731707	0.0588235	0.0943396	0.0425532	0.0425532	0.0888889	0.0465116	0.0454545	0.384615	0.384615	0.37931	0.430769	0.393939	0.283333	0.355932	0.278689	0.37931	0.348485	0.246377	0.265823	0.30303	0.290323	0.180328	0.193548	0.191176	0.2	0.209677	0.278689	0.19403	0.208955	0.244444	0.214286	0.163934	0.22	0.190476	0.15
(R)-S-lactoylglutathionate(1-)	0	0.0238095	0.047619	0.0697674	0.0731707	0.0909091	0.0952381	0.0930233	0.119048	0.142857	0.0487805	0.0487805	0.047619	0.0731707	0.08	0.137255	0.0425532	0.0425532	0.0888889	0.0465116	0.0697674	0.384615	0.358491	0.428571	0.453125	0.415385	0.305085	0.403509	0.3	0.403509	0.328358	0.211268	0.265823	0.323077	0.311475	0.16129	0.213115	0.191176	0.2	0.209677	0.278689	0.212121	0.227273	0.217391	0.214286	0.183333	0.196078	0.171875	0.131148
3-Hydroxy-N6,N6,N6-trimethyl-L-lysine	0	0.0222222	0.0444444	0.0425532	0.0681818	0.0851064	0.113636	0.136364	0.136364	0.0851064	0.0454545	0.0454545	0.0444444	0.0681818	0.0754717	0.0892857	0.04	0.04	0.0833333	0.0434783	0.0652174	0.363636	0.363636	0.296875	0.371429	0.266667	0.25	0.31746	0.227273	0.31746	0.352941	0.308824	0.197674	0.348485	0.296875	0.153846	0.132353	0.150685	0.153846	0.164179	0.227273	0.152778	0.183099	0.18	0.245614	0.121212	0.142857	0.130435	0.107692
N6,N6,N6-Trimethyl-L-lysine	0	0.0243902	0.0487805	0.0465116	0.075	0.0681818	0.125	0.121951	0.15	0.0930233	0.05	0.05	0.0487805	0.075	0.0816327	0.0754717	0.0434783	0.0434783	0.0909091	0.047619	0.0714286	0.392157	0.392157	0.274194	0.352941	0.263889	0.225806	0.274194	0.184615	0.253968	0.375	0.328125	0.207317	0.349206	0.274194	0.145161	0.140625	0.142857	0.126984	0.138462	0.184615	0.128571	0.142857	0.195652	0.264151	0.129032	0.153846	0.15625	0.114754
N(1)-acetylsperminium(3+)	0	0.030303	0.0294118	0.0571429	0.09375	0.0833333	0.0571429	0.0857143	0.151515	0.147059	0.0625	0.030303	0.0606061	0.09375	0.0714286	0.0888889	0.0526316	0.025641	0.0526316	0.0285714	0.0571429	0.3125	0.285714	0.290909	0.292308	0.296875	0.36	0.44898	0.232143	0.314815	0.403509	0.184615	0.213333	0.327586	0.290909	0.26	0.203704	0.241379	0.235294	0.245283	0.254545	0.20339	0.180328	0.305556	0.311111	0.192308	0.3	0.2	0.153846
N(1)-acetylspermidinium(2+)	0	0.030303	0.0294118	0.0571429	0.09375	0.0833333	0.0571429	0.0857143	0.151515	0.147059	0.0625	0.030303	0.0606061	0.09375	0.0714286	0.0888889	0.0526316	0.025641	0.0526316	0.0285714	0.0571429	0.3125	0.285714	0.290909	0.292308	0.296875	0.36	0.44898	0.232143	0.314815	0.403509	0.184615	0.213333	0.327586	0.290909	0.26	0.203704	0.241379	0.235294	0.245283	0.254545	0.20339	0.180328	0.305556	0.311111	0.192308	0.3	0.2	0.153846
N(8)-acetylspermidinium(2+)	0	0.030303	0.0294118	0.0571429	0.09375	0.0833333	0.0571429	0.0857143	0.151515	0.147059	0.0625	0.030303	0.0606061	0.09375	0.0714286	0.0888889	0.0526316	0.025641	0.0526316	0.0285714	0.0571429	0.3125	0.285714	0.290909	0.292308	0.296875	0.36	0.44898	0.232143	0.314815	0.403509	0.184615	0.213333	0.327586	0.290909	0.26	0.203704	0.241379	0.235294	0.245283	0.254545	0.20339	0.180328	0.305556	0.311111	0.192308	0.3	0.2	0.153846
N-acetylputrescinium	0	0.0357143	0.0344828	0.0666667	0.111111	0.0967742	0.0666667	0.1	0.178571	0.172414	0.0740741	0.0357143	0.0714286	0.111111	0.0810811	0.1	0.0606061	0.0294118	0.0606061	0.0333333	0.0666667	0.288889	0.288889	0.32	0.316667	0.3	0.340426	0.434783	0.207547	0.294118	0.363636	0.16129	0.194444	0.333333	0.269231	0.208333	0.2	0.196429	0.208333	0.22	0.207547	0.178571	0.155172	0.3125	0.285714	0.212766	0.27027	0.196078	0.122449
N(1),N(12)-diacetylsperminium(2+)	0	0.0277778	0.027027	0.0526316	0.0857143	0.0769231	0.0526316	0.108108	0.138889	0.135135	0.0571429	0.0277778	0.0555556	0.0857143	0.0909091	0.106383	0.0487805	0.0238095	0.075	0.0540541	0.0810811	0.32	0.294118	0.321429	0.318182	0.323077	0.392157	0.48	0.263158	0.345455	0.40678	0.212121	0.220779	0.311475	0.321429	0.245283	0.192982	0.229508	0.269231	0.277778	0.285714	0.233333	0.190476	0.282051	0.291667	0.181818	0.27907	0.189655	0.145455
4-acetamidobutanal	0	0.04	0.0384615	0.0357143	0.08	0.148148	0.0740741	0.111111	0.153846	0.148148	0.04	0.04	0.08	0.125	0.0882353	0.108108	0.0666667	0.0322581	0.0666667	0.0769231	0.0740741	0.25	0.25	0.369565	0.310345	0.271186	0.363636	0.465116	0.196078	0.285714	0.333333	0.15	0.202899	0.301887	0.3125	0.170213	0.163265	0.163636	0.222222	0.234043	0.22	0.188679	0.142857	0.258065	0.243902	0.173913	0.257143	0.137255	0.0833333
dihydrolipoamide	0	0.037037	0.0357143	0.0689655	0.0740741	0.137931	0.0333333	0.0666667	0.103448	0.137931	0.037037	0.037037	0.0740741	0.0740741	0.0540541	0.075	0.0625	0.030303	0.0625	0.0344828	0.0333333	0.295455	0.295455	0.3	0.3	0.305085	0.291667	0.444444	0.188679	0.3	0.321429	0.145161	0.25	0.290909	0.25	0.23913	0.18	0.222222	0.212766	0.2	0.235294	0.181818	0.157895	0.322581	0.232558	0.191489	0.277778	0.2	0.173913
S-(3-Methylbutanoyl)-dihydrolipoamide	0	0.0322581	0.0645161	0.0606061	0.0645161	0.121212	0.0606061	0.16129	0.125	0.121212	0.0322581	0.0322581	0.0645161	0.1	0.075	0.0930233	0.0555556	0.027027	0.0857143	0.0625	0.0606061	0.297872	0.297872	0.326923	0.322581	0.327869	0.32	0.408163	0.196429	0.301887	0.392857	0.229508	0.253521	0.315789	0.277778	0.196078	0.166667	0.186441	0.22	0.230769	0.240741	0.189655	0.147541	0.285714	0.23913	0.176471	0.25	0.207547	0.16
S-(2-Methylpropanoyl)-dihydrolipoamide	0	0.0322581	0.0645161	0.0606061	0.0645161	0.121212	0.0606061	0.16129	0.125	0.121212	0.0322581	0.0322581	0.0645161	0.1	0.075	0.0930233	0.0555556	0.027027	0.0857143	0.0625	0.0606061	0.297872	0.297872	0.326923	0.322581	0.327869	0.294118	0.408163	0.196429	0.301887	0.392857	0.209677	0.253521	0.293103	0.277778	0.196078	0.166667	0.186441	0.22	0.230769	0.240741	0.189655	0.147541	0.285714	0.23913	0.176471	0.25	0.207547	0.16
S-(2-Methylbutanoyl)-dihydrolipoamide	0	0.03125	0.0625	0.0588235	0.0625	0.117647	0.0588235	0.121212	0.121212	0.117647	0.03125	0.03125	0.0625	0.0967742	0.0731707	0.0909091	0.0540541	0.0263158	0.0833333	0.0606061	0.0588235	0.291667	0.291667	0.320755	0.31746	0.322581	0.313726	0.4	0.192982	0.296296	0.385965	0.225806	0.25	0.310345	0.272727	0.192308	0.163636	0.183333	0.215686	0.226415	0.236364	0.186441	0.145161	0.277778	0.234043	0.173077	0.243902	0.203704	0.156863
S-Acetyldihydrolipoamide	0	0.0333333	0.0666667	0.0625	0.0666667	0.125	0.0625	0.09375	0.129032	0.125	0.0333333	0.0333333	0.0666667	0.103448	0.0769231	0.0952381	0.0571429	0.0277778	0.0882353	0.0645161	0.0625	0.304348	0.304348	0.333333	0.327869	0.333333	0.326531	0.446809	0.2	0.307692	0.350877	0.174603	0.257143	0.298246	0.283019	0.2	0.169811	0.189655	0.22449	0.235294	0.245283	0.192982	0.15	0.294118	0.244444	0.18	0.25641	0.211538	0.163265
alpha-D-glucose 1-phosphate(2-)	0	0	0	0.0238095	0.025	0.125	0.075	0.047619	0.0232558	0.0714286	0.0526316	0.0526316	0.025	0.025	0.133333	0.195652	0.0697674	0.0952381	0.15	0.105263	0.131579	0.210526	0.232143	0.222222	0.304348	0.253521	0.275862	0.283333	0.293103	0.327586	0.146667	0.202899	0.197531	0.185714	0.184615	0.169492	0.145161	0.147059	0.210526	0.220339	0.209677	0.184615	0.238095	0.06	0.12069	0.114754	0.0943396	0.0746269	0.1
(2R,3R,4S,5R,6R)-3,4,5-trihydroxy-6-(hydroxymethyl)oxan-2-yl phosphate	0	0	0	0.0238095	0.025	0.125	0.075	0.047619	0.0232558	0.0714286	0.0526316	0.0526316	0.025	0.025	0.133333	0.195652	0.0697674	0.0952381	0.15	0.105263	0.131579	0.210526	0.232143	0.222222	0.304348	0.253521	0.275862	0.283333	0.293103	0.327586	0.146667	0.202899	0.197531	0.185714	0.184615	0.169492	0.145161	0.147059	0.210526	0.220339	0.209677	0.184615	0.238095	0.06	0.12069	0.114754	0.0943396	0.0746269	0.1
D-Glucose 6-phosphate	0	0	0	0.0243902	0.025641	0.128205	0.0769231	0.0487805	0.0238095	0.0731707	0.0540541	0.0540541	0.025641	0.025641	0.136364	0.2	0.0714286	0.097561	0.153846	0.108108	0.135135	0.214286	0.236364	0.225806	0.308824	0.257143	0.258621	0.266667	0.298246	0.333333	0.148649	0.205882	0.2	0.188406	0.1875	0.172414	0.147541	0.149254	0.214286	0.224138	0.213115	0.1875	0.241935	0.0612245	0.122807	0.116667	0.0961538	0.0757576	0.101695
6-O-phosphonato-D-glucono-1,5-lactone(2-)	0	0	0	0.0232558	0.0243902	0.15	0.0731707	0.0714286	0.0227273	0.0697674	0.0512821	0.0512821	0.05	0.05	0.130435	0.191489	0.0681818	0.0930233	0.146341	0.102564	0.128205	0.22807	0.25	0.258065	0.338235	0.285714	0.293103	0.3	0.333333	0.368421	0.16	0.217391	0.209877	0.2	0.21875	0.186441	0.16129	0.161765	0.25	0.258621	0.245902	0.21875	0.234375	0.08	0.137931	0.131148	0.113208	0.0735294	0.0983607
5-O-phosphonato-alpha-D-ribofuranosyl diphosphate(5-)	0	0	0	0.0243902	0.025641	0.1	0.0769231	0.0487805	0.0238095	0.0731707	0.0540541	0.0540541	0.025641	0.025641	0.136364	0.2	0.0714286	0.097561	0.153846	0.108108	0.135135	0.259259	0.259259	0.288136	0.308824	0.239437	0.216667	0.225806	0.254237	0.288136	0.164384	0.223881	0.2	0.223881	0.1875	0.114754	0.147541	0.132353	0.172414	0.183333	0.254237	0.1875	0.222222	0.0612245	0.0847458	0.0806452	0.0555556	0.0757576	0.0655738
alpha-D-Ribose 1-phosphate	0	0	0	0.0238095	0.025	0.097561	0.075	0.047619	0.0232558	0.0714286	0.0526316	0.0526316	0.025	0.025	0.133333	0.195652	0.0697674	0.0952381	0.15	0.105263	0.131579	0.254545	0.254545	0.262295	0.285714	0.219178	0.233333	0.241935	0.25	0.283333	0.162162	0.220588	0.197531	0.220588	0.166667	0.131148	0.145161	0.147059	0.169492	0.180328	0.25	0.184615	0.238095	0.06	0.0833333	0.0793651	0.0545455	0.0746269	0.0645161
D-tagatofuranose 1,6-bisphosphate(4-)	0	0	0	0.0222222	0.0232558	0.0909091	0.0697674	0.0444444	0.0217391	0.0666667	0.0487805	0.0487805	0.0232558	0.0232558	0.125	0.183673	0.0652174	0.0888889	0.139535	0.097561	0.121951	0.263158	0.263158	0.290323	0.309859	0.260274	0.222222	0.25	0.258065	0.311475	0.186667	0.228571	0.204819	0.228571	0.176471	0.125	0.138462	0.140845	0.180328	0.190476	0.258065	0.19403	0.227273	0.0566038	0.0793651	0.0757576	0.0517241	0.0714286	0.0615385
beta-D-fructofuranose 2,6-bisphosphate(4-)	0	0	0	0.0222222	0.0232558	0.0909091	0.0697674	0.0444444	0.0217391	0.0666667	0.0487805	0.0487805	0.0232558	0.0232558	0.125	0.183673	0.0652174	0.0888889	0.139535	0.097561	0.121951	0.241379	0.241379	0.269841	0.291667	0.243243	0.241935	0.25	0.258065	0.290323	0.186667	0.228571	0.204819	0.211268	0.176471	0.125	0.138462	0.140845	0.180328	0.190476	0.258065	0.19403	0.227273	0.0566038	0.0793651	0.0757576	0.0517241	0.0714286	0.0615385
D-tagatofuranose 6-phosphate(2-)	0	0	0	0.0222222	0.0232558	0.0909091	0.0697674	0.0444444	0.0217391	0.0666667	0.0487805	0.0487805	0.0232558	0.0232558	0.125	0.183673	0.0652174	0.0888889	0.139535	0.097561	0.121951	0.263158	0.263158	0.269841	0.291667	0.243243	0.222222	0.25	0.238095	0.290323	0.186667	0.228571	0.204819	0.228571	0.15942	0.125	0.138462	0.140845	0.16129	0.171875	0.238095	0.176471	0.227273	0.0566038	0.0793651	0.0757576	0.0517241	0.0714286	0.0615385
2-Deoxy-D-ribose 1-phosphate	0	0	0	0.0227273	0.0238095	0.0930233	0.0714286	0.0454545	0.0222222	0.0681818	0.05	0.05	0.0238095	0.0238095	0.12766	0.1875	0.0666667	0.0909091	0.142857	0.1	0.125	0.245614	0.245614	0.274194	0.277778	0.246575	0.225806	0.253968	0.241935	0.295082	0.189189	0.231884	0.222222	0.231884	0.161765	0.126984	0.123077	0.142857	0.163934	0.174603	0.222222	0.179104	0.230769	0.0576923	0.0806452	0.0769231	0.0526316	0.0882353	0.0625
Galactose-1P	0	0	0	0	0	0.121951	0.0731707	0.0465116	0	0.0454545	0.025	0.0512821	0.0243902	0.0243902	0.106383	0.166667	0.0681818	0.119048	0.175	0.102564	0.1	0.206897	0.22807	0.2	0.28169	0.25	0.293103	0.3	0.288136	0.322034	0.144737	0.2	0.195122	0.2	0.164179	0.166667	0.142857	0.161765	0.22807	0.237288	0.225806	0.2	0.253968	0.08	0.1	0.131148	0.0925926	0.0735294	0.116667
D-Mannose 1-phosphate	0	0	0	0	0	0.121951	0.0731707	0.0465116	0	0.0454545	0.025	0.0512821	0.0243902	0.0243902	0.106383	0.166667	0.0681818	0.119048	0.175	0.102564	0.1	0.206897	0.22807	0.2	0.28169	0.25	0.293103	0.3	0.288136	0.322034	0.144737	0.2	0.195122	0.2	0.164179	0.166667	0.142857	0.161765	0.22807	0.237288	0.225806	0.2	0.253968	0.08	0.1	0.131148	0.0925926	0.0735294	0.116667
D-Mannose 6-phosphate	0	0	0	0	0	0.125	0.075	0.047619	0	0.0465116	0.025641	0.0526316	0.025	0.025	0.108696	0.170213	0.0697674	0.121951	0.179487	0.105263	0.102564	0.210526	0.232143	0.203125	0.285714	0.253521	0.275862	0.283333	0.293103	0.327586	0.146667	0.202899	0.197531	0.202899	0.166667	0.169492	0.145161	0.164179	0.232143	0.241379	0.229508	0.203125	0.258065	0.0816327	0.101695	0.133333	0.0943396	0.0746269	0.118644
D-Mannose 1,6-bisphosphate	0	0	0	0	0	0.121951	0.0731707	0.0465116	0	0.0454545	0.025	0.0512821	0.0243902	0.0243902	0.106383	0.166667	0.0681818	0.119048	0.175	0.102564	0.1	0.206897	0.22807	0.21875	0.3	0.267606	0.293103	0.3	0.310345	0.344828	0.144737	0.2	0.195122	0.2	0.181818	0.166667	0.142857	0.161765	0.25	0.258621	0.245902	0.21875	0.253968	0.08	0.1	0.131148	0.0925926	0.0735294	0.116667
alpha-D-Ribose 5-phosphate	0	0	0	0	0	0.097561	0.075	0.047619	0	0.0465116	0.025641	0.0526316	0.025	0.025	0.108696	0.170213	0.0697674	0.121951	0.179487	0.105263	0.102564	0.254545	0.254545	0.241935	0.267606	0.219178	0.233333	0.241935	0.25	0.283333	0.162162	0.220588	0.197531	0.238806	0.149254	0.131148	0.145161	0.164179	0.189655	0.2	0.271186	0.203125	0.258065	0.0816327	0.0655738	0.0967742	0.0545455	0.0746269	0.0819672
Lactose-6P	0	0	0	0	0	0.113636	0.0681818	0.0434783	0	0.0425532	0.0232558	0.047619	0.0227273	0.0227273	0.1	0.156863	0.0638298	0.111111	0.162791	0.0952381	0.0930233	0.216667	0.216667	0.208955	0.27027	0.273973	0.3	0.306452	0.295082	0.327869	0.168831	0.208333	0.216867	0.208333	0.173913	0.177419	0.153846	0.171429	0.237288	0.245902	0.234375	0.208955	0.261538	0.0754717	0.0952381	0.142857	0.0877193	0.101449	0.129032
5-Methylthio-5-deoxy-D-ribose 1-phosphate	0	0	0.075	0.0465116	0.0238095	0.0930233	0.125	0.0697674	0.0697674	0.0681818	0.05	0.05	0.0238095	0.0487805	0.12766	0.1875	0.0666667	0.0909091	0.142857	0.1	0.125	0.245614	0.245614	0.253968	0.277778	0.22973	0.225806	0.19697	0.222222	0.253968	0.239437	0.25	0.192771	0.287879	0.161765	0.109375	0.140625	0.126761	0.145161	0.174603	0.222222	0.161765	0.212121	0.0576923	0.116667	0.0769231	0.0526316	0.104478	0.0793651
1-phosphatidyl-1D-myo-inositol 3-phosphate(3-)	0	0	0	0.025641	0.027027	0.166667	0.0810811	0.0789474	0.025	0.0769231	0.0571429	0.0571429	0.0555556	0.0555556	0.142857	0.209302	0.075	0.102564	0.162162	0.114286	0.142857	0.178571	0.2	0.233333	0.318182	0.264706	0.245614	0.233333	0.309091	0.321429	0.169014	0.19403	0.175	0.15942	0.193548	0.157895	0.133333	0.136364	0.222222	0.232143	0.241379	0.193548	0.209677	0.0869565	0.107143	0.101695	0.0784314	0.0298507	0.0677966
1-phosphatidyl-1D-myo-inositol 3,4-bisphosphate(5-)	0	0	0	0.025641	0.027027	0.166667	0.0810811	0.0789474	0.025	0.0769231	0.0571429	0.0571429	0.0555556	0.0555556	0.142857	0.209302	0.075	0.102564	0.162162	0.114286	0.142857	0.178571	0.2	0.233333	0.318182	0.264706	0.245614	0.233333	0.309091	0.321429	0.169014	0.19403	0.175	0.15942	0.193548	0.157895	0.133333	0.136364	0.222222	0.232143	0.241379	0.193548	0.209677	0.0869565	0.107143	0.101695	0.0784314	0.0298507	0.0677966
1-phosphatidyl-1D-myo-inositol 4-phosphate(3-)	0	0	0	0.025641	0.027027	0.166667	0.0810811	0.0789474	0.025	0.0769231	0.0571429	0.0571429	0.0555556	0.0555556	0.142857	0.209302	0.075	0.102564	0.162162	0.114286	0.142857	0.178571	0.2	0.233333	0.318182	0.264706	0.245614	0.233333	0.309091	0.321429	0.169014	0.19403	0.175	0.15942	0.193548	0.157895	0.133333	0.136364	0.222222	0.232143	0.241379	0.193548	0.209677	0.0869565	0.107143	0.101695	0.0784314	0.0298507	0.0677966
1-phosphatidyl-1D-myo-inositol 5-phosphate(3-)	0	0	0	0.025641	0.027027	0.166667	0.0810811	0.0789474	0.025	0.0769231	0.0571429	0.0571429	0.0555556	0.0555556	0.142857	0.209302	0.075	0.102564	0.162162	0.114286	0.142857	0.178571	0.2	0.233333	0.318182	0.264706	0.245614	0.233333	0.309091	0.321429	0.169014	0.19403	0.175	0.15942	0.193548	0.157895	0.133333	0.136364	0.222222	0.232143	0.241379	0.193548	0.209677	0.0869565	0.107143	0.101695	0.0784314	0.0298507	0.0677966
1-phosphatidyl-1D-myo-inositol(1-)	0	0	0	0.025641	0.027027	0.166667	0.0810811	0.0789474	0.025	0.0769231	0.0571429	0.0571429	0.0555556	0.0555556	0.142857	0.209302	0.075	0.102564	0.162162	0.114286	0.142857	0.178571	0.2	0.233333	0.318182	0.264706	0.245614	0.233333	0.309091	0.321429	0.169014	0.19403	0.175	0.15942	0.193548	0.157895	0.133333	0.136364	0.222222	0.232143	0.241379	0.193548	0.209677	0.0869565	0.107143	0.101695	0.0784314	0.0298507	0.0677966
1-phosphatidyl-1D-myo-inositol 3,5-bisphosphate(5-)	0	0	0	0.0263158	0.0277778	0.171429	0.0833333	0.0810811	0.025641	0.0789474	0.0588235	0.0588235	0.0571429	0.0571429	0.146341	0.214286	0.0769231	0.105263	0.166667	0.117647	0.147059	0.160714	0.181818	0.237288	0.30303	0.268657	0.25	0.237288	0.314815	0.327273	0.171429	0.19697	0.177215	0.161765	0.196721	0.160714	0.116667	0.138462	0.226415	0.236364	0.224138	0.196721	0.213115	0.0888889	0.109091	0.103448	0.08	0.030303	0.0689655
1-phosphatidyl-1D-myo-inositol 3,4,5-trisphosphate(7-)	0	0	0	0.0263158	0.0277778	0.171429	0.0833333	0.0810811	0.025641	0.0789474	0.0588235	0.0588235	0.0571429	0.0571429	0.146341	0.214286	0.0769231	0.105263	0.166667	0.117647	0.147059	0.160714	0.181818	0.237288	0.30303	0.268657	0.25	0.237288	0.314815	0.327273	0.171429	0.19697	0.177215	0.161765	0.196721	0.160714	0.116667	0.138462	0.226415	0.236364	0.224138	0.196721	0.213115	0.0888889	0.109091	0.103448	0.08	0.030303	0.0689655
phosphatidylinositol 4,5-bisphosphate	0	0	0	0	0	0.157895	0.0769231	0.075	0	0.047619	0.0263158	0.0540541	0.0526316	0.0526316	0.111111	0.173913	0.0714286	0.125	0.184211	0.108108	0.105263	0.192982	0.214286	0.225806	0.308824	0.257143	0.280702	0.266667	0.298246	0.310345	0.164384	0.188406	0.170732	0.188406	0.169231	0.152542	0.129032	0.149254	0.236364	0.245614	0.254237	0.206349	0.222222	0.106383	0.0847458	0.116667	0.0754717	0.0289855	0.0833333
Isomaltose	0	0	0	0	0	0.147059	0.0882353	0.0555556	0	0.0540541	0.030303	0.0625	0.0294118	0.0294118	0.0465116	0.113636	0.025641	0.0526316	0.111111	0.0588235	0.0571429	0.26	0.26	0.245614	0.235294	0.31746	0.307692	0.314815	0.301887	0.339623	0.176471	0.184615	0.213333	0.184615	0.183333	0.188679	0.181818	0.16129	0.235294	0.245283	0.232143	0.20339	0.263158	0.0444444	0.0925926	0.127273	0.106383	0.118644	0.111111
glucose-1,3-mannose oligosaccharide	0	0	0	0	0	0.147059	0.0882353	0.0555556	0	0.0540541	0.030303	0.0625	0.0294118	0.0294118	0.0465116	0.113636	0.025641	0.0526316	0.111111	0.0588235	0.0571429	0.26	0.26	0.245614	0.235294	0.31746	0.307692	0.314815	0.301887	0.339623	0.176471	0.184615	0.213333	0.184615	0.183333	0.188679	0.181818	0.16129	0.235294	0.245283	0.232143	0.20339	0.263158	0.0444444	0.0925926	0.127273	0.106383	0.118644	0.111111
Lactose	0	0	0	0	0	0.147059	0.0882353	0.0555556	0	0.0540541	0.030303	0.0625	0.0294118	0.0294118	0.0465116	0.113636	0.025641	0.0526316	0.111111	0.0588235	0.0571429	0.26	0.26	0.245614	0.235294	0.31746	0.307692	0.314815	0.301887	0.339623	0.176471	0.184615	0.213333	0.184615	0.183333	0.188679	0.181818	0.16129	0.235294	0.245283	0.232143	0.20339	0.263158	0.0444444	0.0925926	0.127273	0.106383	0.118644	0.111111
Maltose	0	0	0	0	0	0.147059	0.0882353	0.0555556	0	0.0540541	0.030303	0.0625	0.0294118	0.0294118	0.0465116	0.113636	0.025641	0.0526316	0.111111	0.0588235	0.0571429	0.26	0.26	0.245614	0.235294	0.31746	0.307692	0.314815	0.301887	0.339623	0.176471	0.184615	0.213333	0.184615	0.183333	0.188679	0.181818	0.16129	0.235294	0.245283	0.232143	0.20339	0.263158	0.0444444	0.0925926	0.127273	0.106383	0.118644	0.111111
maltotriose	0	0	0	0	0	0.147059	0.0882353	0.0555556	0	0.0540541	0.030303	0.0625	0.0294118	0.0294118	0.0465116	0.113636	0.025641	0.0526316	0.111111	0.0588235	0.0571429	0.26	0.26	0.245614	0.235294	0.31746	0.307692	0.314815	0.301887	0.339623	0.176471	0.184615	0.213333	0.184615	0.183333	0.188679	0.181818	0.16129	0.235294	0.245283	0.232143	0.20339	0.263158	0.0444444	0.0925926	0.127273	0.106383	0.118644	0.111111
Trehalose	0	0	0	0	0	0.147059	0.0882353	0.0555556	0	0.0540541	0.030303	0.0625	0.0294118	0.0294118	0.0465116	0.113636	0.025641	0.0526316	0.111111	0.0588235	0.0571429	0.26	0.26	0.245614	0.235294	0.31746	0.307692	0.314815	0.301887	0.339623	0.176471	0.184615	0.213333	0.184615	0.183333	0.188679	0.181818	0.16129	0.235294	0.245283	0.232143	0.20339	0.263158	0.0444444	0.0925926	0.127273	0.106383	0.118644	0.111111
Maltotetraose	0	0	0	0	0	0.171429	0.0833333	0.0810811	0	0.0512821	0.0285714	0.0588235	0.0571429	0.0571429	0.0444444	0.108696	0.0243902	0.05	0.105263	0.0555556	0.0540541	0.3	0.3	0.280702	0.264706	0.349206	0.320755	0.351852	0.314815	0.377358	0.188406	0.19697	0.223684	0.215385	0.196721	0.203704	0.196429	0.174603	0.25	0.259259	0.245614	0.216667	0.254237	0.0652174	0.109091	0.142857	0.125	0.114754	0.107143
Maltohexaose	0	0	0	0	0	0.171429	0.0833333	0.0810811	0	0.0512821	0.0285714	0.0588235	0.0571429	0.0571429	0.0444444	0.108696	0.0243902	0.05	0.105263	0.0555556	0.0540541	0.3	0.3	0.280702	0.264706	0.349206	0.320755	0.351852	0.314815	0.377358	0.188406	0.19697	0.223684	0.215385	0.196721	0.203704	0.196429	0.174603	0.25	0.259259	0.245614	0.216667	0.254237	0.0652174	0.109091	0.142857	0.125	0.114754	0.107143
3-Ketolactose	0	0	0	0	0	0.176471	0.0857143	0.0833333	0	0.0526316	0.0294118	0.0606061	0.0588235	0.0588235	0.0454545	0.111111	0.025	0.0512821	0.108108	0.0571429	0.0555556	0.28	0.28	0.263158	0.25	0.333333	0.326923	0.333333	0.320755	0.358491	0.191176	0.2	0.226667	0.2	0.2	0.207547	0.2	0.177419	0.254902	0.264151	0.25	0.220339	0.258621	0.0666667	0.111111	0.145455	0.12766	0.116667	0.109091
Galactosylglycerol	0	0	0	0	0	0.151515	0.0909091	0.0571429	0	0.0555556	0.03125	0.0645161	0.030303	0.030303	0.047619	0.116279	0.0263158	0.0540541	0.114286	0.0606061	0.0588235	0.265306	0.291667	0.25	0.257576	0.322581	0.288462	0.320755	0.283019	0.346154	0.161765	0.169231	0.184211	0.1875	0.166667	0.169811	0.163636	0.145161	0.215686	0.226415	0.214286	0.186441	0.245614	0.0454545	0.0943396	0.109091	0.108696	0.0833333	0.0925926
D-glucose	0	0	0	0	0	0.166667	0.1	0.0625	0	0.0606061	0.0344828	0.0714286	0.0333333	0.0333333	0.0512821	0.097561	0.0285714	0.0588235	0.125	0.0666667	0.0645161	0.255319	0.282609	0.240741	0.25	0.274194	0.306122	0.313726	0.3	0.34	0.151515	0.177419	0.191781	0.177419	0.175439	0.18	0.173077	0.152542	0.229167	0.24	0.226415	0.196429	0.259259	0.0487805	0.1	0.115385	0.116279	0.0877193	0.0980392
D-Galactose	0	0	0	0	0	0.166667	0.1	0.0625	0	0.0606061	0.0344828	0.0714286	0.0333333	0.0333333	0.0512821	0.097561	0.0285714	0.0588235	0.125	0.0666667	0.0645161	0.255319	0.282609	0.240741	0.25	0.274194	0.306122	0.313726	0.3	0.34	0.151515	0.177419	0.191781	0.177419	0.175439	0.18	0.173077	0.152542	0.229167	0.24	0.226415	0.196429	0.259259	0.0487805	0.1	0.115385	0.116279	0.0877193	0.0980392
D-Mannose	0	0	0	0	0	0.166667	0.1	0.0625	0	0.0606061	0.0344828	0.0714286	0.0333333	0.0333333	0.0512821	0.097561	0.0285714	0.0588235	0.125	0.0666667	0.0645161	0.255319	0.282609	0.240741	0.25	0.274194	0.306122	0.313726	0.3	0.34	0.151515	0.177419	0.191781	0.177419	0.175439	0.18	0.173077	0.152542	0.229167	0.24	0.226415	0.196429	0.259259	0.0487805	0.1	0.115385	0.116279	0.0877193	0.0980392
3-Keto-beta-D-galactose	0	0	0	0	0	0.2	0.0967742	0.09375	0	0.0588235	0.0333333	0.0689655	0.0666667	0.0666667	0.05	0.0952381	0.0277778	0.0571429	0.121212	0.0645161	0.0625	0.276596	0.304348	0.259259	0.265625	0.290323	0.326531	0.333333	0.32	0.36	0.166667	0.193548	0.205479	0.193548	0.192982	0.2	0.192308	0.169492	0.25	0.26	0.245283	0.214286	0.254545	0.0731707	0.12	0.134615	0.139535	0.0862069	0.0961538
cis-beta-D-Glucosyl-2-hydroxycinnamate	0	0	0	0.025	0.0263158	0.194444	0.0789474	0.0769231	0.0243902	0.075	0.0555556	0.0555556	0.0540541	0.0540541	0.0652174	0.12766	0.0232558	0.047619	0.1	0.0526316	0.0789474	0.264151	0.288462	0.315789	0.294118	0.318182	0.285714	0.293103	0.351852	0.339286	0.166667	0.208955	0.25	0.173913	0.25	0.218182	0.210526	0.1875	0.264151	0.296296	0.216667	0.229508	0.266667	0.0625	0.145455	0.157895	0.142857	0.129032	0.103448
Sucrose	0	0	0	0	0	0.135135	0.0810811	0.0512821	0	0.05	0.0277778	0.0571429	0.027027	0.027027	0.0434783	0.106383	0.0238095	0.0487805	0.102564	0.0540541	0.0526316	0.294118	0.294118	0.275862	0.225352	0.283582	0.290909	0.298246	0.285714	0.321429	0.220588	0.25	0.236842	0.212121	0.174603	0.178571	0.214286	0.190476	0.222222	0.232143	0.263158	0.233333	0.293103	0.0416667	0.0877193	0.101695	0.1	0.131148	0.105263
monodehydroascorbate(1-)	0	0	0	0.0294118	0.03125	0.15625	0.09375	0.0909091	0.0285714	0.0882353	0.0666667	0.0666667	0.0645161	0.0645161	0.075	0.119048	0.027027	0.0555556	0.117647	0.0625	0.09375	0.297872	0.297872	0.326923	0.242424	0.246154	0.222222	0.232143	0.264151	0.301887	0.181818	0.190476	0.202703	0.209677	0.189655	0.12963	0.188679	0.147541	0.173077	0.185185	0.264151	0.189655	0.22807	0.0714286	0.0961538	0.0909091	0.0869565	0.0666667	0.0545455
L-ascorbate	0	0	0	0.0294118	0.03125	0.15625	0.09375	0.0909091	0.0285714	0.0882353	0.0666667	0.0666667	0.0645161	0.0645161	0.075	0.119048	0.027027	0.0555556	0.117647	0.0625	0.09375	0.297872	0.297872	0.326923	0.242424	0.246154	0.222222	0.232143	0.264151	0.301887	0.181818	0.190476	0.202703	0.209677	0.189655	0.12963	0.188679	0.147541	0.173077	0.185185	0.264151	0.189655	0.22807	0.0714286	0.0961538	0.0909091	0.0869565	0.0666667	0.0545455
dehydroascorbide(1-)	0	0	0	0.030303	0.0322581	0.16129	0.0967742	0.09375	0.0294118	0.0909091	0.0689655	0.0689655	0.0666667	0.0666667	0.0769231	0.121951	0.0277778	0.0571429	0.121212	0.0645161	0.0967742	0.304348	0.304348	0.36	0.265625	0.269841	0.25	0.259259	0.294118	0.333333	0.184615	0.193548	0.205479	0.213115	0.214286	0.132075	0.192308	0.15	0.2	0.211538	0.294118	0.214286	0.232143	0.0731707	0.0980392	0.0925926	0.0888889	0.0677966	0.0555556
D-Fructose	0	0	0	0	0	0.114286	0.0882353	0.0555556	0	0.0540541	0.030303	0.0625	0.0294118	0.0294118	0.0465116	0.0888889	0.025641	0.0526316	0.111111	0.0588235	0.0571429	0.3125	0.3125	0.290909	0.235294	0.257576	0.236364	0.267857	0.232143	0.290909	0.19403	0.222222	0.197368	0.222222	0.145161	0.125	0.160714	0.142857	0.166667	0.178571	0.254545	0.183333	0.241379	0.0444444	0.0535714	0.0689655	0.0612245	0.0819672	0.0526316
L-gulono-1,4-lactone	0	0	0	0	0	0.16129	0.0967742	0.09375	0	0.0588235	0.0333333	0.0689655	0.0666667	0.0666667	0.05	0.0952381	0.0277778	0.0571429	0.121212	0.0645161	0.0625	0.333333	0.333333	0.307692	0.246154	0.269841	0.25	0.283019	0.269231	0.333333	0.184615	0.213115	0.205479	0.233333	0.172414	0.153846	0.192308	0.169492	0.2	0.211538	0.294118	0.214286	0.254545	0.0731707	0.0769231	0.0925926	0.0888889	0.0862069	0.0555556
Sedoheptulose 7-phosphate	0	0	0	0.027027	0.0285714	0.111111	0.0857143	0.0833333	0.0263158	0.0810811	0.0606061	0.0606061	0.0588235	0.0588235	0.15	0.219512	0.0789474	0.108108	0.171429	0.121212	0.151515	0.207547	0.207547	0.180328	0.307692	0.253731	0.189655	0.241379	0.206897	0.263158	0.0945946	0.147059	0.108434	0.147059	0.16129	0.0847458	0.0645161	0.0735294	0.142857	0.135593	0.166667	0.125	0.140625	0.0909091	0.0714286	0.0677966	0.0392157	0.0151515	0.0338983
D-Fructose 6-phosphate	0	0	0	0.027027	0.0285714	0.111111	0.0857143	0.0833333	0.0263158	0.0810811	0.0606061	0.0606061	0.0588235	0.0588235	0.15	0.219512	0.0789474	0.108108	0.171429	0.121212	0.151515	0.207547	0.207547	0.180328	0.307692	0.253731	0.189655	0.241379	0.206897	0.263158	0.0945946	0.147059	0.108434	0.147059	0.16129	0.0847458	0.0645161	0.0735294	0.142857	0.135593	0.166667	0.125	0.140625	0.0909091	0.0714286	0.0677966	0.0392157	0.0151515	0.0338983
sedoheptulose 1,7-bisphosphate(4-)	0	0	0	0.0277778	0.0294118	0.114286	0.0882353	0.0857143	0.027027	0.0833333	0.0625	0.0625	0.0606061	0.0606061	0.153846	0.225	0.0810811	0.111111	0.176471	0.125	0.15625	0.211538	0.211538	0.183333	0.3125	0.257576	0.172414	0.224138	0.210526	0.267857	0.0958904	0.149254	0.109756	0.149254	0.163934	0.0862069	0.0655738	0.0746269	0.145455	0.137931	0.169492	0.126984	0.142857	0.0930233	0.0727273	0.0689655	0.04	0.0153846	0.0344828
D-xylulose 5-phosphate(2-)	0	0	0	0.0263158	0.0277778	0.108108	0.0833333	0.0810811	0.025641	0.0789474	0.0588235	0.0588235	0.0571429	0.0571429	0.146341	0.214286	0.0769231	0.105263	0.166667	0.117647	0.147059	0.203704	0.203704	0.177419	0.30303	0.25	0.186441	0.237288	0.20339	0.258621	0.108108	0.161765	0.120482	0.144928	0.15873	0.0833333	0.0634921	0.0724638	0.140351	0.133333	0.163934	0.123077	0.138462	0.0888889	0.0701754	0.0666667	0.0384615	0.0149254	0.0333333
D-ribulose 5-phosphate(2-)	0	0	0	0.0263158	0.0277778	0.108108	0.0833333	0.0810811	0.025641	0.0789474	0.0588235	0.0588235	0.0571429	0.0571429	0.146341	0.214286	0.0769231	0.105263	0.166667	0.117647	0.147059	0.203704	0.203704	0.177419	0.30303	0.25	0.186441	0.237288	0.20339	0.258621	0.108108	0.161765	0.120482	0.144928	0.15873	0.0833333	0.0634921	0.0724638	0.140351	0.133333	0.163934	0.123077	0.138462	0.0888889	0.0701754	0.0666667	0.0384615	0.0149254	0.0333333
D-Fructose 1-phosphate	0	0	0	0	0	0.108108	0.0833333	0.0810811	0	0.0512821	0.0285714	0.0588235	0.0571429	0.0571429	0.119048	0.186047	0.0769231	0.135135	0.2	0.117647	0.114286	0.203704	0.203704	0.15873	0.283582	0.25	0.206897	0.258621	0.20339	0.258621	0.0933333	0.144928	0.107143	0.161765	0.140625	0.0833333	0.0634921	0.0882353	0.160714	0.152542	0.183333	0.140625	0.15625	0.113636	0.0517241	0.0847458	0.0384615	0.0149254	0.0508475
D-Fructose 1,6-bisphosphate	0	0	0	0	0	0.111111	0.0857143	0.0833333	0	0.0526316	0.0294118	0.0606061	0.0588235	0.0588235	0.121951	0.190476	0.0789474	0.138889	0.205882	0.121212	0.117647	0.207547	0.207547	0.16129	0.287879	0.253731	0.189655	0.241379	0.206897	0.263158	0.0945946	0.147059	0.108434	0.164179	0.142857	0.0847458	0.0645161	0.0895522	0.163636	0.155172	0.186441	0.142857	0.15873	0.116279	0.0526316	0.0862069	0.0392157	0.0151515	0.0517241
Glycerol 3-phosphate	0	0	0	0.030303	0.0322581	0.0909091	0.0967742	0.0606061	0.0294118	0.0909091	0.0689655	0.0689655	0.0322581	0.0322581	0.166667	0.243243	0.0882353	0.121212	0.193548	0.137931	0.172414	0.176471	0.176471	0.152542	0.265625	0.212121	0.140351	0.172414	0.157895	0.192982	0.084507	0.121212	0.1	0.121212	0.133333	0.0526316	0.0508475	0.0454545	0.0909091	0.0862069	0.118644	0.0793651	0.131148	0.0731707	0.0566038	0.0535714	0.0208333	0	0.0363636
6-Phospho-D-gluconate	0	0	0	0.0277778	0.0294118	0.114286	0.0882353	0.0857143	0.027027	0.0833333	0.0625	0.0625	0.0606061	0.0606061	0.153846	0.225	0.0810811	0.111111	0.176471	0.125	0.15625	0.235294	0.235294	0.20339	0.333333	0.257576	0.172414	0.224138	0.232143	0.290909	0.0810811	0.166667	0.109756	0.149254	0.163934	0.0862069	0.0655738	0.0746269	0.145455	0.137931	0.169492	0.126984	0.142857	0.0930233	0.0727273	0.0689655	0.04	0.0153846	0.0344828
phosphatidylglycerol(1-)	0	0	0	0.027027	0.0285714	0.111111	0.0857143	0.0833333	0.0263158	0.0810811	0.0606061	0.0606061	0.0588235	0.0588235	0.15	0.219512	0.0789474	0.108108	0.171429	0.121212	0.151515	0.207547	0.207547	0.2	0.307692	0.253731	0.169492	0.2	0.206897	0.241379	0.109589	0.164179	0.121951	0.130435	0.16129	0.0666667	0.0645161	0.057971	0.122807	0.116667	0.147541	0.107692	0.123077	0.0909091	0.0714286	0.0677966	0.0392157	0	0.0338983
2-deoxy-D-ribose 5-phosphate(2-)	0	0	0	0.0294118	0.03125	0.121212	0.09375	0.0909091	0.0285714	0.0882353	0.0666667	0.0666667	0.0645161	0.0645161	0.162162	0.236842	0.0857143	0.117647	0.1875	0.133333	0.166667	0.196078	0.196078	0.189655	0.301587	0.246154	0.157895	0.189655	0.196429	0.232143	0.0985916	0.136364	0.126582	0.136364	0.169492	0.0701754	0.0677966	0.0606061	0.12963	0.122807	0.155172	0.112903	0.129032	0.097561	0.0754717	0.0714286	0.0416667	0.015873	0.0357143
D-Erythrose 4-phosphate	0	0	0	0.030303	0.0322581	0.125	0.0967742	0.09375	0.0294118	0.0909091	0.0689655	0.0689655	0.0666667	0.0666667	0.166667	0.243243	0.0882353	0.121212	0.193548	0.137931	0.172414	0.2	0.2	0.192982	0.306452	0.230769	0.160714	0.192982	0.2	0.236364	0.084507	0.138462	0.113924	0.138462	0.172414	0.0714286	0.0689655	0.0615385	0.132075	0.125	0.157895	0.114754	0.131148	0.1	0.0769231	0.0727273	0.0425532	0	0.0363636
5-Methylthio-5-deoxy-D-ribulose 1-phosphate	0	0	0.0810811	0.05	0.025641	0.1	0.135135	0.102564	0.075	0.0731707	0.0540541	0.0540541	0.0526316	0.0810811	0.136364	0.2	0.0714286	0.097561	0.153846	0.108108	0.135135	0.192982	0.192982	0.169231	0.289855	0.275362	0.177419	0.1875	0.174603	0.225806	0.180556	0.188406	0.129412	0.205882	0.151515	0.0625	0.0606061	0.0547945	0.114754	0.126984	0.138462	0.101449	0.115942	0.0833333	0.103448	0.0634921	0.0363636	0.0441176	0.0483871
cardiolipin	0	0	0	0	0	0.117647	0.0909091	0.0882353	0	0.0555556	0.03125	0.0645161	0.0625	0.0625	0.128205	0.2	0.0833333	0.147059	0.21875	0.129032	0.125	0.192308	0.192308	0.186441	0.276923	0.261538	0.155172	0.186441	0.192982	0.22807	0.112676	0.169231	0.125	0.134328	0.147541	0.0689655	0.0491803	0.0597015	0.127273	0.12069	0.133333	0.111111	0.126984	0.0952381	0.0545455	0.0701754	0.0408163	0	0.0350877
1-alkyl 2-acylglycerol 3-phosphate	0	0	0	0	0	0.121212	0.09375	0.0909091	0	0.0571429	0.0322581	0.0666667	0.0645161	0.0645161	0.131579	0.205128	0.0857143	0.151515	0.225806	0.133333	0.129032	0.173077	0.173077	0.169492	0.261538	0.246154	0.178571	0.189655	0.218182	0.232143	0.0985916	0.153846	0.1125	0.136364	0.15	0.0701754	0.05	0.0769231	0.150943	0.142857	0.155172	0.131148	0.147541	0.125	0.0555556	0.0909091	0.0416667	0	0.0545455
3-Phospho-D-glyceroyl phosphate	0	0	0	0.0322581	0.0344828	0.133333	0.103448	0.1	0.03125	0.0967742	0.0740741	0.0740741	0.0714286	0.0714286	0.176471	0.257143	0.09375	0.129032	0.166667	0.148148	0.185185	0.16	0.16	0.2	0.274194	0.238095	0.125	0.157895	0.207547	0.245283	0.0869565	0.16129	0.116883	0.107692	0.178571	0.0545455	0.0344828	0.046875	0.115385	0.109091	0.122807	0.1	0.116667	0.0769231	0.08	0.0555556	0.0444444	0	0.0185185
(2R)-2-hydroxy-3-(phosphonatooxy)propanoate	0	0	0	0.0322581	0.0344828	0.133333	0.103448	0.1	0.03125	0.0967742	0.0740741	0.0740741	0.0714286	0.0714286	0.176471	0.257143	0.09375	0.129032	0.166667	0.148148	0.185185	0.16	0.16	0.2	0.274194	0.238095	0.125	0.157895	0.207547	0.245283	0.0869565	0.16129	0.116883	0.107692	0.178571	0.0545455	0.0344828	0.046875	0.115385	0.109091	0.122807	0.1	0.116667	0.0769231	0.08	0.0555556	0.0444444	0	0.0185185
1-acyl-sn-glycerol 3-phosphate(2-)	0	0	0	0.03125	0.0333333	0.129032	0.1	0.0967742	0.030303	0.09375	0.0714286	0.0714286	0.0689655	0.0689655	0.171429	0.25	0.0909091	0.125	0.16129	0.142857	0.178571	0.156863	0.156863	0.196429	0.269841	0.253968	0.122807	0.155172	0.203704	0.240741	0.101449	0.15873	0.115385	0.106061	0.175439	0.0535714	0.0338983	0.0461538	0.113208	0.107143	0.12069	0.0983607	0.114754	0.075	0.0784314	0.0545455	0.0434783	0	0.0181818
D-Glycerate 2-phosphate	0	0	0	0.0322581	0.0344828	0.133333	0.103448	0.1	0.03125	0.0967742	0.0740741	0.0740741	0.0714286	0.0714286	0.176471	0.257143	0.09375	0.129032	0.166667	0.148148	0.185185	0.137255	0.137255	0.178571	0.253968	0.21875	0.145455	0.157895	0.207547	0.222222	0.0869565	0.16129	0.116883	0.0909091	0.178571	0.0545455	0.0344828	0.046875	0.115385	0.109091	0.122807	0.1	0.116667	0.0769231	0.08	0.0555556	0.0444444	0	0.0185185
Glyceraldehyde 3-phosphate	0	0	0	0.0333333	0.0357143	0.137931	0.107143	0.103448	0.0322581	0.1	0.0769231	0.0769231	0.0740741	0.0740741	0.181818	0.264706	0.0967742	0.133333	0.172414	0.153846	0.192308	0.14	0.14	0.181818	0.258065	0.222222	0.127273	0.160714	0.188679	0.226415	0.0882353	0.145161	0.118421	0.109375	0.181818	0.0555556	0.0350877	0.047619	0.117647	0.111111	0.125	0.101695	0.118644	0.0789474	0.0816327	0.0566038	0.0454545	0	0.0188679
Dihydroxyacetone phosphate	0	0	0	0.03125	0.0333333	0.129032	0.1	0.0967742	0.030303	0.09375	0.0714286	0.0714286	0.0689655	0.0689655	0.171429	0.25	0.0909091	0.125	0.16129	0.142857	0.178571	0.134615	0.134615	0.175439	0.25	0.215385	0.163636	0.175439	0.181818	0.196429	0.101449	0.140625	0.115385	0.106061	0.175439	0.0535714	0.0338983	0.0461538	0.113208	0.107143	0.12069	0.0983607	0.114754	0.075	0.0784314	0.0545455	0.0434783	0	0.0181818
phosphatidate(2-)	0	0	0	0.0333333	0.0357143	0.137931	0.0689655	0.103448	0.0322581	0.1	0.0769231	0.037037	0.0740741	0.0740741	0.181818	0.264706	0.0967742	0.0967742	0.133333	0.153846	0.192308	0.117647	0.117647	0.181818	0.238095	0.241935	0.127273	0.140351	0.211538	0.226415	0.104478	0.145161	0.118421	0.0923077	0.181818	0.0555556	0.0350877	0.047619	0.117647	0.111111	0.125	0.101695	0.1	0.0789474	0.0816327	0.0566038	0.0454545	0	0.0188679
1-acylglycerone 3-phosphate(2-)	0	0	0	0.0333333	0.0357143	0.137931	0.0689655	0.103448	0.0322581	0.1	0.0769231	0.037037	0.0740741	0.0740741	0.181818	0.264706	0.0967742	0.0967742	0.133333	0.153846	0.192308	0.117647	0.117647	0.181818	0.238095	0.241935	0.127273	0.140351	0.211538	0.226415	0.104478	0.145161	0.118421	0.0923077	0.181818	0.0555556	0.0350877	0.047619	0.117647	0.111111	0.125	0.101695	0.1	0.0789474	0.0816327	0.0566038	0.0454545	0	0.0188679
3-phosphonatooxypyruvate(3-)	0	0	0	0.0344828	0.037037	0.142857	0.0714286	0.107143	0.0333333	0.103448	0.08	0.0384615	0.0769231	0.0769231	0.1875	0.272727	0.1	0.1	0.137931	0.16	0.2	0.12	0.12	0.185185	0.241935	0.225806	0.12963	0.142857	0.215686	0.230769	0.0895522	0.147541	0.12	0.09375	0.185185	0.0566038	0.0357143	0.0483871	0.12	0.113208	0.127273	0.103448	0.101695	0.0810811	0.0833333	0.0576923	0.0465116	0	0.0192308
2,3-bisphosphonato-D-glycerate(5-)	0	0	0	0.0344828	0.037037	0.142857	0.0714286	0.107143	0.0333333	0.103448	0.08	0.0384615	0.0769231	0.0769231	0.1875	0.272727	0.1	0.1	0.137931	0.16	0.2	0.12	0.12	0.185185	0.241935	0.225806	0.12963	0.142857	0.215686	0.230769	0.0895522	0.147541	0.12	0.09375	0.185185	0.0566038	0.0357143	0.0483871	0.12	0.113208	0.127273	0.103448	0.101695	0.0810811	0.0833333	0.0576923	0.0465116	0	0.0192308
O-alkylglycerone phosphate(2-)	0	0	0	0.0344828	0.037037	0.142857	0.0714286	0.107143	0.0333333	0.103448	0.08	0.0384615	0.0769231	0.0769231	0.1875	0.272727	0.1	0.1	0.137931	0.16	0.2	0.0980392	0.0980392	0.163636	0.222222	0.225806	0.12963	0.142857	0.192308	0.207547	0.106061	0.129032	0.12	0.09375	0.185185	0.0566038	0.0357143	0.0483871	0.12	0.113208	0.127273	0.103448	0.101695	0.0810811	0.0833333	0.0576923	0.0465116	0	0.0192308
1-alkyl-2-acetyl-sn-glycerol 3-phosphate(2-)	0	0	0.0333333	0.03125	0.0333333	0.129032	0.1	0.133333	0.0625	0.09375	0.0714286	0.0344828	0.0689655	0.107143	0.171429	0.25	0.0909091	0.0909091	0.125	0.142857	0.178571	0.113208	0.113208	0.175439	0.230769	0.234375	0.142857	0.135593	0.203704	0.218182	0.134328	0.15873	0.115385	0.106061	0.175439	0.0535714	0.0338983	0.0461538	0.113208	0.127273	0.12069	0.0983607	0.0967742	0.075	0.1	0.0545455	0.0434783	0.0163934	0.0181818
1-alkyl-sn-glycerol 3-phosphate(1-)	0	0	0	0.0344828	0.037037	0.103448	0.111111	0.0689655	0.0333333	0.103448	0.08	0.08	0.037037	0.037037	0.1875	0.272727	0.1	0.137931	0.178571	0.16	0.2	0.12	0.12	0.142857	0.222222	0.206349	0.0892857	0.122807	0.148148	0.185185	0.0895522	0.129032	0.105263	0.09375	0.142857	0.037037	0.0175439	0.031746	0.0769231	0.0727273	0.0877193	0.0666667	0.12069	0.0526316	0.0612245	0.0377358	0.0227273	0	0.0192308
lysophosphatidic acid	0	0	0.0232558	0	0	0.0909091	0.0952381	0.0930233	0.0217391	0.0434783	0.0238095	0.0487805	0.047619	0.0731707	0.102041	0.16	0.0652174	0.113636	0.166667	0.097561	0.0952381	0.16129	0.16129	0.19403	0.273973	0.243243	0.184615	0.212121	0.181818	0.212121	0.202703	0.194444	0.149425	0.162162	0.126761	0.0588235	0.0422535	0.0657895	0.125	0.136364	0.130435	0.111111	0.125	0.0980392	0.0625	0.0757576	0.0338983	0.056338	0.0454545
(R)-5-Diphosphomevalonate	0	0	0.025	0	0	0.097561	0.102564	0.1	0.0232558	0.0465116	0.025641	0.0526316	0.0512821	0.0789474	0.108696	0.145833	0.0697674	0.121951	0.179487	0.105263	0.102564	0.189655	0.189655	0.203125	0.304348	0.236111	0.213115	0.262295	0.209677	0.262295	0.162162	0.202899	0.141176	0.185714	0.132353	0.078125	0.0441176	0.0833333	0.15	0.16129	0.153846	0.132353	0.147059	0.104167	0.0655738	0.0793651	0.0357143	0.0746269	0.047619
(R)-5-phosphonatomevalonate(3-)	0	0	0.0277778	0.0263158	0.0277778	0.108108	0.114286	0.111111	0.0526316	0.0789474	0.0588235	0.0588235	0.0571429	0.0882353	0.146341	0.186047	0.0769231	0.105263	0.135135	0.117647	0.147059	0.160714	0.160714	0.237288	0.30303	0.214286	0.166667	0.196721	0.183333	0.216667	0.171429	0.19697	0.148148	0.144928	0.15873	0.0483871	0.0307692	0.0422535	0.101695	0.114754	0.109375	0.0895522	0.104478	0.0652174	0.0892857	0.0491803	0.0384615	0.0625	0.0163934
2,3-diketo-5-methylthio-1-phosphopentane	0	0	0.0857143	0.0526316	0.027027	0.105263	0.111111	0.108108	0.0789474	0.0769231	0.0571429	0.0277778	0.0555556	0.0857143	0.142857	0.209302	0.075	0.075	0.102564	0.114286	0.142857	0.0819672	0.0819672	0.174603	0.225352	0.246377	0.145161	0.15625	0.16129	0.174603	0.257576	0.15942	0.175	0.142857	0.15625	0.047619	0.030303	0.0416667	0.1	0.112903	0.107692	0.0882353	0.0869565	0.0638298	0.107143	0.0483871	0.0377358	0.078125	0.0327869
1D-myo-inositol 1,3,4-trisphosphate(6-)	0	0	0	0.03125	0.0333333	0.09375	0.1	0.0625	0.030303	0.09375	0.0714286	0.0714286	0.0333333	0.0333333	0.171429	0.25	0.0909091	0.125	0.2	0.142857	0.178571	0.134615	0.156863	0.175439	0.269841	0.161765	0.230769	0.196429	0.3	0.288462	0.101449	0.15873	0.12987	0.123077	0.135593	0.156863	0.12963	0.133333	0.229167	0.24	0.25	0.196429	0.236364	0.075	0.1	0.0943396	0.0666667	0.0333333	0.0769231
(1R,2R,3R,4R,5R,6S)-2,3,5,6-tetrahydroxy-4-(phosphonatooxy)cyclohexyl phosphate	0	0	0	0.03125	0.0333333	0.09375	0.1	0.0625	0.030303	0.09375	0.0714286	0.0714286	0.0333333	0.0333333	0.171429	0.25	0.0909091	0.125	0.2	0.142857	0.178571	0.134615	0.156863	0.175439	0.269841	0.161765	0.230769	0.196429	0.3	0.288462	0.101449	0.15873	0.12987	0.123077	0.135593	0.156863	0.12963	0.133333	0.229167	0.24	0.25	0.196429	0.236364	0.075	0.1	0.0943396	0.0666667	0.0333333	0.0769231
1D-myo-inositol 1,4,5-trisphosphate(6-)	0	0	0	0.03125	0.0333333	0.09375	0.1	0.0625	0.030303	0.09375	0.0714286	0.0714286	0.0333333	0.0333333	0.171429	0.25	0.0909091	0.125	0.2	0.142857	0.178571	0.134615	0.156863	0.175439	0.269841	0.161765	0.230769	0.196429	0.3	0.288462	0.101449	0.15873	0.12987	0.123077	0.135593	0.156863	0.12963	0.133333	0.229167	0.24	0.25	0.196429	0.236364	0.075	0.1	0.0943396	0.0666667	0.0333333	0.0769231
1D-myo-inositol 3,4,5,6-tetrakisphosphate(8-)	0	0	0	0.0322581	0.0344828	0.0967742	0.103448	0.0645161	0.03125	0.0967742	0.0740741	0.0740741	0.0344828	0.0344828	0.176471	0.257143	0.09375	0.129032	0.206897	0.148148	0.185185	0.137255	0.16	0.178571	0.274194	0.164179	0.211538	0.178571	0.28	0.269231	0.102941	0.16129	0.131579	0.125	0.137931	0.137255	0.132075	0.116667	0.208333	0.22	0.230769	0.178571	0.218182	0.0769231	0.102041	0.0961538	0.0681818	0.0338983	0.0784314
1D-myo-inositol 1,4,5,6-tetrakisphosphate(8-)	0	0	0	0.0322581	0.0344828	0.0967742	0.103448	0.0645161	0.03125	0.0967742	0.0740741	0.0740741	0.0344828	0.0344828	0.176471	0.257143	0.09375	0.129032	0.206897	0.148148	0.185185	0.137255	0.16	0.178571	0.274194	0.164179	0.211538	0.178571	0.28	0.269231	0.102941	0.16129	0.131579	0.125	0.137931	0.137255	0.132075	0.116667	0.208333	0.22	0.230769	0.178571	0.218182	0.0769231	0.102041	0.0961538	0.0681818	0.0338983	0.0784314
1D-myo-inositol 3-phosphate(2-)	0	0	0	0.0322581	0.0344828	0.0967742	0.103448	0.0645161	0.03125	0.0967742	0.0740741	0.0740741	0.0344828	0.0344828	0.176471	0.257143	0.09375	0.129032	0.206897	0.148148	0.185185	0.137255	0.16	0.157895	0.253968	0.147059	0.211538	0.178571	0.28	0.269231	0.102941	0.16129	0.131579	0.125	0.118644	0.16	0.132075	0.135593	0.208333	0.22	0.230769	0.178571	0.240741	0.0769231	0.102041	0.0961538	0.0681818	0.0338983	0.0784314
1D-myo-inositol 1-phosphate(2-)	0	0	0	0.0322581	0.0344828	0.0967742	0.103448	0.0645161	0.03125	0.0967742	0.0740741	0.0740741	0.0344828	0.0344828	0.176471	0.257143	0.09375	0.129032	0.206897	0.148148	0.185185	0.137255	0.16	0.157895	0.253968	0.147059	0.211538	0.178571	0.28	0.269231	0.102941	0.16129	0.131579	0.125	0.118644	0.16	0.132075	0.135593	0.208333	0.22	0.230769	0.178571	0.240741	0.0769231	0.102041	0.0961538	0.0681818	0.0338983	0.0784314
1D-myo-inositol 4-phosphate(2-)	0	0	0	0.0322581	0.0344828	0.0967742	0.103448	0.0645161	0.03125	0.0967742	0.0740741	0.0740741	0.0344828	0.0344828	0.176471	0.257143	0.09375	0.129032	0.206897	0.148148	0.185185	0.137255	0.16	0.157895	0.253968	0.147059	0.211538	0.178571	0.28	0.269231	0.102941	0.16129	0.131579	0.125	0.118644	0.16	0.132075	0.135593	0.208333	0.22	0.230769	0.178571	0.240741	0.0769231	0.102041	0.0961538	0.0681818	0.0338983	0.0784314
1D-myo-inositol 1,3,4,5-tetrakisphosphate(8-)	0	0	0	0.0322581	0.0344828	0.0967742	0.103448	0.0645161	0.03125	0.0967742	0.0740741	0.0740741	0.0344828	0.0344828	0.176471	0.257143	0.09375	0.129032	0.206897	0.148148	0.185185	0.115385	0.137255	0.178571	0.253968	0.164179	0.235294	0.2	0.306122	0.294118	0.102941	0.16129	0.131579	0.125	0.137931	0.16	0.111111	0.135593	0.234043	0.244898	0.230769	0.2	0.240741	0.0769231	0.102041	0.0961538	0.0681818	0.0338983	0.0784314
myo-inositol 1,3,4,6-tetrakisphosphate(8-)	0	0	0	0.0333333	0.0357143	0.1	0.107143	0.0666667	0.0322581	0.1	0.0769231	0.0769231	0.0357143	0.0357143	0.181818	0.264706	0.0967742	0.133333	0.214286	0.153846	0.192308	0.117647	0.14	0.181818	0.258065	0.166667	0.215686	0.181818	0.285714	0.27451	0.104478	0.163934	0.133333	0.126984	0.140351	0.14	0.113208	0.118644	0.212766	0.22449	0.211538	0.181818	0.222222	0.0789474	0.104167	0.0980392	0.0697674	0.0344828	0.08
1D-myo-Inositol 3,4-bisphosphate	0	0	0	0	0	0.0909091	0.0967742	0.0606061	0	0.0588235	0.0333333	0.0689655	0.0322581	0.0322581	0.135135	0.210526	0.0882353	0.15625	0.233333	0.137931	0.133333	0.132075	0.153846	0.152542	0.246154	0.15942	0.25	0.214286	0.294118	0.283019	0.1	0.15625	0.128205	0.138462	0.114754	0.153846	0.127273	0.15	0.25	0.26	0.269231	0.214286	0.254545	0.1	0.0769231	0.113208	0.0652174	0.0327869	0.0961538
1D-myo-Inositol 1,3-bisphosphate	0	0	0	0	0	0.0909091	0.0967742	0.0606061	0	0.0588235	0.0333333	0.0689655	0.0322581	0.0322581	0.135135	0.210526	0.0882353	0.15625	0.233333	0.137931	0.133333	0.132075	0.153846	0.152542	0.246154	0.15942	0.25	0.214286	0.294118	0.283019	0.1	0.15625	0.128205	0.138462	0.114754	0.153846	0.127273	0.15	0.25	0.26	0.269231	0.214286	0.254545	0.1	0.0769231	0.113208	0.0652174	0.0327869	0.0961538
5-Diphosphoinositol pentakisphosphate	0	0	0	0	0	0.09375	0.1	0.0625	0	0.0606061	0.0344828	0.0714286	0.0333333	0.0333333	0.138889	0.216216	0.0909091	0.16129	0.241379	0.142857	0.137931	0.113208	0.134615	0.155172	0.230769	0.161765	0.254902	0.218182	0.3	0.288462	0.101449	0.15873	0.12987	0.140625	0.116667	0.156863	0.109091	0.152542	0.255319	0.265306	0.25	0.218182	0.259259	0.102564	0.0784314	0.115385	0.0666667	0.0333333	0.0980392
myo-inositol 1,3,4,5,6-pentakisphosphate(10-)	0	0	0	0.0344828	0.037037	0.103448	0.111111	0.0689655	0.0333333	0.103448	0.08	0.08	0.037037	0.037037	0.1875	0.272727	0.1	0.137931	0.178571	0.16	0.2	0.0980392	0.12	0.185185	0.241935	0.151515	0.196078	0.163636	0.265306	0.254902	0.106061	0.166667	0.135135	0.111111	0.142857	0.12	0.0943396	0.101695	0.191489	0.204082	0.192308	0.163636	0.203704	0.0526316	0.106383	0.0784314	0.0714286	0.0350877	0.06
myo-inositol hexakisphosphate(12-)	0	0	0	0.0357143	0.0384615	0.107143	0.0740741	0.0714286	0.0344828	0.107143	0.0833333	0.04	0.0384615	0.0384615	0.193548	0.28125	0.103448	0.103448	0.142857	0.166667	0.208333	0.0784314	0.1	0.188679	0.225806	0.153846	0.2	0.166667	0.270833	0.26	0.107692	0.15	0.136986	0.112903	0.145455	0.122449	0.0961538	0.103448	0.195652	0.208333	0.196078	0.166667	0.185185	0.0540541	0.108696	0.08	0.0731707	0.0357143	0.0612245
D-Glucuronate 1-phosphate	0	0	0	0.025641	0.027027	0.105263	0.0810811	0.0789474	0.025	0.0769231	0.0571429	0.0571429	0.0555556	0.0555556	0.142857	0.209302	0.075	0.131579	0.194444	0.114286	0.142857	0.178571	0.2	0.213115	0.279412	0.211268	0.290909	0.254237	0.384615	0.37037	0.121622	0.19403	0.175	0.15942	0.174603	0.2	0.172414	0.190476	0.294118	0.301887	0.285714	0.254237	0.271186	0.111111	0.148148	0.160714	0.122449	0.0615385	0.125
L-Fucose 1-phosphate	0	0	0.0285714	0	0	0.0810811	0.117647	0.0833333	0.0263158	0.0526316	0.0294118	0.0606061	0.0285714	0.0588235	0.121951	0.190476	0.0789474	0.138889	0.205882	0.121212	0.117647	0.163636	0.185185	0.16129	0.231884	0.183099	0.277778	0.220339	0.320755	0.309091	0.125	0.2	0.164557	0.164179	0.125	0.185185	0.157895	0.177419	0.254902	0.288462	0.25	0.220339	0.280702	0.0909091	0.132075	0.145455	0.104167	0.0806452	0.12963
D-xylulose	0	0	0	0	0	0.153846	0.12	0.115385	0	0.0714286	0.0416667	0.0869565	0.0833333	0.0833333	0.0588235	0.111111	0.0333333	0.0689655	0.148148	0.08	0.0769231	0.255814	0.255814	0.169811	0.229508	0.254237	0.18	0.24	0.176471	0.24	0.109375	0.133333	0.108108	0.133333	0.127273	0.08	0.0769231	0.0677966	0.125	0.117647	0.153846	0.107143	0.145455	0.0857143	0.0416667	0.06	0.0487805	0.0178571	0.02
D-ribulose	0	0	0	0	0	0.153846	0.12	0.115385	0	0.0714286	0.0416667	0.0869565	0.0833333	0.0833333	0.0588235	0.111111	0.0333333	0.0689655	0.148148	0.08	0.0769231	0.255814	0.255814	0.169811	0.229508	0.254237	0.18	0.24	0.176471	0.24	0.109375	0.133333	0.108108	0.133333	0.127273	0.08	0.0769231	0.0677966	0.125	0.117647	0.153846	0.107143	0.145455	0.0857143	0.0416667	0.06	0.0487805	0.0178571	0.02
L-xylulose	0	0	0	0	0	0.153846	0.12	0.115385	0	0.0714286	0.0416667	0.0869565	0.0833333	0.0833333	0.0588235	0.111111	0.0333333	0.0689655	0.148148	0.08	0.0769231	0.255814	0.255814	0.169811	0.229508	0.254237	0.18	0.24	0.176471	0.24	0.109375	0.133333	0.108108	0.133333	0.127273	0.08	0.0769231	0.0677966	0.125	0.117647	0.153846	0.107143	0.145455	0.0857143	0.0416667	0.06	0.0487805	0.0178571	0.02
L-erythrulose	0	0	0	0	0	0.153846	0.12	0.115385	0	0.0714286	0.0416667	0.0869565	0.0833333	0.0833333	0.0588235	0.111111	0.0333333	0.0689655	0.148148	0.08	0.0769231	0.255814	0.255814	0.169811	0.229508	0.275862	0.18	0.24	0.176471	0.24	0.109375	0.114754	0.108108	0.133333	0.127273	0.08	0.0769231	0.0677966	0.125	0.117647	0.153846	0.107143	0.145455	0.0857143	0.0416667	0.06	0.0487805	0.0363636	0.02
2-deoxy-D-ribose	0	0	0	0	0	0.16	0.125	0.12	0	0.0740741	0.0434783	0.0909091	0.0869565	0.0869565	0.0606061	0.114286	0.0344828	0.0714286	0.153846	0.0833333	0.08	0.261905	0.261905	0.173077	0.233333	0.258621	0.183673	0.244898	0.18	0.244898	0.09375	0.116667	0.109589	0.135593	0.12963	0.0816327	0.0784314	0.0689655	0.12766	0.12	0.156863	0.109091	0.148148	0.0882353	0.0425532	0.0612245	0.05	0.037037	0.0204082
L-Sorbose	0	0	0	0	0	0.16	0.125	0.12	0	0.0740741	0.0434783	0.0909091	0.0869565	0.0869565	0.0606061	0.114286	0.0344828	0.0714286	0.153846	0.0833333	0.08	0.261905	0.261905	0.173077	0.233333	0.258621	0.183673	0.244898	0.18	0.244898	0.09375	0.116667	0.0945946	0.135593	0.12963	0.0816327	0.0784314	0.0689655	0.12766	0.12	0.156863	0.109091	0.148148	0.0882353	0.0425532	0.0612245	0.05	0.0181818	0.0204082
aldehydo-D-xylose	0	0	0	0	0	0.166667	0.130435	0.125	0	0.0769231	0.0454545	0.0952381	0.0909091	0.0909091	0.0625	0.117647	0.0357143	0.0740741	0.16	0.0869565	0.0833333	0.268293	0.268293	0.176471	0.237288	0.241379	0.1875	0.25	0.183673	0.25	0.078125	0.118644	0.0958904	0.137931	0.132075	0.0833333	0.08	0.0701754	0.130435	0.122449	0.16	0.111111	0.150943	0.0909091	0.0434783	0.0625	0.0512821	0.0185185	0.0208333
L-Fuculose	0	0	0.0434783	0	0	0.166667	0.181818	0.173913	0.0384615	0.0769231	0.0454545	0.0952381	0.0909091	0.142857	0.0625	0.117647	0.0357143	0.0740741	0.16	0.0869565	0.0833333	0.238095	0.238095	0.153846	0.216667	0.220339	0.212766	0.22449	0.183673	0.22449	0.0952381	0.137931	0.0958904	0.137931	0.132075	0.0833333	0.08	0.0701754	0.130435	0.145833	0.16	0.111111	0.150943	0.0909091	0.0666667	0.0625	0.0512821	0.0377358	0.0208333
L-lyxonate	0	0	0	0	0	0.16	0.125	0.12	0	0.0740741	0.0434783	0.0909091	0.0869565	0.0869565	0.0606061	0.114286	0.0344828	0.0714286	0.153846	0.0833333	0.08	0.292683	0.292683	0.196078	0.254237	0.258621	0.183673	0.244898	0.204082	0.270833	0.0769231	0.135593	0.0945946	0.135593	0.12963	0.0816327	0.0784314	0.0689655	0.12766	0.12	0.156863	0.109091	0.148148	0.0882353	0.0425532	0.0612245	0.05	0.0181818	0.0204082
galactitol	0	0	0	0	0	0.12	0.130435	0.08	0	0.0769231	0.0454545	0.0952381	0.0434783	0.0434783	0.0625	0.117647	0.0357143	0.0740741	0.16	0.0869565	0.0833333	0.238095	0.238095	0.153846	0.216667	0.241379	0.163265	0.22449	0.16	0.22449	0.078125	0.1	0.0810811	0.118644	0.111111	0.0612245	0.0588235	0.0517241	0.106383	0.1	0.137255	0.0909091	0.150943	0.0588235	0.0212766	0.0408163	0.025	0.0185185	0.0208333
D-glucitol	0	0	0	0	0	0.12	0.130435	0.08	0	0.0769231	0.0454545	0.0952381	0.0434783	0.0434783	0.0625	0.117647	0.0357143	0.0740741	0.16	0.0869565	0.0833333	0.238095	0.238095	0.153846	0.216667	0.241379	0.163265	0.22449	0.16	0.22449	0.078125	0.1	0.0810811	0.118644	0.111111	0.0612245	0.0588235	0.0517241	0.106383	0.1	0.137255	0.0909091	0.150943	0.0588235	0.0212766	0.0408163	0.025	0.0185185	0.0208333
hexadecanediocacid	0	0	0	0	0	0.12	0.130435	0.08	0	0.0769231	0.0454545	0.0952381	0.0434783	0.0434783	0.0625	0.117647	0.0357143	0.0740741	0.16	0.0869565	0.0833333	0.238095	0.238095	0.153846	0.216667	0.241379	0.163265	0.22449	0.16	0.22449	0.078125	0.1	0.0810811	0.118644	0.111111	0.0612245	0.0588235	0.0517241	0.106383	0.1	0.137255	0.0909091	0.150943	0.0588235	0.0212766	0.0408163	0.025	0.0185185	0.0208333
L-Iditol	0	0	0	0	0	0.12	0.130435	0.08	0	0.0769231	0.0454545	0.0952381	0.0434783	0.0434783	0.0625	0.117647	0.0357143	0.0740741	0.16	0.0869565	0.0833333	0.238095	0.238095	0.153846	0.216667	0.241379	0.163265	0.22449	0.16	0.22449	0.078125	0.1	0.0810811	0.118644	0.111111	0.0612245	0.0588235	0.0517241	0.106383	0.1	0.137255	0.0909091	0.150943	0.0588235	0.0212766	0.0408163	0.025	0.0185185	0.0208333
L-arabinitol	0	0	0	0	0	0.115385	0.125	0.0769231	0	0.0740741	0.0434783	0.0909091	0.0416667	0.0416667	0.0606061	0.114286	0.0344828	0.0714286	0.153846	0.0833333	0.08	0.232558	0.232558	0.150943	0.213115	0.237288	0.16	0.22	0.156863	0.22	0.09375	0.116667	0.0945946	0.116667	0.109091	0.06	0.0576923	0.0508475	0.104167	0.0980392	0.134615	0.0892857	0.148148	0.0571429	0.0208333	0.04	0.0243902	0.0181818	0.0204082
D-ribitol	0	0	0	0	0	0.115385	0.125	0.0769231	0	0.0740741	0.0434783	0.0909091	0.0416667	0.0416667	0.0606061	0.114286	0.0344828	0.0714286	0.153846	0.0833333	0.08	0.232558	0.232558	0.150943	0.213115	0.237288	0.16	0.22	0.156863	0.22	0.09375	0.116667	0.0945946	0.116667	0.109091	0.06	0.0576923	0.0508475	0.104167	0.0980392	0.134615	0.0892857	0.148148	0.0571429	0.0208333	0.04	0.0243902	0.0181818	0.0204082
xylitol	0	0	0	0	0	0.115385	0.125	0.0769231	0	0.0740741	0.0434783	0.0909091	0.0416667	0.0416667	0.0606061	0.114286	0.0344828	0.0714286	0.153846	0.0833333	0.08	0.232558	0.232558	0.150943	0.213115	0.237288	0.16	0.22	0.156863	0.22	0.09375	0.116667	0.0945946	0.116667	0.109091	0.06	0.0576923	0.0508475	0.104167	0.0980392	0.134615	0.0892857	0.148148	0.0571429	0.0208333	0.04	0.0243902	0.0181818	0.0204082
L-gulonate	0	0	0	0.037037	0.04	0.153846	0.12	0.115385	0.0357143	0.111111	0.0869565	0.0869565	0.0833333	0.0833333	0.0909091	0.142857	0.0333333	0.0689655	0.148148	0.08	0.12	0.285714	0.285714	0.215686	0.271186	0.254237	0.18	0.24	0.22449	0.291667	0.0757576	0.133333	0.0933333	0.133333	0.148148	0.08	0.0769231	0.0677966	0.125	0.117647	0.153846	0.107143	0.145455	0.0857143	0.0638298	0.06	0.0487805	0.0178571	0.02
D-gluconate	0	0	0	0.037037	0.04	0.153846	0.12	0.115385	0.0357143	0.111111	0.0869565	0.0869565	0.0833333	0.0833333	0.0909091	0.142857	0.0333333	0.0689655	0.148148	0.08	0.12	0.285714	0.285714	0.215686	0.271186	0.254237	0.18	0.24	0.22449	0.291667	0.0757576	0.133333	0.0933333	0.133333	0.148148	0.08	0.0769231	0.0677966	0.125	0.117647	0.153846	0.107143	0.145455	0.0857143	0.0638298	0.06	0.0487805	0.0178571	0.02
L-xylonate	0	0	0	0.037037	0.04	0.153846	0.12	0.115385	0.0357143	0.111111	0.0869565	0.0869565	0.0833333	0.0833333	0.0909091	0.142857	0.0333333	0.0689655	0.148148	0.08	0.12	0.285714	0.285714	0.215686	0.271186	0.254237	0.18	0.24	0.22449	0.291667	0.0757576	0.133333	0.0933333	0.133333	0.148148	0.08	0.0769231	0.0677966	0.125	0.117647	0.153846	0.107143	0.145455	0.0857143	0.0638298	0.06	0.0487805	0.0178571	0.02
L-threonate	0	0	0	0.0384615	0.0416667	0.16	0.125	0.12	0.037037	0.115385	0.0909091	0.0909091	0.0869565	0.0869565	0.09375	0.147059	0.0344828	0.0714286	0.153846	0.0833333	0.125	0.261905	0.261905	0.22	0.254237	0.237288	0.183673	0.22	0.229167	0.270833	0.0769231	0.116667	0.0945946	0.116667	0.150943	0.0816327	0.0784314	0.0689655	0.12766	0.12	0.156863	0.109091	0.148148	0.0882353	0.0652174	0.0612245	0.05	0	0.0204082
3-dehydro-L-gulonate	0	0	0	0.037037	0.04	0.153846	0.12	0.115385	0.0357143	0.111111	0.0869565	0.0869565	0.0833333	0.0833333	0.0909091	0.142857	0.0333333	0.0689655	0.148148	0.08	0.12	0.255814	0.255814	0.24	0.271186	0.254237	0.204082	0.24	0.25	0.291667	0.0757576	0.114754	0.0933333	0.114754	0.169811	0.08	0.0769231	0.0677966	0.148936	0.14	0.176471	0.127273	0.145455	0.0857143	0.0638298	0.06	0.0487805	0	0.02
(4R,5S)-4,5,6-trihydroxy-2,3-dioxohexanoate	0	0	0	0.037037	0.04	0.153846	0.12	0.115385	0.0357143	0.111111	0.0869565	0.0869565	0.0833333	0.0833333	0.0909091	0.142857	0.0333333	0.0689655	0.148148	0.08	0.12	0.255814	0.255814	0.24	0.271186	0.254237	0.204082	0.24	0.25	0.291667	0.0757576	0.114754	0.0933333	0.114754	0.169811	0.08	0.0769231	0.0677966	0.148936	0.14	0.176471	0.127273	0.145455	0.0857143	0.0638298	0.06	0.0487805	0	0.02
D-glycerate	0	0	0	0.0416667	0.0454545	0.173913	0.136364	0.130435	0.04	0.125	0.1	0.1	0.0952381	0.0952381	0.1	0.15625	0.037037	0.0769231	0.166667	0.0909091	0.136364	0.243902	0.243902	0.204082	0.241379	0.245614	0.142857	0.18	0.212766	0.255319	0.0793651	0.12069	0.0972222	0.101695	0.156863	0.0625	0.0816327	0.0526316	0.108696	0.102041	0.14	0.0925926	0.132075	0.09375	0.0681818	0.0638298	0.0526316	0	0.0212766
(S)-Glycerate	0	0	0	0.0416667	0.0454545	0.173913	0.136364	0.130435	0.04	0.125	0.1	0.1	0.0952381	0.0952381	0.1	0.15625	0.037037	0.0769231	0.166667	0.0909091	0.136364	0.243902	0.243902	0.204082	0.241379	0.245614	0.142857	0.18	0.212766	0.255319	0.0793651	0.12069	0.0972222	0.101695	0.156863	0.0625	0.0816327	0.0526316	0.108696	0.102041	0.14	0.0925926	0.132075	0.09375	0.0681818	0.0638298	0.0526316	0	0.0212766
glycerone	0	0	0	0	0	0.190476	0.15	0.142857	0	0.0869565	0.0526316	0.111111	0.105263	0.105263	0.0689655	0.129032	0.04	0.0833333	0.181818	0.1	0.0952381	0.195122	0.195122	0.163265	0.166667	0.210526	0.2	0.212766	0.170213	0.1875	0.1	0.105263	0.1	0.105263	0.14	0.0888889	0.0625	0.0740741	0.139535	0.130435	0.145833	0.117647	0.16	0.1	0.0465116	0.0666667	0.0555556	0	0.0222222
Glycerol	0	0	0	0	0	0.130435	0.142857	0.0869565	0	0.0833333	0.05	0.105263	0.047619	0.047619	0.0666667	0.125	0.0384615	0.08	0.173913	0.0952381	0.0909091	0.219512	0.219512	0.16	0.183333	0.206897	0.170213	0.208333	0.142857	0.183673	0.0806452	0.0847458	0.0833333	0.103448	0.115385	0.0638298	0.0612245	0.0535714	0.111111	0.104167	0.142857	0.0943396	0.156863	0.0625	0.0222222	0.0425532	0.0263158	0	0.0217391
D-Glyceraldehyde	0	0	0	0	0	0.2	0.157895	0.15	0	0.0909091	0.0555556	0.117647	0.111111	0.111111	0.0714286	0.133333	0.0416667	0.0869565	0.190476	0.105263	0.1	0.230769	0.230769	0.166667	0.189655	0.214286	0.152174	0.191489	0.148936	0.191489	0.0833333	0.107143	0.101449	0.107143	0.142857	0.0666667	0.0869565	0.0555556	0.116279	0.108696	0.148936	0.0980392	0.14	0.103448	0.047619	0.0681818	0.0571429	0	0.0227273
3-Mercaptolactate	0	0	0.047619	0.0434783	0	0.181818	0.142857	0.136364	0	0.0833333	0.05	0.105263	0.1	0.1	0.0666667	0.125	0.0384615	0.08	0.173913	0.0952381	0.0909091	0.282051	0.282051	0.208333	0.224138	0.22807	0.170213	0.208333	0.166667	0.208333	0.0983607	0.122807	0.0985916	0.122807	0.137255	0.0869565	0.0833333	0.0727273	0.111111	0.104167	0.142857	0.0943396	0.134615	0.0967742	0.0454545	0.0652174	0.0540541	0.0192308	0.0444444
1,4-dithiothreitol	0	0	0.047619	0.0434783	0	0.130435	0.142857	0.0869565	0	0.0833333	0.05	0.105263	0.047619	0.047619	0.0666667	0.0909091	0.0384615	0.08	0.173913	0.0952381	0.0909091	0.25	0.25	0.137255	0.183333	0.22807	0.145833	0.208333	0.0980392	0.16	0.116667	0.103448	0.0985916	0.122807	0.115385	0.0638298	0.0612245	0.0535714	0.0869565	0.0816327	0.0980392	0.0740741	0.113208	0.0625	0.0222222	0.0425532	0.0263158	0.06	0.0444444
1,2-Diacyl-sn-glycerol (didodecanoyl, n-C12:0)	0	0	0	0	0	0.166667	0.130435	0.125	0	0.0769231	0.0454545	0.0952381	0.0909091	0.0909091	0.0625	0.151515	0.0357143	0.0740741	0.115385	0.0869565	0.0833333	0.181818	0.181818	0.2	0.196721	0.263158	0.1875	0.2	0.208333	0.22449	0.0952381	0.118644	0.111111	0.1	0.153846	0.0612245	0.0384615	0.0517241	0.130435	0.122449	0.137255	0.111111	0.12963	0.0909091	0.0434783	0.0625	0.0512821	0	0.0208333
1-alkyl 2-acylglycerol	0	0	0	0	0	0.16	0.125	0.12	0	0.0740741	0.0434783	0.0909091	0.0869565	0.0869565	0.129032	0.21875	0.111111	0.153846	0.2	0.181818	0.173913	0.177778	0.177778	0.173077	0.213115	0.237288	0.16	0.173077	0.18	0.196078	0.09375	0.135593	0.109589	0.0983607	0.12963	0.06	0.0377358	0.0508475	0.104167	0.0980392	0.113208	0.0892857	0.127273	0.0882353	0.0425532	0.0612245	0.05	0	0.0204082
1-Alkyl-2-acetyl-sn-glycerol	0	0	0.04	0	0	0.153846	0.166667	0.16	0.0357143	0.0714286	0.0416667	0.0869565	0.0833333	0.130435	0.125	0.212121	0.107143	0.148148	0.192308	0.173913	0.166667	0.173913	0.173913	0.169811	0.209677	0.233333	0.156863	0.148148	0.153846	0.169811	0.126984	0.152542	0.0933333	0.0967742	0.127273	0.0384615	0.037037	0.0327869	0.08	0.0961538	0.0909091	0.0689655	0.105263	0.0555556	0.0638298	0.0392157	0.0487805	0.0178571	0
3-hydroxypyruvate	0	0	0	0.0454545	0.05	0.190476	0.15	0.142857	0.0434783	0.136364	0.111111	0.111111	0.105263	0.105263	0.107143	0.166667	0.04	0.0833333	0.130435	0.1	0.15	0.166667	0.166667	0.212766	0.206897	0.232143	0.148936	0.163265	0.222222	0.23913	0.0819672	0.125	0.1	0.0677966	0.1875	0.0425532	0.0408163	0.0357143	0.113636	0.106383	0.122449	0.0961538	0.115385	0.0645161	0.0714286	0.0434783	0.0555556	0	0
triglyceride	0	0	0	0	0	0.190476	0.0952381	0.142857	0	0.0869565	0.0526316	0.0526316	0.105263	0.105263	0.0689655	0.166667	0.04	0.04	0.0833333	0.1	0.0952381	0.139535	0.139535	0.1875	0.166667	0.277778	0.148936	0.163265	0.222222	0.23913	0.1	0.105263	0.115942	0.0862069	0.163265	0.0652174	0.0408163	0.0545455	0.139535	0.130435	0.145833	0.117647	0.115385	0.1	0.0465116	0.0666667	0.0555556	0	0.0222222
N-Acetyl-D-glucosamine 1-phosphate	0	0.0188679	0.0185185	0.0178571	0.0377358	0.113208	0.0754717	0.0740741	0.0740741	0.0925926	0.0188679	0.0384615	0.0377358	0.0576923	0.101695	0.169492	0.0714286	0.0909091	0.132075	0.0769231	0.0754717	0.276923	0.296875	0.338235	0.424658	0.410959	0.466667	0.444444	0.435484	0.491803	0.234568	0.276316	0.305882	0.366197	0.318841	0.296875	0.268657	0.314286	0.360656	0.387097	0.412698	0.338235	0.352941	0.196429	0.253968	0.242424	0.241379	0.146667	0.176471
N-Acetyl-D-galactosamine 1-phosphate	0	0.0188679	0.0185185	0.0178571	0.0377358	0.113208	0.0754717	0.0740741	0.0740741	0.0925926	0.0188679	0.0384615	0.0377358	0.0576923	0.101695	0.169492	0.0714286	0.0909091	0.132075	0.0769231	0.0754717	0.276923	0.296875	0.338235	0.424658	0.410959	0.466667	0.444444	0.435484	0.491803	0.234568	0.276316	0.305882	0.366197	0.318841	0.296875	0.268657	0.314286	0.360656	0.387097	0.412698	0.338235	0.352941	0.196429	0.253968	0.242424	0.241379	0.146667	0.176471
N-Acetylneuraminate 9-phosphate	0	0.0192308	0.0188679	0.0181818	0.0384615	0.115385	0.0769231	0.0754717	0.0754717	0.0943396	0.0192308	0.0392157	0.0384615	0.0588235	0.103448	0.172414	0.0727273	0.0925926	0.134615	0.0784314	0.0769231	0.28125	0.301587	0.363636	0.430556	0.416667	0.45	0.428571	0.442623	0.5	0.2375	0.263158	0.309524	0.371429	0.323529	0.301587	0.272727	0.318841	0.366667	0.393443	0.419355	0.343284	0.358209	0.2	0.258065	0.246154	0.245614	0.133333	0.179104
6-(N-acetyl-alpha-D-glucosaminyl)-1-phosphatidyl-1D-myo-inositol(1-)	0	0.0185185	0.0181818	0.0357143	0.0566038	0.111111	0.0740741	0.0727273	0.0925926	0.111111	0.0377358	0.0377358	0.037037	0.0566038	0.118644	0.186441	0.0701754	0.0701754	0.109091	0.0754717	0.0943396	0.272727	0.292308	0.352941	0.438356	0.444444	0.435484	0.415385	0.428571	0.483871	0.246914	0.272727	0.317647	0.342466	0.352941	0.292308	0.264706	0.291667	0.333333	0.359375	0.384615	0.314286	0.328571	0.172414	0.269841	0.238806	0.237288	0.16	0.157143
N-acetyl-D-glucosamine 6-phosphate(2-)	0	0.0196078	0.0192308	0.0377358	0.06	0.117647	0.0784314	0.0769231	0.0980392	0.117647	0.04	0.04	0.0392157	0.06	0.125	0.196429	0.0740741	0.0740741	0.115385	0.08	0.1	0.285714	0.306452	0.369231	0.457143	0.422535	0.433333	0.412698	0.45	0.508475	0.240506	0.283784	0.313253	0.357143	0.348485	0.306452	0.276923	0.304348	0.35	0.377049	0.403226	0.328358	0.343284	0.181818	0.283333	0.230769	0.25	0.150685	0.164179
6-(alpha-D-glucosaminyl)-1-phosphatidyl-1D-myo-inositol	0	0.0196078	0	0.0185185	0.0392157	0.117647	0.0576923	0.0566038	0.0566038	0.0555556	0.0196078	0.04	0.0392157	0.0392157	0.105263	0.155172	0.0740741	0.0943396	0.137255	0.08	0.0784314	0.306452	0.327869	0.289855	0.378378	0.402778	0.365079	0.369231	0.359375	0.412698	0.195122	0.266667	0.282353	0.283784	0.308824	0.285714	0.220588	0.267606	0.285714	0.292308	0.359375	0.271429	0.285714	0.160714	0.203125	0.212121	0.206897	0.150685	0.181818
5-Phospho-beta-D-ribosylamine	0	0.0212766	0	0.0408163	0.0652174	0.0816327	0.0625	0.04	0.0833333	0.12766	0.0434783	0.0434783	0.0208333	0.0208333	0.134615	0.211538	0.08	0.08	0.125	0.0869565	0.108696	0.305085	0.305085	0.370968	0.4	0.347222	0.344262	0.349206	0.360656	0.416667	0.236842	0.263889	0.3125	0.378788	0.307692	0.262295	0.274194	0.30303	0.283333	0.290323	0.431034	0.307692	0.365079	0.173077	0.216667	0.1875	0.2	0.142857	0.138462
N2-Formyl-N1-(5-phospho-D-ribosyl)glycinamide	0	0.0178571	0	0.0344828	0.0545455	0.0877193	0.0526316	0.0517241	0.0701754	0.107143	0.0363636	0.0363636	0.0357143	0.0357143	0.114754	0.180328	0.0677966	0.0677966	0.105263	0.0727273	0.0909091	0.365079	0.34375	0.446154	0.445946	0.413333	0.4	0.446154	0.373134	0.46875	0.2875	0.282051	0.341176	0.449275	0.342857	0.264706	0.294118	0.319444	0.30303	0.308824	0.460317	0.342857	0.357143	0.186441	0.223881	0.214286	0.209677	0.141026	0.136986
N1-(5-Phospho-D-ribosyl)glycinamide	0	0.0178571	0	0.0344828	0.0545455	0.0877193	0.0526316	0.0517241	0.0701754	0.107143	0.0363636	0.0363636	0.0357143	0.0357143	0.114754	0.180328	0.0677966	0.0677966	0.105263	0.0727273	0.0909091	0.365079	0.34375	0.446154	0.445946	0.413333	0.4	0.446154	0.373134	0.46875	0.2875	0.282051	0.341176	0.449275	0.342857	0.264706	0.294118	0.319444	0.30303	0.308824	0.460317	0.342857	0.357143	0.186441	0.223881	0.214286	0.209677	0.141026	0.136986
2-(Formamido)-N1-(5-phospho-D-ribosyl)acetamidine	0	0.016129	0	0.03125	0.0491803	0.0793651	0.047619	0.046875	0.0634921	0.0967742	0.0327869	0.0327869	0.0322581	0.0322581	0.121212	0.181818	0.078125	0.0615385	0.0952381	0.0655738	0.0819672	0.373134	0.333333	0.428571	0.43038	0.417722	0.405797	0.449275	0.380282	0.470588	0.267442	0.261905	0.348315	0.492958	0.333333	0.295775	0.305556	0.364865	0.314286	0.319444	0.507692	0.369863	0.383562	0.225806	0.222222	0.22973	0.208955	0.158537	0.186667
Pyridoxamine 5-phosphate	0	0.02	0.0196078	0.0384615	0.0612245	0.0980392	0.08	0.0576923	0.1	0.0769231	0.0408163	0.0408163	0.0196078	0.04	0.127273	0.157895	0.0754717	0.0754717	0.117647	0.0816327	0.102041	0.311475	0.333333	0.353846	0.346667	0.369863	0.393443	0.353846	0.409836	0.375	0.276316	0.323944	0.317073	0.305556	0.353846	0.333333	0.28125	0.308824	0.333333	0.383333	0.283582	0.313433	0.369231	0.142857	0.288136	0.234375	0.254545	0.238806	0.222222
Pyridoxine 5-phosphate	0	0.0212766	0.0208333	0.0408163	0.0425532	0.104167	0.0851064	0.0612245	0.0612245	0.0816327	0.0434783	0.0434783	0.0208333	0.0425532	0.134615	0.166667	0.08	0.08	0.125	0.0869565	0.108696	0.262295	0.283333	0.328125	0.306667	0.328767	0.344262	0.307692	0.40678	0.349206	0.236842	0.3	0.296296	0.246575	0.287879	0.283333	0.253968	0.264706	0.327586	0.37931	0.257576	0.307692	0.365079	0.0892857	0.237288	0.1875	0.2	0.19403	0.174603
Pyridoxal 5-phosphate	0	0.0238095	0.0232558	0.0454545	0.047619	0.142857	0.0952381	0.0930233	0.0681818	0.0909091	0.0487805	0.0487805	0.047619	0.0731707	0.148936	0.183673	0.0888889	0.0888889	0.113636	0.097561	0.121951	0.263158	0.285714	0.37931	0.328571	0.333333	0.327586	0.290323	0.444444	0.37931	0.219178	0.34375	0.315789	0.246377	0.355932	0.285714	0.275862	0.265625	0.358491	0.415094	0.278689	0.333333	0.35	0.0980392	0.283019	0.20339	0.244898	0.190476	0.169492
N-acetylneuraminate	0	0.0227273	0.0222222	0.0434783	0.0697674	0.136364	0.0909091	0.0888889	0.113636	0.136364	0.0465116	0.0465116	0.0454545	0.0697674	0.0769231	0.132075	0.0408163	0.0408163	0.0851064	0.0444444	0.0666667	0.321429	0.345455	0.438596	0.41791	0.446154	0.490566	0.464286	0.481481	0.54717	0.246575	0.257143	0.307692	0.353846	0.366667	0.321429	0.310345	0.31746	0.37037	0.4	0.428571	0.344262	0.360656	0.183673	0.296296	0.237288	0.285714	0.149254	0.163934
NeuNGc	0	0.0222222	0	0.0425532	0.0681818	0.133333	0.0652174	0.0638298	0.0869565	0.133333	0.0454545	0.0454545	0.0444444	0.0444444	0.0754717	0.12963	0.04	0.04	0.0833333	0.0434783	0.0652174	0.339286	0.363636	0.45614	0.432836	0.484375	0.454545	0.482143	0.472727	0.566038	0.260274	0.253521	0.320513	0.348485	0.360656	0.315789	0.305085	0.3125	0.363636	0.368421	0.421053	0.33871	0.354839	0.18	0.267857	0.233333	0.28	0.130435	0.16129
N-acetyl-D-galactosamine	0	0.0243902	0.0238095	0.0227273	0.0487805	0.146341	0.097561	0.0952381	0.0952381	0.119048	0.0243902	0.05	0.0487805	0.075	0.06	0.117647	0.0434783	0.0434783	0.0909091	0.047619	0.0465116	0.339623	0.365385	0.385965	0.393939	0.444444	0.490196	0.462963	0.45283	0.519231	0.257143	0.268657	0.32	0.370968	0.338983	0.339623	0.327273	0.333333	0.365385	0.396226	0.425926	0.338983	0.37931	0.195652	0.288462	0.25	0.304348	0.174603	0.172414
Chitobiose	0	0.0208333	0.0204082	0.0196078	0.0416667	0.125	0.0833333	0.104167	0.0816327	0.102041	0.0208333	0.0425532	0.0416667	0.0638298	0.0526316	0.122807	0.0377358	0.0377358	0.0784314	0.0408163	0.04	0.344828	0.344828	0.409836	0.394366	0.507692	0.509091	0.482759	0.473684	0.535714	0.30137	0.295775	0.341772	0.373134	0.365079	0.344828	0.333333	0.338462	0.392857	0.421053	0.448276	0.365079	0.380952	0.192308	0.275862	0.262295	0.288462	0.208955	0.190476
hyaluronan biosynthesis, precursor 1	0	0.0212766	0.0208333	0.02	0.0425532	0.12766	0.0851064	0.0833333	0.0833333	0.104167	0.0212766	0.0434783	0.0425532	0.0652174	0.0535714	0.125	0.0384615	0.0384615	0.08	0.0416667	0.0408163	0.327586	0.327586	0.393443	0.380282	0.469697	0.490909	0.465517	0.45614	0.517857	0.253333	0.263889	0.329114	0.358209	0.349206	0.327586	0.316667	0.323077	0.375	0.403509	0.431034	0.349206	0.365079	0.173077	0.258621	0.245902	0.269231	0.19403	0.174603
N4-{N-Acetyl-beta-D-glucosaminyl-(1,2)-alpha-D-mannosyl-(1,3)-[N-acetyl-beta-D-glucosaminyl-(1,2)-alpha-D-mannosyl-(1,6)]-beta-D-mannosyl-(1,4)-N-acetyl-beta-D-glucosaminyl-(1,4)-[alpha-L-fucosyl-(1,6)]-N-acetyl-beta-D-glucosaminyl}asparagine	0	0.0185185	0.0181818	0.0175439	0.037037	0.111111	0.0740741	0.0925926	0.0727273	0.0909091	0.0185185	0.0377358	0.037037	0.0566038	0.047619	0.111111	0.0338983	0.0338983	0.0701754	0.0363636	0.0357143	0.423729	0.377049	0.4375	0.4	0.507246	0.483333	0.508197	0.451613	0.559322	0.311688	0.324324	0.365854	0.4	0.373134	0.354839	0.34375	0.367647	0.377049	0.403226	0.47541	0.373134	0.38806	0.192982	0.290323	0.257576	0.303571	0.208333	0.208955
D-Glucosamine	0	0.027027	0	0.025	0.0540541	0.131579	0.0789474	0.05	0.0769231	0.075	0.027027	0.0555556	0.0263158	0.0263158	0.0652174	0.104167	0.047619	0.047619	0.1	0.0526316	0.0512821	0.367347	0.395833	0.315789	0.333333	0.380952	0.384615	0.388889	0.377358	0.442308	0.183099	0.246154	0.266667	0.285714	0.293103	0.313726	0.254545	0.288136	0.288462	0.296296	0.377358	0.271186	0.333333	0.159091	0.211538	0.2	0.244444	0.166667	0.207547
Phosphatidylcholine	0	0.02	0.04	0.0384615	0.04	0.0769231	0.102041	0.122449	0.1	0.0769231	0.0408163	0.0408163	0.04	0.0612245	0.127273	0.178571	0.0754717	0.0961538	0.117647	0.0816327	0.102041	0.19403	0.19403	0.222222	0.328947	0.265823	0.180556	0.222222	0.178082	0.239437	0.310811	0.287671	0.2	0.253333	0.222222	0.0666667	0.0512821	0.0722892	0.0958904	0.106667	0.131579	0.1	0.1125	0.0847458	0.151515	0.0675676	0.0615385	0.0779221	0.0405405
1-alkyl 2-acylglycerol 3-phosphocholine	0	0.02	0.04	0.0384615	0.04	0.0769231	0.102041	0.122449	0.1	0.0769231	0.0408163	0.0408163	0.04	0.0612245	0.127273	0.178571	0.0754717	0.0961538	0.117647	0.0816327	0.102041	0.19403	0.19403	0.222222	0.328947	0.265823	0.180556	0.222222	0.178082	0.239437	0.310811	0.287671	0.2	0.253333	0.222222	0.0666667	0.0512821	0.0722892	0.0958904	0.106667	0.131579	0.1	0.1125	0.0847458	0.151515	0.0675676	0.0615385	0.0779221	0.0405405
1-alkyl 2-acteylglycerol 3-phosphocholine	0	0.0196078	0.0392157	0.0377358	0.0392157	0.0754717	0.1	0.12	0.0980392	0.0754717	0.04	0.04	0.0392157	0.06	0.125	0.175439	0.0740741	0.0943396	0.115385	0.08	0.1	0.191176	0.191176	0.219178	0.324675	0.2625	0.178082	0.219178	0.175676	0.236111	0.324324	0.283784	0.197802	0.25	0.219178	0.0657895	0.0506329	0.0714286	0.0945946	0.105263	0.12987	0.0987654	0.111111	0.0833333	0.149254	0.0666667	0.0606061	0.0769231	0.04
Phosphatidyl-N-dimethylethanolamine	0	0.0212766	0.0425532	0.02	0.0208333	0.0816327	0.108696	0.130435	0.0833333	0.06	0.0212766	0.0434783	0.0425532	0.0652174	0.113208	0.166667	0.08	0.102041	0.125	0.0869565	0.0851064	0.203125	0.203125	0.214286	0.324324	0.276316	0.188406	0.231884	0.169014	0.231884	0.323944	0.28169	0.206897	0.263889	0.214286	0.0694444	0.0533333	0.075	0.1	0.111111	0.136986	0.103896	0.116883	0.0892857	0.140625	0.0704225	0.0645161	0.0810811	0.0422535
sn-Glycero-3-phosphocholine	0	0.0204082	0.0408163	0.0392157	0.0408163	0.0576923	0.104167	0.102041	0.102041	0.0784314	0.0416667	0.0416667	0.02	0.0408163	0.12963	0.181818	0.0769231	0.0769231	0.12	0.0833333	0.104167	0.19697	0.19697	0.191781	0.315789	0.2375	0.183099	0.225352	0.148649	0.208333	0.297297	0.24	0.188889	0.256757	0.191781	0.0675676	0.0657895	0.0731707	0.0821918	0.0933333	0.133333	0.0875	0.128205	0.0862069	0.136364	0.0684932	0.0461538	0.0649351	0.0555556
sphingomyelin betaine	0	0.0166667	0.0333333	0.0322581	0.0508475	0.0645161	0.0847458	0.101695	0.101695	0.1	0.0338983	0.0338983	0.0333333	0.0508475	0.107692	0.151515	0.0634921	0.0806452	0.116667	0.0677966	0.0847458	0.25	0.25	0.272727	0.405063	0.325301	0.25	0.306667	0.230769	0.306667	0.371795	0.283951	0.242105	0.333333	0.272727	0.139241	0.135802	0.137931	0.168831	0.177215	0.21519	0.166667	0.178571	0.174603	0.211268	0.141026	0.128571	0.120482	0.0875
(2S,3R)-2-azaniumyl-3-hydroxyoctadecyl phosphate	0	0.0232558	0.0227273	0.0444444	0.0714286	0.0652174	0.0930233	0.0666667	0.116279	0.0888889	0.047619	0.047619	0.0227273	0.0465116	0.145833	0.18	0.0869565	0.0869565	0.136364	0.0952381	0.119048	0.280702	0.280702	0.246154	0.382353	0.273973	0.2	0.265625	0.19697	0.285714	0.232877	0.242857	0.202381	0.242857	0.191176	0.106061	0.102941	0.108108	0.123077	0.134328	0.179104	0.125	0.171429	0.14	0.131148	0.107692	0.0877193	0.134328	0.09375
sphingosine 1-phosphate(1-)	0	0.0232558	0.0227273	0.0444444	0.0714286	0.0425532	0.0930233	0.0666667	0.116279	0.0888889	0.047619	0.047619	0.0227273	0.0465116	0.145833	0.18	0.0869565	0.0869565	0.136364	0.0952381	0.119048	0.280702	0.280702	0.227273	0.362319	0.256757	0.2	0.246154	0.19697	0.265625	0.216216	0.242857	0.188235	0.225352	0.173913	0.106061	0.102941	0.108108	0.123077	0.134328	0.179104	0.125	0.171429	0.14	0.131148	0.107692	0.0877193	0.134328	0.09375
ceramide 1-phosphate(2-)	0	0.0212766	0.0208333	0.0408163	0.0652174	0.06	0.0851064	0.0833333	0.106383	0.12766	0.0434783	0.0434783	0.0425532	0.0652174	0.134615	0.188679	0.08	0.08	0.125	0.0869565	0.108696	0.283333	0.283333	0.287879	0.42029	0.310811	0.261538	0.307692	0.257576	0.328125	0.253333	0.246575	0.22093	0.263889	0.231884	0.149254	0.144928	0.146667	0.184615	0.19403	0.238806	0.180556	0.194444	0.196078	0.177419	0.151515	0.137931	0.126761	0.0882353
N-((R)-4-Phosphopantothenoyl)-L-cysteine	0	0.0175439	0.0350877	0.0517241	0.0535714	0.0677966	0.0701754	0.107143	0.0877193	0.105263	0.0357143	0.0357143	0.0350877	0.0535714	0.112903	0.177419	0.0666667	0.0666667	0.103448	0.0714286	0.0892857	0.298507	0.279412	0.338028	0.44	0.38961	0.352941	0.41791	0.328571	0.41791	0.316456	0.311688	0.263736	0.311688	0.30137	0.191781	0.186667	0.2	0.242857	0.25	0.291667	0.233766	0.246753	0.183333	0.220588	0.146667	0.1875	0.139241	0.12
Pantetheine 4-phosphate	0	0.0175439	0.0350877	0.0517241	0.0535714	0.0677966	0.0701754	0.107143	0.0877193	0.105263	0.0357143	0.0357143	0.0350877	0.0535714	0.112903	0.177419	0.0666667	0.0666667	0.103448	0.0714286	0.0892857	0.279412	0.26087	0.319444	0.421053	0.38961	0.352941	0.41791	0.309859	0.397059	0.333333	0.294872	0.277778	0.311688	0.30137	0.191781	0.186667	0.2	0.242857	0.25	0.291667	0.233766	0.246753	0.183333	0.220588	0.146667	0.1875	0.153846	0.12
(R)-4-phosphopantothenate(3-)	0	0.0192308	0.0188679	0.037037	0.0588235	0.0740741	0.0769231	0.117647	0.0961538	0.115385	0.0392157	0.0392157	0.0384615	0.0588235	0.122807	0.192982	0.0727273	0.0727273	0.113208	0.0784314	0.0980392	0.28125	0.28125	0.343284	0.450704	0.378378	0.318182	0.384615	0.294118	0.384615	0.269231	0.28	0.222222	0.315068	0.285714	0.15493	0.166667	0.166667	0.205882	0.214286	0.257143	0.2	0.213333	0.178571	0.2	0.140845	0.163934	0.103896	0.0821918
phosphatidylethanolamine	0	0.0232558	0	0.0217391	0.0465116	0.0888889	0.0681818	0.0666667	0.0666667	0.0652174	0.0232558	0.047619	0.0465116	0.0465116	0.122449	0.18	0.0869565	0.111111	0.162791	0.0952381	0.0930233	0.303571	0.303571	0.265625	0.382353	0.328571	0.21875	0.327869	0.215385	0.306452	0.184211	0.208333	0.188235	0.225352	0.227273	0.123077	0.0869565	0.123288	0.140625	0.134328	0.19697	0.140845	0.15493	0.163265	0.112903	0.107692	0.107143	0.0857143	0.09375
1-alkyl 2-acylglycerol 3-phosphoethanolamine	0	0.0232558	0	0.0217391	0.0465116	0.0888889	0.0681818	0.0666667	0.0666667	0.0652174	0.0232558	0.047619	0.0465116	0.0465116	0.122449	0.18	0.0869565	0.111111	0.162791	0.0952381	0.0930233	0.303571	0.303571	0.265625	0.382353	0.328571	0.21875	0.327869	0.215385	0.306452	0.184211	0.208333	0.188235	0.225352	0.227273	0.123077	0.0869565	0.123288	0.140625	0.134328	0.19697	0.140845	0.15493	0.163265	0.112903	0.107692	0.107143	0.0857143	0.09375
Phosphatidyl-N-methylethanolamine	0	0.0212766	0.0425532	0.02	0.0425532	0.0816327	0.108696	0.0833333	0.106383	0.06	0.0212766	0.0434783	0.0425532	0.0652174	0.113208	0.166667	0.08	0.102041	0.148936	0.0869565	0.0851064	0.262295	0.262295	0.25	0.361111	0.328767	0.242424	0.307692	0.202899	0.287879	0.253333	0.22973	0.179775	0.28169	0.197183	0.1	0.0821918	0.102564	0.132353	0.142857	0.169014	0.133333	0.146667	0.12963	0.123077	0.101449	0.0819672	0.0958904	0.0724638
phosphatidylserine	0	0.025	0	0.0232558	0.05	0.0952381	0.0731707	0.0714286	0.0714286	0.0697674	0.025	0.0512821	0.05	0.05	0.130435	0.191489	0.0930233	0.119048	0.175	0.102564	0.1	0.346154	0.346154	0.258065	0.378788	0.343284	0.209677	0.258065	0.245902	0.322034	0.16	0.217391	0.180723	0.217391	0.238095	0.147541	0.125	0.144928	0.166667	0.15873	0.245902	0.164179	0.179104	0.2	0.137931	0.131148	0.134615	0.057971	0.116667
O-Phospho-L-serine	0	0.0277778	0	0.025641	0.0555556	0.0769231	0.0810811	0.0512821	0.0789474	0.0769231	0.0277778	0.0571429	0.0555556	0.0555556	0.142857	0.181818	0.102564	0.131579	0.194444	0.114286	0.111111	0.375	0.375	0.254237	0.380952	0.30303	0.245614	0.275862	0.285714	0.345455	0.121622	0.212121	0.160494	0.230769	0.213115	0.157895	0.133333	0.171875	0.2	0.189655	0.285714	0.193548	0.209677	0.25	0.148148	0.160714	0.145833	0.0615385	0.145455
N-acetyl-D-mannosamine 6-phosphate(2-)	0	0.0238095	0.0232558	0.0454545	0.0731707	0.0909091	0.0952381	0.0930233	0.119048	0.142857	0.0487805	0.0487805	0.047619	0.0731707	0.148936	0.234043	0.0888889	0.0888889	0.139535	0.097561	0.121951	0.285714	0.285714	0.311475	0.430769	0.373134	0.327586	0.355932	0.344828	0.428571	0.171053	0.211268	0.204819	0.30303	0.311475	0.2	0.193548	0.208955	0.263158	0.271186	0.322034	0.25	0.265625	0.217391	0.236364	0.163934	0.196078	0.0869565	0.0952381
O-phosphonato-L-homoserine(2-)	0	0.0294118	0	0.0555556	0.0909091	0.111111	0.0555556	0.0540541	0.114286	0.111111	0.0606061	0.0294118	0.0588235	0.0588235	0.179487	0.219512	0.108108	0.0789474	0.108108	0.121212	0.151515	0.28	0.28	0.384615	0.416667	0.333333	0.210526	0.309091	0.272727	0.358491	0.173913	0.21875	0.226667	0.238095	0.263158	0.142857	0.118644	0.140625	0.163636	0.155172	0.206897	0.16129	0.15873	0.170732	0.176471	0.125	0.152174	0.0983607	0.0892857
L-Glutamate 5-phosphate	0	0.03125	0	0.0588235	0.0967742	0.117647	0.0588235	0.0571429	0.121212	0.117647	0.0645161	0.03125	0.0625	0.0625	0.189189	0.230769	0.114286	0.0833333	0.114286	0.129032	0.16129	0.291667	0.291667	0.372549	0.431034	0.28125	0.196429	0.296296	0.283019	0.372549	0.161765	0.206349	0.184211	0.206349	0.22807	0.127273	0.103448	0.126984	0.169811	0.160714	0.214286	0.166667	0.163934	0.179487	0.16	0.12963	0.133333	0.101695	0.0925926
N-acetyl-L-gamma-glutamyl phosphate(3-)	0	0.027027	0.0263158	0.0512821	0.0833333	0.102564	0.0789474	0.0769231	0.135135	0.162162	0.0555556	0.027027	0.0540541	0.0833333	0.166667	0.232558	0.1	0.0731707	0.1	0.111111	0.138889	0.264151	0.264151	0.415094	0.466667	0.318182	0.263158	0.339286	0.327273	0.415094	0.235294	0.208955	0.217949	0.265625	0.271186	0.155172	0.15	0.169231	0.218182	0.22807	0.258621	0.209677	0.206349	0.214286	0.235294	0.157895	0.191489	0.111111	0.0847458
GD3	0	0.016129	0.015873	0.0153846	0.0322581	0.0967742	0.0645161	0.0806452	0.0634921	0.0793651	0.016129	0.0327869	0.0322581	0.0491803	0.0422535	0.0985916	0.0298507	0.0298507	0.0615385	0.031746	0.03125	0.314286	0.314286	0.408451	0.395062	0.473684	0.447761	0.492537	0.4	0.492537	0.379747	0.341772	0.37931	0.376623	0.298701	0.295775	0.27027	0.294872	0.333333	0.357143	0.380282	0.315789	0.328947	0.169231	0.222222	0.22973	0.227273	0.217949	0.171053
GD2	0	0.016129	0.015873	0.0153846	0.0322581	0.0967742	0.0645161	0.0806452	0.0634921	0.0793651	0.016129	0.0327869	0.0322581	0.0491803	0.0422535	0.0985916	0.0298507	0.0298507	0.0615385	0.031746	0.03125	0.314286	0.314286	0.408451	0.395062	0.473684	0.447761	0.492537	0.4	0.492537	0.379747	0.341772	0.37931	0.376623	0.298701	0.295775	0.27027	0.294872	0.333333	0.357143	0.380282	0.315789	0.328947	0.169231	0.222222	0.22973	0.227273	0.217949	0.171053
GT1a	0	0.016129	0.015873	0.0153846	0.0322581	0.0967742	0.0645161	0.0806452	0.0634921	0.0793651	0.016129	0.0327869	0.0322581	0.0491803	0.0422535	0.0985916	0.0298507	0.0298507	0.0615385	0.031746	0.03125	0.314286	0.314286	0.408451	0.395062	0.473684	0.447761	0.492537	0.4	0.492537	0.379747	0.341772	0.37931	0.376623	0.298701	0.295775	0.27027	0.294872	0.333333	0.357143	0.380282	0.315789	0.328947	0.169231	0.222222	0.22973	0.227273	0.217949	0.171053
GT1b	0	0.016129	0.015873	0.0153846	0.0322581	0.0967742	0.0645161	0.0806452	0.0634921	0.0793651	0.016129	0.0327869	0.0322581	0.0491803	0.0422535	0.0985916	0.0298507	0.0298507	0.0615385	0.031746	0.03125	0.314286	0.314286	0.408451	0.395062	0.473684	0.447761	0.492537	0.4	0.492537	0.379747	0.341772	0.37931	0.376623	0.298701	0.295775	0.27027	0.294872	0.333333	0.357143	0.380282	0.315789	0.328947	0.169231	0.222222	0.22973	0.227273	0.217949	0.171053
Sialyl-3-paragloboside	0	0.016129	0.015873	0.0153846	0.0322581	0.0967742	0.0645161	0.0806452	0.0634921	0.0793651	0.016129	0.0327869	0.0322581	0.0491803	0.0422535	0.0985916	0.0298507	0.0298507	0.0615385	0.031746	0.03125	0.314286	0.314286	0.408451	0.395062	0.473684	0.447761	0.492537	0.4	0.492537	0.379747	0.341772	0.37931	0.376623	0.298701	0.295775	0.27027	0.294872	0.333333	0.357143	0.380282	0.315789	0.328947	0.169231	0.222222	0.22973	0.227273	0.217949	0.171053
ganglioside GM1	0	0.0163934	0.016129	0.015625	0.0327869	0.0983607	0.0655738	0.0819672	0.0645161	0.0806452	0.0163934	0.0333333	0.0327869	0.05	0.0428571	0.1	0.030303	0.030303	0.0625	0.0322581	0.031746	0.318841	0.318841	0.414286	0.4	0.48	0.432836	0.477612	0.385714	0.477612	0.384615	0.346154	0.367816	0.363636	0.302632	0.28169	0.273973	0.282051	0.318841	0.342857	0.366197	0.302632	0.315789	0.153846	0.225352	0.216216	0.230769	0.220779	0.157895
VI2Fuc-nLc6	0	0.0166667	0.0163934	0.015873	0.0333333	0.1	0.0666667	0.0833333	0.0655738	0.0819672	0.0166667	0.0338983	0.0333333	0.0508475	0.0434783	0.101449	0.0307692	0.0307692	0.0634921	0.0327869	0.0322581	0.323529	0.323529	0.42029	0.405063	0.486486	0.439394	0.484848	0.391304	0.484848	0.38961	0.333333	0.372093	0.368421	0.306667	0.285714	0.277778	0.285714	0.323529	0.347826	0.371429	0.306667	0.32	0.15625	0.228571	0.219178	0.234375	0.223684	0.16
N-acetyl-beta-D-glucosaminyl-(1->3)-beta-D-galactosyl-(1->4)-beta-D-glucosylceramide	0	0.0166667	0.0163934	0.015873	0.0333333	0.1	0.0666667	0.0833333	0.0655738	0.0819672	0.0166667	0.0338983	0.0333333	0.0508475	0.0434783	0.101449	0.0307692	0.0307692	0.0634921	0.0327869	0.0322581	0.323529	0.323529	0.42029	0.405063	0.486486	0.439394	0.484848	0.391304	0.484848	0.38961	0.333333	0.372093	0.368421	0.306667	0.285714	0.277778	0.285714	0.323529	0.347826	0.371429	0.306667	0.32	0.15625	0.228571	0.219178	0.234375	0.223684	0.16
globoside	0	0.0166667	0.0163934	0.015873	0.0333333	0.1	0.0666667	0.0833333	0.0655738	0.0819672	0.0166667	0.0338983	0.0333333	0.0508475	0.0434783	0.101449	0.0307692	0.0307692	0.0634921	0.0327869	0.0322581	0.323529	0.323529	0.42029	0.405063	0.486486	0.461538	0.507692	0.411765	0.507692	0.38961	0.316456	0.388235	0.386667	0.306667	0.304348	0.277778	0.302632	0.343284	0.367647	0.391304	0.324324	0.337838	0.174603	0.228571	0.236111	0.234375	0.223684	0.175676
N-acetylneuraminosyl-D-galactosyl-N-acetyl-D-galactosaminyl-(N-acetylneuraminosyl)-D-galactosyl-D-glucosylceramide dianion	0	0.015873	0.015625	0.0307692	0.0483871	0.0952381	0.0634921	0.0793651	0.0793651	0.0952381	0.0322581	0.0322581	0.031746	0.0483871	0.056338	0.112676	0.0294118	0.0294118	0.0606061	0.03125	0.046875	0.309859	0.309859	0.422535	0.407407	0.467532	0.441176	0.485294	0.414286	0.507463	0.375	0.3375	0.375	0.371795	0.311688	0.291667	0.266667	0.291139	0.328571	0.352113	0.375	0.311688	0.324675	0.166667	0.236111	0.226667	0.223881	0.21519	0.168831
N-acetyl-beta-D-galactosaminyl-(1->4)-[alpha-N-acetylneuraminosyl-(2->3)]-beta-D-galactosyl-beta-D-glucosyl-(1<->1)-ceramide anion	0	0.015873	0.015625	0.0307692	0.0483871	0.0952381	0.0634921	0.0793651	0.0793651	0.0952381	0.0322581	0.0322581	0.031746	0.0483871	0.056338	0.112676	0.0294118	0.0294118	0.0606061	0.03125	0.046875	0.309859	0.309859	0.422535	0.407407	0.467532	0.441176	0.485294	0.414286	0.507463	0.375	0.3375	0.375	0.371795	0.311688	0.291667	0.266667	0.291139	0.328571	0.352113	0.375	0.311688	0.324675	0.166667	0.236111	0.226667	0.223881	0.21519	0.168831
alpha-N-acetylneuraminosyl-(2->3)-beta-D-galactosyl-(1->4)-beta-D-glucosylceramide(1-)	0	0.016129	0.015873	0.03125	0.0491803	0.0967742	0.0645161	0.0806452	0.0806452	0.0967742	0.0327869	0.0327869	0.0322581	0.0491803	0.0571429	0.114286	0.0298507	0.0298507	0.0615385	0.031746	0.047619	0.314286	0.314286	0.428571	0.4125	0.473684	0.447761	0.492537	0.42029	0.515152	0.379747	0.325	0.37931	0.376623	0.315789	0.295775	0.27027	0.294872	0.333333	0.357143	0.380282	0.315789	0.328947	0.169231	0.239437	0.22973	0.227273	0.217949	0.171053
(alpha-D-Mannosyl)8-beta-D-mannosyl-diacetylchitobiosyldiphosphodolichol, human liver homolog	0	0.0144928	0.0142857	0.0138889	0.0289855	0.0869565	0.057971	0.0882353	0.0571429	0.0714286	0.0144928	0.0294118	0.0289855	0.0441176	0.08	0.133333	0.0555556	0.0704225	0.101449	0.0588235	0.057971	0.253165	0.253165	0.3375	0.395349	0.4	0.405405	0.407895	0.363636	0.407895	0.364706	0.329412	0.351064	0.329412	0.289157	0.269231	0.246914	0.270588	0.302632	0.324675	0.346154	0.289157	0.301205	0.152778	0.217949	0.209877	0.205479	0.2	0.156627
(alpha-D-Mannosyl)4-beta-D-mannosyl-diacetylchitobiosyldiphosphodolichol, human liver homolog	0	0.0144928	0.0142857	0.0138889	0.0289855	0.0869565	0.057971	0.0882353	0.0571429	0.0714286	0.0144928	0.0294118	0.0289855	0.0441176	0.08	0.133333	0.0555556	0.0704225	0.101449	0.0588235	0.057971	0.253165	0.253165	0.3375	0.395349	0.4	0.405405	0.407895	0.363636	0.407895	0.364706	0.329412	0.351064	0.329412	0.289157	0.269231	0.246914	0.270588	0.302632	0.324675	0.346154	0.289157	0.301205	0.152778	0.217949	0.209877	0.205479	0.2	0.156627
alpha-D-mannosyl-beta-D-mannosyl-diacylchitobiosyldiphosphodolichol, human liver homolog	0	0.0144928	0.0142857	0.0138889	0.0289855	0.0869565	0.057971	0.0882353	0.0571429	0.0714286	0.0144928	0.0294118	0.0289855	0.0441176	0.08	0.133333	0.0555556	0.0704225	0.101449	0.0588235	0.057971	0.253165	0.253165	0.3375	0.395349	0.4	0.405405	0.407895	0.363636	0.407895	0.364706	0.329412	0.351064	0.329412	0.289157	0.269231	0.246914	0.270588	0.302632	0.324675	0.346154	0.289157	0.301205	0.152778	0.217949	0.209877	0.205479	0.2	0.156627
beta-D-Mannosyldiacetylchitobiosyldiphosphodolichol, human liver homolog	0	0.0144928	0.0142857	0.0138889	0.0289855	0.0869565	0.057971	0.0882353	0.0571429	0.0714286	0.0144928	0.0294118	0.0289855	0.0441176	0.08	0.133333	0.0555556	0.0704225	0.101449	0.0588235	0.057971	0.253165	0.253165	0.3375	0.395349	0.4	0.405405	0.407895	0.363636	0.407895	0.364706	0.329412	0.351064	0.329412	0.289157	0.269231	0.246914	0.270588	0.302632	0.324675	0.346154	0.289157	0.301205	0.152778	0.217949	0.209877	0.205479	0.2	0.156627
N,N-Diacetylchitobiosyldiphosphodolichol, human liver homolog	0	0.0144928	0.0142857	0.0138889	0.0289855	0.0869565	0.057971	0.0882353	0.0571429	0.0714286	0.0144928	0.0294118	0.0289855	0.0441176	0.08	0.133333	0.0555556	0.0704225	0.101449	0.0588235	0.057971	0.253165	0.253165	0.3375	0.395349	0.4	0.405405	0.407895	0.363636	0.407895	0.364706	0.329412	0.351064	0.329412	0.289157	0.269231	0.246914	0.270588	0.302632	0.324675	0.346154	0.289157	0.301205	0.152778	0.217949	0.209877	0.205479	0.2	0.156627
N-Acetyl-D-glucosaminyldiphosphodolichol, human liver homolog	0	0.0151515	0.0149254	0.0144928	0.030303	0.0909091	0.0606061	0.0923077	0.0597015	0.0746269	0.0151515	0.0307692	0.030303	0.0461538	0.0833333	0.138889	0.057971	0.0735294	0.106061	0.0615385	0.0606061	0.230769	0.246753	0.316456	0.392857	0.380952	0.383562	0.386667	0.342105	0.386667	0.345238	0.309524	0.319149	0.309524	0.268293	0.246753	0.225	0.25	0.28	0.302632	0.324675	0.268293	0.280488	0.142857	0.210526	0.1875	0.197183	0.164706	0.134146
mono(glucosyluronic acid)bilirubin(2-)	0	0.015873	0.015625	0.0307692	0.0483871	0.112903	0.0634921	0.0793651	0.0793651	0.0952381	0.0322581	0.0322581	0.0483871	0.0483871	0.056338	0.112676	0.0294118	0.0294118	0.0606061	0.03125	0.046875	0.409091	0.409091	0.507463	0.407407	0.4125	0.380282	0.442857	0.434783	0.485294	0.410256	0.38961	0.390805	0.320988	0.364865	0.309859	0.357143	0.342105	0.367647	0.411765	0.375	0.383562	0.39726	0.149254	0.289855	0.243243	0.28125	0.315068	0.2
bis(beta-glucosyluronate)bilirubin	0	0.015625	0.0153846	0.030303	0.047619	0.111111	0.0625	0.078125	0.078125	0.09375	0.031746	0.031746	0.047619	0.047619	0.0555556	0.111111	0.0289855	0.0289855	0.0597015	0.0307692	0.0461538	0.402985	0.402985	0.5	0.402439	0.425	0.375	0.43662	0.428571	0.478261	0.405063	0.384615	0.402299	0.317073	0.378378	0.305556	0.352113	0.337662	0.362319	0.405797	0.369863	0.378378	0.391892	0.147059	0.285714	0.256757	0.276923	0.328767	0.197368
taurocholate	0	0.0149254	0.0298507	0.0441176	0.0454545	0.0895522	0.0597015	0.0746269	0.0746269	0.0895522	0.030303	0.030303	0.0298507	0.0454545	0.0972222	0.121622	0.0571429	0.0571429	0.0882353	0.0606061	0.0757576	0.2125	0.25974	0.329114	0.372093	0.344828	0.324675	0.363636	0.256098	0.329114	0.373494	0.290698	0.329787	0.321429	0.3125	0.182927	0.207317	0.218391	0.2125	0.234568	0.240964	0.235294	0.247059	0.140845	0.192308	0.156627	0.162162	0.190476	0.119048
taurochenodeoxycholate	0	0.0149254	0.0298507	0.0441176	0.0454545	0.0895522	0.0597015	0.0746269	0.0746269	0.0895522	0.030303	0.030303	0.0298507	0.0454545	0.0972222	0.121622	0.0571429	0.0571429	0.0882353	0.0606061	0.0757576	0.2125	0.25974	0.329114	0.372093	0.344828	0.324675	0.363636	0.256098	0.329114	0.373494	0.290698	0.329787	0.321429	0.3125	0.182927	0.207317	0.218391	0.2125	0.234568	0.240964	0.235294	0.247059	0.140845	0.192308	0.156627	0.162162	0.190476	0.119048
taurodeoxycholate	0	0.0149254	0.0298507	0.0441176	0.0454545	0.0895522	0.0597015	0.0746269	0.0746269	0.0895522	0.030303	0.030303	0.0298507	0.0454545	0.0972222	0.121622	0.0571429	0.0571429	0.0882353	0.0606061	0.0757576	0.2125	0.25974	0.329114	0.372093	0.344828	0.324675	0.363636	0.256098	0.329114	0.373494	0.290698	0.329787	0.321429	0.3125	0.182927	0.207317	0.218391	0.2125	0.234568	0.240964	0.235294	0.247059	0.140845	0.192308	0.156627	0.162162	0.190476	0.119048
taurolithocholate	0	0.0149254	0.0298507	0.0441176	0.0454545	0.0895522	0.0597015	0.0746269	0.0746269	0.0895522	0.030303	0.030303	0.0298507	0.0454545	0.0972222	0.121622	0.0571429	0.0571429	0.0882353	0.0606061	0.0757576	0.2125	0.25974	0.329114	0.372093	0.344828	0.324675	0.363636	0.256098	0.329114	0.373494	0.290698	0.329787	0.321429	0.3125	0.182927	0.207317	0.218391	0.2125	0.234568	0.240964	0.235294	0.247059	0.140845	0.192308	0.156627	0.162162	0.190476	0.119048
Taurodeoxycholic acid	0	0.0147059	0.0294118	0.0285714	0.0294118	0.0882353	0.0588235	0.0735294	0.057971	0.0724638	0.0147059	0.0298507	0.0294118	0.0447761	0.0810811	0.105263	0.056338	0.0714286	0.102941	0.0597015	0.0588235	0.209877	0.25641	0.308642	0.352273	0.340909	0.337662	0.376623	0.253012	0.325	0.369048	0.287356	0.326316	0.317647	0.292683	0.195122	0.204819	0.229885	0.225	0.246914	0.253012	0.247059	0.258824	0.138889	0.175	0.154762	0.16	0.188235	0.117647
sulfoglycolithocholate(2-)	0	0.015625	0.03125	0.0461538	0.047619	0.09375	0.0461538	0.078125	0.078125	0.09375	0.031746	0.015625	0.03125	0.047619	0.101449	0.142857	0.0597015	0.0441176	0.0597015	0.0634921	0.0793651	0.205128	0.253333	0.36	0.369048	0.341176	0.302632	0.324675	0.265823	0.324675	0.37037	0.270588	0.340659	0.301205	0.324675	0.160494	0.2	0.211765	0.189873	0.2125	0.234568	0.228916	0.22619	0.130435	0.184211	0.148148	0.152778	0.182927	0.109756
2-[(4R)-4-[(1S,2S,5R,7R,10R,11S,14R,15R)-2,15-dimethyl-5-(sulfonatooxy)tetracyclo[8.7.0.0^{2,7}.0^{11,15}]heptadecan-14-yl]pentanamido]ethane-1-sulfonate	0	0.0153846	0.0307692	0.0454545	0.046875	0.0923077	0.0454545	0.0769231	0.0769231	0.0923077	0.03125	0.0153846	0.0307692	0.046875	0.1	0.140845	0.0588235	0.0434783	0.0588235	0.0625	0.078125	0.17284	0.217949	0.337662	0.333333	0.337209	0.315789	0.337662	0.246914	0.303797	0.382716	0.267442	0.336957	0.297619	0.320513	0.17284	0.197531	0.209302	0.202532	0.225	0.231707	0.22619	0.223529	0.128571	0.197368	0.146341	0.166667	0.180723	0.108434
Psychosine sulfate	0	0.0151515	0.030303	0.0294118	0.030303	0.0746269	0.0606061	0.0441176	0.0597015	0.0434783	0.0151515	0.0307692	0.0149254	0.030303	0.0833333	0.123288	0.057971	0.0735294	0.106061	0.0615385	0.0606061	0.263158	0.28	0.268293	0.344828	0.333333	0.278481	0.316456	0.259259	0.333333	0.284091	0.25	0.278351	0.25	0.209302	0.185185	0.152941	0.179775	0.2	0.222222	0.243902	0.195402	0.22093	0.111111	0.15	0.130952	0.133333	0.164706	0.1625
Dolichyl beta-D-glucosyl phosphate, human liver homolog	0	0	0.0181818	0	0	0.0909091	0.0740741	0.0925926	0.0172414	0.0344828	0.0185185	0.0377358	0.0181818	0.037037	0.0819672	0.129032	0.0517241	0.0892857	0.12963	0.0754717	0.0740741	0.166667	0.183099	0.194805	0.26506	0.238095	0.253521	0.260274	0.216216	0.243243	0.278481	0.25641	0.217391	0.180723	0.135802	0.135135	0.116883	0.120482	0.166667	0.191781	0.168831	0.15	0.192308	0.0461538	0.0958904	0.0921053	0.0735294	0.115385	0.08
D-glucosyl-N-acylsphingosine	0	0.0192308	0.0188679	0.0181818	0.0384615	0.115385	0.0769231	0.0754717	0.0754717	0.0943396	0.0192308	0.0392157	0.0384615	0.0588235	0.0491803	0.114754	0.0350877	0.0350877	0.0727273	0.0377358	0.037037	0.322581	0.344262	0.363636	0.373333	0.416667	0.403226	0.451613	0.353846	0.451613	0.356164	0.263158	0.325301	0.333333	0.25	0.261538	0.235294	0.246575	0.28125	0.307692	0.313433	0.267606	0.3	0.178571	0.2	0.208955	0.20339	0.180556	0.144928
D-galactosyl-N-acylsphingosine	0	0.0192308	0.0188679	0.0181818	0.0384615	0.115385	0.0769231	0.0754717	0.0754717	0.0943396	0.0192308	0.0392157	0.0384615	0.0588235	0.0491803	0.114754	0.0350877	0.0350877	0.0727273	0.0377358	0.037037	0.322581	0.344262	0.363636	0.373333	0.416667	0.403226	0.451613	0.353846	0.451613	0.356164	0.263158	0.325301	0.333333	0.25	0.261538	0.235294	0.246575	0.28125	0.307692	0.313433	0.267606	0.3	0.178571	0.2	0.208955	0.20339	0.180556	0.144928
beta-D-Galactosyl-1,4-beta-D-glucosylceramide	0	0.0185185	0.0181818	0.0175439	0.037037	0.111111	0.0740741	0.0727273	0.0727273	0.0909091	0.0185185	0.0377358	0.037037	0.0566038	0.047619	0.111111	0.0338983	0.0338983	0.0701754	0.0363636	0.0357143	0.333333	0.333333	0.373134	0.363636	0.424658	0.412698	0.460317	0.363636	0.460317	0.364865	0.272727	0.349398	0.342466	0.260274	0.272727	0.246377	0.256757	0.292308	0.318182	0.323529	0.277778	0.309859	0.172414	0.19403	0.220588	0.196721	0.208333	0.157143
psychosine(1+)	0	0.0204082	0.02	0.0392157	0.0625	0.1	0.0816327	0.0588235	0.102041	0.0784314	0.0416667	0.0416667	0.02	0.0408163	0.0701754	0.12069	0.037037	0.037037	0.0769231	0.04	0.06	0.316667	0.338983	0.338462	0.351351	0.375	0.333333	0.380952	0.307692	0.403226	0.315068	0.256757	0.27381	0.273973	0.225352	0.19697	0.191176	0.189189	0.215385	0.242424	0.25	0.208333	0.257143	0.105263	0.171875	0.147059	0.152542	0.188406	0.134328
glycocholate	0	0.0196078	0.0192308	0.0377358	0.06	0.117647	0.0784314	0.0980392	0.0980392	0.117647	0.04	0.04	0.0392157	0.06	0.0677966	0.0983607	0.0357143	0.0357143	0.0740741	0.0384615	0.0576923	0.306452	0.372881	0.435484	0.416667	0.402778	0.365079	0.412698	0.318182	0.412698	0.4	0.319444	0.329268	0.357143	0.369231	0.191176	0.257576	0.25	0.227273	0.253731	0.279412	0.271429	0.285714	0.160714	0.203125	0.176471	0.186441	0.217391	0.0985916
glycochenodeoxycholate	0	0.0196078	0.0192308	0.0377358	0.06	0.117647	0.0784314	0.0980392	0.0980392	0.117647	0.04	0.04	0.0392157	0.06	0.0677966	0.0983607	0.0357143	0.0357143	0.0740741	0.0384615	0.0576923	0.306452	0.372881	0.435484	0.416667	0.402778	0.365079	0.412698	0.318182	0.412698	0.4	0.319444	0.329268	0.357143	0.369231	0.191176	0.257576	0.25	0.227273	0.253731	0.279412	0.271429	0.285714	0.160714	0.203125	0.176471	0.186441	0.217391	0.0985916
glycolithocholate	0	0.0196078	0.0192308	0.0377358	0.06	0.117647	0.0784314	0.0980392	0.0980392	0.117647	0.04	0.04	0.0392157	0.06	0.0677966	0.0983607	0.0357143	0.0357143	0.0740741	0.0384615	0.0576923	0.306452	0.372881	0.435484	0.416667	0.402778	0.365079	0.412698	0.318182	0.412698	0.4	0.319444	0.329268	0.357143	0.369231	0.191176	0.257576	0.25	0.227273	0.253731	0.279412	0.271429	0.285714	0.160714	0.203125	0.176471	0.186441	0.217391	0.0985916
pregnenolone	0	0	0.0277778	0	0	0.138889	0.114286	0.142857	0.025641	0.0512821	0.0285714	0.0588235	0.0571429	0.0882353	0.0444444	0.0408163	0.0243902	0.05	0.0769231	0.0555556	0.0540541	0.160714	0.226415	0.237288	0.178082	0.164384	0.186441	0.196721	0.126984	0.15873	0.28125	0.253968	0.24	0.179104	0.177419	0.101695	0.155172	0.138462	0.12069	0.152542	0.126984	0.15873	0.174603	0.0425532	0.0892857	0.0847458	0.08	0.172414	0.0333333
3beta-hydroxyandrost-5-en-17-one	0	0	0.0285714	0	0	0.142857	0.117647	0.147059	0.0263158	0.0526316	0.0294118	0.0606061	0.0588235	0.0909091	0.0454545	0.0416667	0.025	0.0512821	0.0789474	0.0571429	0.0555556	0.163636	0.230769	0.241379	0.180556	0.166667	0.189655	0.2	0.129032	0.16129	0.285714	0.238095	0.243243	0.181818	0.180328	0.103448	0.157895	0.140625	0.122807	0.155172	0.129032	0.16129	0.177419	0.0434783	0.0909091	0.0862069	0.0816327	0.175439	0.0338983
(20S)-20-hydroxypregn-4-en-3-one	0	0	0.0277778	0	0	0.138889	0.114286	0.142857	0.025641	0.0512821	0.0285714	0.0588235	0.0571429	0.0882353	0.0444444	0.0408163	0.0243902	0.05	0.0769231	0.0555556	0.0540541	0.160714	0.226415	0.216667	0.178082	0.164384	0.186441	0.196721	0.126984	0.15873	0.28125	0.274194	0.24	0.179104	0.177419	0.101695	0.155172	0.138462	0.12069	0.152542	0.126984	0.15873	0.174603	0.0425532	0.0892857	0.0847458	0.08	0.192982	0.0333333
testosterone	0	0	0.0277778	0	0	0.138889	0.114286	0.142857	0.025641	0.0512821	0.0285714	0.0588235	0.0571429	0.0882353	0.0444444	0.0408163	0.0243902	0.05	0.0769231	0.0555556	0.0540541	0.181818	0.25	0.237288	0.194444	0.180556	0.186441	0.216667	0.126984	0.177419	0.28125	0.253968	0.24	0.19697	0.177419	0.101695	0.155172	0.138462	0.12069	0.152542	0.126984	0.15873	0.174603	0.0425532	0.0892857	0.0847458	0.08	0.192982	0.0333333
7alpha-hydroxycholest-4-en-3-one	0	0	0.0263158	0	0	0.162162	0.108108	0.166667	0.0243902	0.0487805	0.027027	0.0555556	0.0540541	0.0833333	0.0425532	0.0392157	0.0232558	0.047619	0.0731707	0.0526316	0.0512821	0.175439	0.240741	0.229508	0.189189	0.191781	0.16129	0.190476	0.123077	0.171875	0.3125	0.306452	0.233766	0.173913	0.190476	0.0983607	0.15	0.134328	0.116667	0.147541	0.123077	0.153846	0.169231	0.0408163	0.0862069	0.0819672	0.0769231	0.186441	0.0322581
11beta-Hydroxyandrost-4-ene-3,17-dione	0	0	0.027027	0	0	0.135135	0.111111	0.138889	0.025	0.05	0.0277778	0.0571429	0.0555556	0.0857143	0.0434783	0.0612245	0.0238095	0.0487805	0.075	0.0540541	0.0526316	0.157895	0.222222	0.254237	0.208333	0.211268	0.183333	0.213115	0.16129	0.213115	0.276923	0.25	0.236842	0.176471	0.193548	0.1	0.152542	0.136364	0.137931	0.169492	0.16129	0.174603	0.190476	0.0416667	0.0877193	0.0833333	0.0784314	0.189655	0.0327869
25-hydroxycholesterol	0	0	0.025641	0	0	0.128205	0.105263	0.131579	0.0238095	0.047619	0.0263158	0.0540541	0.025641	0.0526316	0.0416667	0.0384615	0.0227273	0.0465116	0.097561	0.0512821	0.05	0.192982	0.259259	0.225806	0.202703	0.189189	0.177419	0.206349	0.121212	0.169231	0.287879	0.28125	0.21519	0.188406	0.169231	0.0967742	0.147541	0.132353	0.114754	0.145161	0.121212	0.151515	0.184615	0.04	0.0666667	0.0806452	0.0555556	0.183333	0.0483871
20-hydroxycholesterol	0	0	0.025641	0	0	0.128205	0.105263	0.131579	0.0238095	0.047619	0.0263158	0.0540541	0.025641	0.0526316	0.0416667	0.0384615	0.0227273	0.0465116	0.097561	0.0512821	0.05	0.192982	0.259259	0.225806	0.202703	0.189189	0.177419	0.206349	0.121212	0.169231	0.287879	0.28125	0.21519	0.188406	0.169231	0.0967742	0.147541	0.132353	0.114754	0.145161	0.121212	0.151515	0.184615	0.04	0.0666667	0.0806452	0.0555556	0.183333	0.0483871
calcidiol	0	0	0.025641	0	0	0.128205	0.105263	0.131579	0.0238095	0.047619	0.0263158	0.0540541	0.0526316	0.0526316	0.0416667	0.0384615	0.0227273	0.0465116	0.097561	0.0512821	0.05	0.192982	0.259259	0.225806	0.202703	0.189189	0.177419	0.206349	0.121212	0.169231	0.287879	0.28125	0.21519	0.188406	0.169231	0.0967742	0.147541	0.132353	0.114754	0.145161	0.121212	0.151515	0.184615	0.04	0.0666667	0.0806452	0.0555556	0.183333	0.0483871
(24S)-24-hydroxycholesterol	0	0	0.0263158	0	0	0.131579	0.108108	0.135135	0.0243902	0.0487805	0.027027	0.0555556	0.0263158	0.0540541	0.0425532	0.0392157	0.0232558	0.047619	0.1	0.0526316	0.0512821	0.175439	0.240741	0.229508	0.189189	0.175676	0.180328	0.190476	0.123077	0.153846	0.292308	0.265625	0.217949	0.173913	0.171875	0.0983607	0.15	0.134328	0.116667	0.147541	0.123077	0.153846	0.1875	0.0408163	0.0677966	0.0819672	0.0566038	0.166667	0.0491803
Androst-5-ene-3beta,17beta-diol	0	0	0.0277778	0	0	0.108108	0.114286	0.111111	0.025641	0.0512821	0.0285714	0.0588235	0.0277778	0.0571429	0.0444444	0.0408163	0.0243902	0.05	0.105263	0.0555556	0.0540541	0.181818	0.25	0.216667	0.194444	0.180556	0.186441	0.216667	0.126984	0.177419	0.261538	0.234375	0.223684	0.19697	0.15873	0.101695	0.155172	0.138462	0.12069	0.152542	0.126984	0.15873	0.193548	0.0425532	0.0701754	0.0847458	0.0588235	0.192982	0.0508475
3alpha-hydroxy-5beta-androstan-17-one	0	0	0.03125	0	0	0.15625	0.129032	0.16129	0.0285714	0.0571429	0.0322581	0.0666667	0.0645161	0.1	0.0487805	0.0444444	0.027027	0.0555556	0.0857143	0.0625	0.0606061	0.196078	0.270833	0.254545	0.205882	0.191176	0.2	0.232143	0.135593	0.189655	0.3	0.271186	0.253521	0.209677	0.189655	0.109091	0.166667	0.147541	0.12963	0.163636	0.135593	0.169492	0.186441	0.0465116	0.0961538	0.0909091	0.0869565	0.207547	0.0357143
17beta-hydroxy-5alpha-androstan-3-one	0	0	0.03125	0	0	0.15625	0.129032	0.16129	0.0285714	0.0571429	0.0322581	0.0666667	0.0645161	0.1	0.0487805	0.0444444	0.027027	0.0555556	0.0857143	0.0625	0.0606061	0.196078	0.270833	0.254545	0.205882	0.191176	0.2	0.232143	0.135593	0.189655	0.3	0.271186	0.253521	0.209677	0.189655	0.109091	0.166667	0.147541	0.12963	0.163636	0.135593	0.169492	0.186441	0.0465116	0.0961538	0.0909091	0.0869565	0.207547	0.0357143
androsterone	0	0	0.03125	0	0	0.15625	0.129032	0.16129	0.0285714	0.0571429	0.0322581	0.0666667	0.0645161	0.1	0.0487805	0.0444444	0.027027	0.0555556	0.0857143	0.0625	0.0606061	0.196078	0.270833	0.254545	0.205882	0.191176	0.2	0.232143	0.135593	0.189655	0.3	0.271186	0.253521	0.209677	0.189655	0.109091	0.166667	0.147541	0.12963	0.163636	0.135593	0.169492	0.186441	0.0465116	0.0961538	0.0909091	0.0869565	0.207547	0.0357143
allopregnanolone	0	0	0.030303	0	0	0.151515	0.125	0.15625	0.0277778	0.0555556	0.03125	0.0645161	0.0625	0.0967742	0.047619	0.0434783	0.0263158	0.0540541	0.0833333	0.0606061	0.0588235	0.192308	0.265306	0.25	0.202899	0.188406	0.196429	0.22807	0.133333	0.186441	0.295082	0.288136	0.25	0.206349	0.186441	0.107143	0.163636	0.145161	0.127273	0.160714	0.133333	0.166667	0.183333	0.0454545	0.0943396	0.0892857	0.0851064	0.203704	0.0350877
5alpha-androstane-3alpha,17beta-diol	0	0	0.03125	0	0	0.121212	0.129032	0.125	0.0285714	0.0571429	0.0322581	0.0666667	0.03125	0.0645161	0.0487805	0.0444444	0.027027	0.0555556	0.117647	0.0625	0.0606061	0.196078	0.270833	0.232143	0.205882	0.191176	0.2	0.232143	0.135593	0.189655	0.278689	0.25	0.236111	0.209677	0.169492	0.109091	0.166667	0.147541	0.12963	0.163636	0.135593	0.169492	0.206897	0.0465116	0.0754717	0.0909091	0.0638298	0.207547	0.0545455
5beta-cholestane-3alpha,7alpha,12alpha-triol	0	0	0.0277778	0	0	0.138889	0.114286	0.142857	0.025641	0.0512821	0.0285714	0.0588235	0.0277778	0.0571429	0.0444444	0.0625	0.0243902	0.05	0.105263	0.0555556	0.0540541	0.203704	0.27451	0.258621	0.228571	0.214286	0.186441	0.216667	0.145161	0.196721	0.301587	0.295082	0.223684	0.19697	0.177419	0.101695	0.155172	0.138462	0.12069	0.152542	0.145161	0.15873	0.213115	0.0425532	0.0701754	0.0847458	0.0588235	0.192982	0.0508475
5beta-cholestane-3alpha,7alpha-diol	0	0	0.0285714	0	0	0.142857	0.117647	0.147059	0.0263158	0.0526316	0.0294118	0.0606061	0.0285714	0.0588235	0.0454545	0.0416667	0.025	0.0512821	0.108108	0.0571429	0.0555556	0.207547	0.28	0.241379	0.214286	0.2	0.189655	0.220339	0.129032	0.180328	0.306452	0.3	0.226667	0.2	0.180328	0.103448	0.157895	0.140625	0.122807	0.155172	0.129032	0.16129	0.196721	0.0434783	0.0714286	0.0862069	0.06	0.196429	0.0517241
7alpha,12alpha-dihydroxy-5beta-cholestan-3-one	0	0	0.0277778	0	0	0.171429	0.114286	0.176471	0.025641	0.0512821	0.0285714	0.0588235	0.0571429	0.0882353	0.0444444	0.0625	0.0243902	0.05	0.105263	0.0555556	0.0540541	0.203704	0.27451	0.258621	0.228571	0.231884	0.186441	0.216667	0.163934	0.216667	0.322581	0.316667	0.24	0.19697	0.196721	0.12069	0.175439	0.15625	0.140351	0.172414	0.163934	0.177419	0.213115	0.0652174	0.0892857	0.103448	0.08	0.192982	0.0508475
7alpha-hydroxy-5beta-cholestan-3-one	0	0	0.0294118	0	0	0.181818	0.121212	0.1875	0.027027	0.0540541	0.030303	0.0625	0.0606061	0.09375	0.0465116	0.0425532	0.025641	0.0526316	0.0810811	0.0588235	0.0571429	0.188679	0.26	0.245614	0.2	0.202899	0.172414	0.20339	0.131148	0.183333	0.333333	0.327586	0.246575	0.184615	0.20339	0.105263	0.160714	0.142857	0.125	0.157895	0.131148	0.163934	0.180328	0.0444444	0.0925926	0.0877193	0.0833333	0.2	0.0344828
16alpha-hydroxydehydroepiandrosterone	0	0	0.025641	0	0	0.128205	0.105263	0.131579	0.0238095	0.047619	0.0263158	0.0540541	0.0526316	0.0810811	0.0416667	0.08	0.0227273	0.0465116	0.097561	0.0512821	0.05	0.192982	0.259259	0.245902	0.219178	0.222222	0.196721	0.225806	0.15625	0.206349	0.268657	0.242424	0.230769	0.205882	0.169231	0.114754	0.166667	0.149254	0.133333	0.163934	0.15625	0.169231	0.203125	0.0612245	0.0847458	0.0983607	0.0754717	0.183333	0.0483871
17alpha-hydroxypregnenolone	0	0	0.025	0	0	0.125	0.102564	0.128205	0.0232558	0.0465116	0.025641	0.0526316	0.0512821	0.0789474	0.0408163	0.0784314	0.0222222	0.0454545	0.0952381	0.05	0.0487805	0.189655	0.254545	0.241935	0.216216	0.219178	0.193548	0.222222	0.153846	0.203125	0.264706	0.257576	0.227848	0.202899	0.166667	0.112903	0.163934	0.147059	0.131148	0.16129	0.153846	0.166667	0.2	0.06	0.0833333	0.0967742	0.0740741	0.180328	0.047619
6 beta hydroxy testosterone	0	0	0.0263158	0	0	0.131579	0.108108	0.135135	0.0243902	0.0487805	0.027027	0.0555556	0.0540541	0.0833333	0.0425532	0.06	0.0232558	0.047619	0.1	0.0526316	0.0512821	0.196429	0.264151	0.25	0.222222	0.208333	0.2	0.229508	0.15873	0.209677	0.272727	0.246154	0.233766	0.208955	0.171875	0.116667	0.169492	0.151515	0.135593	0.166667	0.15873	0.171875	0.206349	0.0625	0.0862069	0.1	0.0769231	0.186441	0.0491803
17alpha-hydroxyprogesterone	0	0	0.025	0	0	0.125	0.102564	0.128205	0.0232558	0.0465116	0.025641	0.0526316	0.0512821	0.0789474	0.0408163	0.0784314	0.0222222	0.0454545	0.0697674	0.05	0.0487805	0.169492	0.232143	0.262295	0.216216	0.219178	0.193548	0.222222	0.153846	0.203125	0.264706	0.257576	0.227848	0.185714	0.184615	0.0952381	0.145161	0.130435	0.131148	0.16129	0.153846	0.166667	0.181818	0.0392157	0.0833333	0.0793651	0.0740741	0.180328	0.03125
7alpha,25-dihydroxycholesterol	0	0	0.025	0	0	0.125	0.102564	0.128205	0.0232558	0.0465116	0.025641	0.0526316	0.025	0.0512821	0.0408163	0.0576923	0.0222222	0.0454545	0.0952381	0.05	0.0487805	0.189655	0.254545	0.241935	0.216216	0.202703	0.174603	0.203125	0.136364	0.184615	0.283582	0.276923	0.2125	0.185714	0.166667	0.0952381	0.145161	0.130435	0.112903	0.142857	0.136364	0.149254	0.2	0.0392157	0.0655738	0.0793651	0.0545455	0.180328	0.047619
(24S)-7alpha,24-dihydroxycholesterol	0	0	0.025	0	0	0.125	0.102564	0.128205	0.0232558	0.0465116	0.025641	0.0526316	0.025	0.0512821	0.0408163	0.0576923	0.0222222	0.0454545	0.0952381	0.05	0.0487805	0.189655	0.254545	0.241935	0.216216	0.202703	0.174603	0.203125	0.136364	0.184615	0.283582	0.276923	0.2125	0.185714	0.166667	0.0952381	0.145161	0.130435	0.112903	0.142857	0.136364	0.149254	0.2	0.0392157	0.0655738	0.0793651	0.0545455	0.180328	0.047619
7alpha,12alpha-Dihydroxycholest-4-en-3-one	0	0	0.025	0	0	0.153846	0.102564	0.157895	0.0232558	0.0465116	0.025641	0.0526316	0.0512821	0.0789474	0.0408163	0.0576923	0.0222222	0.0454545	0.0952381	0.05	0.0487805	0.189655	0.254545	0.241935	0.216216	0.219178	0.174603	0.203125	0.153846	0.203125	0.30303	0.296875	0.227848	0.185714	0.184615	0.112903	0.163934	0.147059	0.131148	0.16129	0.153846	0.166667	0.2	0.06	0.0833333	0.0967742	0.0740741	0.180328	0.047619
7alpha,26-dihydroxycholesterol	0	0	0.0238095	0	0	0.119048	0.097561	0.0952381	0.0222222	0.0444444	0.0243902	0.05	0.0238095	0.0487805	0.0392157	0.0555556	0.0212766	0.0434783	0.0909091	0.047619	0.0465116	0.183333	0.245614	0.234375	0.210526	0.22973	0.206349	0.234375	0.132353	0.179104	0.275362	0.25	0.2375	0.197183	0.179104	0.0923077	0.140625	0.126761	0.109375	0.138462	0.132353	0.144928	0.19403	0.0377358	0.0634921	0.0769231	0.0526316	0.174603	0.0461538
26-hydroxycholesterol	0	0	0.0243902	0	0	0.121951	0.1	0.097561	0.0227273	0.0454545	0.025	0.0512821	0.0243902	0.05	0.04	0.037037	0.0217391	0.0444444	0.0930233	0.0487805	0.047619	0.186441	0.25	0.21875	0.197368	0.216216	0.209677	0.238095	0.117647	0.164179	0.279412	0.253731	0.240506	0.2	0.181818	0.09375	0.142857	0.128571	0.111111	0.140625	0.117647	0.147059	0.179104	0.0384615	0.0645161	0.078125	0.0535714	0.177419	0.046875
24,25-Dihydrolanosterol	0	0	0.027027	0	0	0.135135	0.111111	0.138889	0.025	0.05	0.0277778	0.0571429	0.027027	0.0555556	0.0212766	0.0196078	0.0238095	0.0487805	0.0487805	0.0263158	0.025641	0.157895	0.222222	0.213115	0.175676	0.162162	0.145161	0.174603	0.0909091	0.138462	0.296875	0.269841	0.205128	0.176471	0.15625	0.0819672	0.133333	0.119403	0.0819672	0.112903	0.0909091	0.121212	0.153846	0.0204082	0.0689655	0.0655738	0.0576923	0.189655	0.0327869
14-demethyllanosterol	0	0	0.027027	0	0	0.135135	0.111111	0.138889	0.025	0.05	0.0277778	0.0571429	0.027027	0.0555556	0.0212766	0.0196078	0.0238095	0.0487805	0.0487805	0.0263158	0.025641	0.157895	0.222222	0.213115	0.175676	0.162162	0.145161	0.174603	0.0909091	0.138462	0.296875	0.269841	0.205128	0.176471	0.15625	0.0819672	0.133333	0.119403	0.0819672	0.112903	0.0909091	0.121212	0.153846	0.0204082	0.0689655	0.0655738	0.0576923	0.189655	0.0327869
4,4-dimethyl-5alpha-cholesta-8,14,24-trien-3beta-ol	0	0	0.027027	0	0	0.135135	0.111111	0.138889	0.025	0.05	0.0277778	0.0571429	0.027027	0.0555556	0.0212766	0.0196078	0.0238095	0.0487805	0.0487805	0.0263158	0.025641	0.157895	0.222222	0.213115	0.175676	0.162162	0.145161	0.174603	0.0909091	0.138462	0.296875	0.269841	0.205128	0.176471	0.15625	0.0819672	0.133333	0.119403	0.0819672	0.112903	0.0909091	0.121212	0.153846	0.0204082	0.0689655	0.0655738	0.0576923	0.189655	0.0327869
4alpha-Methylzymosterol	0	0	0.027027	0	0	0.135135	0.111111	0.138889	0.025	0.05	0.0277778	0.0571429	0.027027	0.0555556	0.0212766	0.0196078	0.0238095	0.0487805	0.0487805	0.0263158	0.025641	0.157895	0.222222	0.213115	0.175676	0.162162	0.145161	0.174603	0.0909091	0.138462	0.296875	0.269841	0.205128	0.176471	0.15625	0.0819672	0.133333	0.119403	0.0819672	0.112903	0.0909091	0.121212	0.153846	0.0204082	0.0689655	0.0655738	0.0576923	0.189655	0.0327869
5alpha-cholest-7-en-3beta-ol	0	0	0.027027	0	0	0.135135	0.111111	0.138889	0.025	0.05	0.0277778	0.0571429	0.027027	0.0555556	0.0212766	0.0196078	0.0238095	0.0487805	0.0487805	0.0263158	0.025641	0.157895	0.222222	0.213115	0.175676	0.162162	0.145161	0.174603	0.0909091	0.138462	0.296875	0.269841	0.205128	0.176471	0.15625	0.0819672	0.133333	0.119403	0.0819672	0.112903	0.0909091	0.121212	0.153846	0.0204082	0.0689655	0.0655738	0.0576923	0.189655	0.0327869
5alpha-cholest-8-en-3beta-ol	0	0	0.027027	0	0	0.135135	0.111111	0.138889	0.025	0.05	0.0277778	0.0571429	0.027027	0.0555556	0.0212766	0.0196078	0.0238095	0.0487805	0.0487805	0.0263158	0.025641	0.157895	0.222222	0.213115	0.175676	0.162162	0.145161	0.174603	0.0909091	0.138462	0.296875	0.269841	0.205128	0.176471	0.15625	0.0819672	0.133333	0.119403	0.0819672	0.112903	0.0909091	0.121212	0.153846	0.0204082	0.0689655	0.0655738	0.0576923	0.189655	0.0327869
5alpha-cholesta-7,24-dien-3beta-ol	0	0	0.027027	0	0	0.135135	0.111111	0.138889	0.025	0.05	0.0277778	0.0571429	0.027027	0.0555556	0.0212766	0.0196078	0.0238095	0.0487805	0.0487805	0.0263158	0.025641	0.157895	0.222222	0.213115	0.175676	0.162162	0.145161	0.174603	0.0909091	0.138462	0.296875	0.269841	0.205128	0.176471	0.15625	0.0819672	0.133333	0.119403	0.0819672	0.112903	0.0909091	0.121212	0.153846	0.0204082	0.0689655	0.0655738	0.0576923	0.189655	0.0327869
lanosterol	0	0	0.027027	0	0	0.135135	0.111111	0.138889	0.025	0.05	0.0277778	0.0571429	0.027027	0.0555556	0.0212766	0.0196078	0.0238095	0.0487805	0.0487805	0.0263158	0.025641	0.157895	0.222222	0.213115	0.175676	0.162162	0.145161	0.174603	0.0909091	0.138462	0.296875	0.269841	0.205128	0.176471	0.15625	0.0819672	0.133333	0.119403	0.0819672	0.112903	0.0909091	0.121212	0.153846	0.0204082	0.0689655	0.0655738	0.0576923	0.189655	0.0327869
zymosterol	0	0	0.027027	0	0	0.135135	0.111111	0.138889	0.025	0.05	0.0277778	0.0571429	0.027027	0.0555556	0.0212766	0.0196078	0.0238095	0.0487805	0.0487805	0.0263158	0.025641	0.157895	0.222222	0.213115	0.175676	0.162162	0.145161	0.174603	0.0909091	0.138462	0.296875	0.269841	0.205128	0.176471	0.15625	0.0819672	0.133333	0.119403	0.0819672	0.112903	0.0909091	0.121212	0.153846	0.0204082	0.0689655	0.0655738	0.0576923	0.189655	0.0327869
cholesta-5,7-dien-3beta-ol	0	0	0.0277778	0	0	0.138889	0.114286	0.142857	0.025641	0.0512821	0.0285714	0.0588235	0.0277778	0.0571429	0.0217391	0.02	0.0243902	0.05	0.05	0.027027	0.0263158	0.140351	0.203704	0.216667	0.162162	0.148649	0.147541	0.15873	0.0923077	0.123077	0.301587	0.253968	0.207792	0.161765	0.15873	0.0833333	0.135593	0.121212	0.0833333	0.114754	0.0923077	0.123077	0.15625	0.0208333	0.0701754	0.0666667	0.0588235	0.172414	0.0333333
7-dehydrodesmosterol	0	0	0.0277778	0	0	0.138889	0.114286	0.142857	0.025641	0.0512821	0.0285714	0.0588235	0.0277778	0.0571429	0.0217391	0.02	0.0243902	0.05	0.05	0.027027	0.0263158	0.140351	0.203704	0.216667	0.162162	0.148649	0.147541	0.15873	0.0923077	0.123077	0.301587	0.253968	0.207792	0.161765	0.15873	0.0833333	0.135593	0.121212	0.0833333	0.114754	0.0923077	0.123077	0.15625	0.0208333	0.0701754	0.0666667	0.0588235	0.172414	0.0333333
cholesterol	0	0	0.0277778	0	0	0.138889	0.114286	0.142857	0.025641	0.0512821	0.0285714	0.0588235	0.0277778	0.0571429	0.0217391	0.02	0.0243902	0.05	0.05	0.027027	0.0263158	0.140351	0.203704	0.216667	0.162162	0.148649	0.147541	0.15873	0.0923077	0.123077	0.301587	0.253968	0.207792	0.161765	0.15873	0.0833333	0.135593	0.121212	0.0833333	0.114754	0.0923077	0.123077	0.15625	0.0208333	0.0701754	0.0666667	0.0588235	0.172414	0.0333333
desmosterol	0	0	0.0277778	0	0	0.138889	0.114286	0.142857	0.025641	0.0512821	0.0285714	0.0588235	0.0277778	0.0571429	0.0217391	0.02	0.0243902	0.05	0.05	0.027027	0.0263158	0.140351	0.203704	0.216667	0.162162	0.148649	0.147541	0.15873	0.0923077	0.123077	0.301587	0.253968	0.207792	0.161765	0.15873	0.0833333	0.135593	0.121212	0.0833333	0.114754	0.0923077	0.123077	0.15625	0.0208333	0.0701754	0.0666667	0.0588235	0.172414	0.0333333
calciol	0	0	0.0277778	0	0	0.138889	0.114286	0.142857	0.025641	0.0512821	0.0285714	0.0588235	0.0571429	0.0571429	0.0217391	0.02	0.0243902	0.05	0.05	0.027027	0.0263158	0.140351	0.203704	0.216667	0.162162	0.148649	0.147541	0.15873	0.0923077	0.123077	0.301587	0.253968	0.207792	0.161765	0.15873	0.0833333	0.135593	0.121212	0.0833333	0.114754	0.0923077	0.123077	0.15625	0.0208333	0.0701754	0.0666667	0.0588235	0.172414	0.0333333
vitamin D2	0	0	0.0285714	0	0	0.111111	0.117647	0.147059	0.0263158	0.0526316	0.0294118	0.0606061	0.0588235	0.0588235	0.0222222	0.0204082	0.025	0.0512821	0.0512821	0.0277778	0.027027	0.122807	0.185185	0.2	0.148649	0.135135	0.15	0.16129	0.09375	0.125	0.285714	0.238095	0.210526	0.164179	0.142857	0.0847458	0.137931	0.123077	0.0847458	0.116667	0.09375	0.125	0.15873	0.0212766	0.0714286	0.0677966	0.06	0.175439	0.0338983
Cholesterol-ester-arach	0	0	0.0263158	0	0	0.162162	0.0789474	0.166667	0.0243902	0.0487805	0.027027	0.027027	0.0540541	0.0833333	0.0425532	0.06	0.0232558	0.0232558	0.047619	0.0526316	0.0512821	0.135593	0.196429	0.229508	0.157895	0.191781	0.16129	0.153846	0.140625	0.153846	0.3125	0.306452	0.233766	0.140845	0.190476	0.0983607	0.15	0.134328	0.116667	0.147541	0.123077	0.153846	0.151515	0.0408163	0.0862069	0.0819672	0.0769231	0.166667	0.0322581
Cholesterol-ester-ala	0	0	0.0263158	0	0	0.162162	0.0789474	0.166667	0.0243902	0.0487805	0.027027	0.027027	0.0540541	0.0833333	0.0425532	0.06	0.0232558	0.0232558	0.047619	0.0526316	0.0512821	0.135593	0.196429	0.229508	0.157895	0.191781	0.16129	0.153846	0.140625	0.153846	0.3125	0.306452	0.233766	0.140845	0.190476	0.0983607	0.15	0.134328	0.116667	0.147541	0.123077	0.153846	0.151515	0.0408163	0.0862069	0.0819672	0.0769231	0.166667	0.0322581
Cholesterol-ester-lin	0	0	0.0263158	0	0	0.162162	0.0789474	0.166667	0.0243902	0.0487805	0.027027	0.027027	0.0540541	0.0833333	0.0425532	0.06	0.0232558	0.0232558	0.047619	0.0526316	0.0512821	0.135593	0.196429	0.229508	0.157895	0.191781	0.16129	0.153846	0.140625	0.153846	0.3125	0.306452	0.233766	0.140845	0.190476	0.0983607	0.15	0.134328	0.116667	0.147541	0.123077	0.153846	0.151515	0.0408163	0.0862069	0.0819672	0.0769231	0.166667	0.0322581
Cholesterol-ester-ol	0	0	0.0263158	0	0	0.162162	0.0789474	0.166667	0.0243902	0.0487805	0.027027	0.027027	0.0540541	0.0833333	0.0425532	0.06	0.0232558	0.0232558	0.047619	0.0526316	0.0512821	0.135593	0.196429	0.229508	0.157895	0.191781	0.16129	0.153846	0.140625	0.153846	0.3125	0.306452	0.233766	0.140845	0.190476	0.0983607	0.15	0.134328	0.116667	0.147541	0.123077	0.153846	0.151515	0.0408163	0.0862069	0.0819672	0.0769231	0.166667	0.0322581
Cholesterol-ester-palm	0	0	0.0263158	0	0	0.162162	0.0789474	0.166667	0.0243902	0.0487805	0.027027	0.027027	0.0540541	0.0833333	0.0425532	0.06	0.0232558	0.0232558	0.047619	0.0526316	0.0512821	0.135593	0.196429	0.229508	0.157895	0.191781	0.16129	0.153846	0.140625	0.153846	0.3125	0.306452	0.233766	0.140845	0.190476	0.0983607	0.15	0.134328	0.116667	0.147541	0.123077	0.153846	0.151515	0.0408163	0.0862069	0.0819672	0.0769231	0.166667	0.0322581
Cholesterol-ester-palmn	0	0	0.0263158	0	0	0.162162	0.0789474	0.166667	0.0243902	0.0487805	0.027027	0.027027	0.0540541	0.0833333	0.0425532	0.06	0.0232558	0.0232558	0.047619	0.0526316	0.0512821	0.135593	0.196429	0.229508	0.157895	0.191781	0.16129	0.153846	0.140625	0.153846	0.3125	0.306452	0.233766	0.140845	0.190476	0.0983607	0.15	0.134328	0.116667	0.147541	0.123077	0.153846	0.151515	0.0408163	0.0862069	0.0819672	0.0769231	0.166667	0.0322581
Cholesterol-ester-stea	0	0	0.0263158	0	0	0.162162	0.0789474	0.166667	0.0243902	0.0487805	0.027027	0.027027	0.0540541	0.0833333	0.0425532	0.06	0.0232558	0.0232558	0.047619	0.0526316	0.0512821	0.135593	0.196429	0.229508	0.157895	0.191781	0.16129	0.153846	0.140625	0.153846	0.3125	0.306452	0.233766	0.140845	0.190476	0.0983607	0.15	0.134328	0.116667	0.147541	0.123077	0.153846	0.151515	0.0408163	0.0862069	0.0819672	0.0769231	0.166667	0.0322581
cholesterol ester	0	0	0.0263158	0	0	0.162162	0.0789474	0.166667	0.0243902	0.0487805	0.027027	0.027027	0.0540541	0.0833333	0.0425532	0.06	0.0232558	0.0232558	0.047619	0.0526316	0.0512821	0.135593	0.196429	0.229508	0.157895	0.191781	0.180328	0.171875	0.15873	0.171875	0.3125	0.285714	0.25	0.157143	0.190476	0.116667	0.15	0.151515	0.135593	0.166667	0.140625	0.171875	0.169231	0.0625	0.0862069	0.1	0.0769231	0.166667	0.0491803
estriol	0	0	0.027027	0	0	0.135135	0.111111	0.0789474	0.025	0.05	0.0277778	0.0571429	0.027027	0.0555556	0.0434783	0.0833333	0.0238095	0.0487805	0.102564	0.0540541	0.0526316	0.222222	0.294118	0.298246	0.26087	0.228571	0.183333	0.213115	0.180328	0.193548	0.257576	0.25	0.27027	0.19403	0.193548	0.137931	0.214286	0.171875	0.157895	0.210526	0.16129	0.193548	0.25	0.0416667	0.0877193	0.101695	0.0784314	0.232143	0.0677966
2-Hydroxyestradiol-17beta	0	0	0.027027	0	0	0.135135	0.111111	0.0789474	0.025	0.05	0.0277778	0.0571429	0.027027	0.0555556	0.0434783	0.0833333	0.0238095	0.0487805	0.102564	0.0540541	0.0526316	0.222222	0.294118	0.298246	0.26087	0.228571	0.183333	0.213115	0.180328	0.193548	0.257576	0.25	0.27027	0.19403	0.193548	0.137931	0.214286	0.171875	0.157895	0.210526	0.16129	0.193548	0.25	0.0416667	0.0877193	0.101695	0.0784314	0.232143	0.0677966
2-Methoxyestradiol-17beta	0	0	0.0526316	0	0	0.128205	0.135135	0.102564	0.0487805	0.047619	0.0263158	0.0540541	0.025641	0.0526316	0.0416667	0.102041	0.0227273	0.0465116	0.097561	0.0512821	0.05	0.192982	0.259259	0.288136	0.236111	0.239437	0.177419	0.206349	0.174603	0.1875	0.287879	0.261538	0.263158	0.205882	0.1875	0.133333	0.186441	0.166667	0.152542	0.20339	0.138462	0.1875	0.241935	0.04	0.103448	0.0983607	0.0754717	0.224138	0.0655738
16alpha-Hydroxyestrone	0	0	0.0277778	0	0	0.171429	0.114286	0.111111	0.025641	0.0512821	0.0285714	0.0588235	0.0571429	0.0882353	0.0444444	0.0851064	0.0243902	0.05	0.105263	0.0555556	0.0540541	0.203704	0.27451	0.303571	0.246377	0.25	0.186441	0.216667	0.20339	0.216667	0.28125	0.274194	0.291667	0.19697	0.216667	0.160714	0.218182	0.193548	0.181818	0.236364	0.163934	0.216667	0.254237	0.0652174	0.109091	0.122807	0.102041	0.236364	0.0689655
2-Hydroxyestrone	0	0	0.0277778	0	0	0.171429	0.114286	0.111111	0.025641	0.0512821	0.0285714	0.0588235	0.0571429	0.0882353	0.0444444	0.0851064	0.0243902	0.05	0.105263	0.0555556	0.0540541	0.203704	0.27451	0.280702	0.246377	0.231884	0.186441	0.196721	0.20339	0.196721	0.28125	0.274194	0.291667	0.179104	0.216667	0.160714	0.240741	0.193548	0.181818	0.236364	0.183333	0.216667	0.254237	0.0652174	0.109091	0.122807	0.102041	0.236364	0.0689655
estradiol	0	0	0.0294118	0	0	0.147059	0.121212	0.0857143	0.027027	0.0540541	0.030303	0.0625	0.0294118	0.0606061	0.0465116	0.0425532	0.025641	0.0526316	0.111111	0.0588235	0.0571429	0.211538	0.285714	0.290909	0.235294	0.202899	0.192982	0.224138	0.169492	0.183333	0.269841	0.262295	0.28169	0.203125	0.20339	0.145455	0.203704	0.180328	0.166667	0.222222	0.131148	0.20339	0.241379	0.0444444	0.0925926	0.107143	0.0833333	0.245283	0.0714286
beta-tocopherol	0	0	0.027027	0	0	0.166667	0.111111	0.138889	0.025	0.05	0.0277778	0.0571429	0.027027	0.0555556	0.0434783	0.04	0.0238095	0.0487805	0.075	0.0540541	0.0526316	0.157895	0.222222	0.254237	0.191781	0.211268	0.183333	0.193548	0.180328	0.174603	0.31746	0.333333	0.305556	0.142857	0.233333	0.157895	0.192982	0.171875	0.178571	0.232143	0.107692	0.193548	0.229508	0.0204082	0.127273	0.12069	0.122449	0.254545	0.0862069
(+)-alpha-tocopherol	0	0	0.027027	0	0	0.166667	0.111111	0.138889	0.025	0.05	0.0277778	0.0571429	0.027027	0.0555556	0.0434783	0.04	0.0238095	0.0487805	0.075	0.0540541	0.0526316	0.157895	0.222222	0.254237	0.191781	0.211268	0.183333	0.193548	0.180328	0.174603	0.31746	0.333333	0.305556	0.142857	0.233333	0.157895	0.192982	0.171875	0.178571	0.232143	0.107692	0.193548	0.229508	0.0204082	0.127273	0.12069	0.122449	0.254545	0.0862069
gamma-tocopherol	0	0	0.027027	0	0	0.166667	0.111111	0.138889	0.025	0.05	0.0277778	0.0571429	0.027027	0.0555556	0.0434783	0.04	0.0238095	0.0487805	0.075	0.0540541	0.0526316	0.157895	0.222222	0.254237	0.191781	0.211268	0.183333	0.193548	0.180328	0.174603	0.31746	0.333333	0.305556	0.142857	0.233333	0.157895	0.192982	0.171875	0.178571	0.232143	0.107692	0.193548	0.229508	0.0204082	0.127273	0.12069	0.122449	0.254545	0.0862069
alpha-tocotrienol	0	0	0.025	0	0	0.153846	0.102564	0.128205	0.0232558	0.0465116	0.025641	0.0526316	0.025	0.0512821	0.0408163	0.0377358	0.0222222	0.0454545	0.0697674	0.05	0.0487805	0.15	0.210526	0.241935	0.184211	0.202703	0.174603	0.184615	0.171875	0.166667	0.30303	0.31746	0.293333	0.136986	0.222222	0.15	0.183333	0.164179	0.169492	0.220339	0.102941	0.184615	0.21875	0.0192308	0.12069	0.114754	0.115385	0.241379	0.0819672
2-Methoxyestrone	0	0	0.0555556	0	0	0.166667	0.142857	0.138889	0.0512821	0.05	0.0277778	0.0571429	0.0555556	0.0857143	0.0434783	0.106383	0.0238095	0.0487805	0.075	0.0540541	0.0526316	0.157895	0.222222	0.275862	0.208333	0.228571	0.163934	0.174603	0.180328	0.174603	0.31746	0.290323	0.287671	0.176471	0.213115	0.137931	0.192982	0.171875	0.157895	0.210526	0.142857	0.193548	0.229508	0.0416667	0.127273	0.101695	0.1	0.232143	0.05
estrone	0	0	0.03125	0	0	0.193548	0.129032	0.125	0.0285714	0.0571429	0.0322581	0.0666667	0.0645161	0.1	0.0487805	0.0444444	0.027027	0.0555556	0.0857143	0.0625	0.0606061	0.173077	0.244898	0.277778	0.205882	0.191176	0.178571	0.189655	0.175439	0.169492	0.3	0.293103	0.308824	0.171875	0.232143	0.150943	0.211538	0.186441	0.173077	0.230769	0.135593	0.210526	0.22807	0.0465116	0.117647	0.111111	0.111111	0.254902	0.0545455
2-decaprenyl-6-methoxy-3-methyl-1,4-benzoquinone	0	0	0.0625	0	0	0.151515	0.125	0.193548	0.0571429	0.0555556	0.03125	0.03125	0.0625	0.0967742	0.047619	0.116279	0.0263158	0.0263158	0.0540541	0.0606061	0.0588235	0.107143	0.127273	0.22807	0.169014	0.171429	0.218182	0.186441	0.192982	0.186441	0.316667	0.225806	0.168831	0.134328	0.129032	0.107143	0.103448	0.0923077	0.169811	0.203704	0.172414	0.147541	0.145161	0.0454545	0.115385	0.0701754	0.0851064	0.101695	0.0350877
2-decaprenyl-6-methoxy-1,4-benzoquinone	0	0	0.0625	0	0	0.151515	0.125	0.193548	0.0571429	0.0555556	0.03125	0.03125	0.0625	0.0967742	0.047619	0.116279	0.0263158	0.0263158	0.0540541	0.0606061	0.0588235	0.107143	0.127273	0.22807	0.169014	0.171429	0.218182	0.186441	0.192982	0.186441	0.316667	0.225806	0.168831	0.134328	0.129032	0.107143	0.103448	0.0923077	0.169811	0.203704	0.172414	0.147541	0.145161	0.0454545	0.115385	0.0701754	0.0851064	0.101695	0.0350877
ubiquinone-10	0	0	0.0606061	0	0	0.147059	0.121212	0.1875	0.0555556	0.0540541	0.030303	0.030303	0.0606061	0.09375	0.0465116	0.113636	0.025641	0.025641	0.0526316	0.0588235	0.0571429	0.105263	0.125	0.224138	0.183099	0.185714	0.214286	0.183333	0.210526	0.20339	0.311475	0.222222	0.166667	0.132353	0.126984	0.105263	0.101695	0.0909091	0.166667	0.2	0.169492	0.145161	0.142857	0.0444444	0.113208	0.0689655	0.0833333	0.1	0.0344828
2-decaprenyl-5-hydroxy-6-methoxy-3-methyl-1,4-benzoquinone	0	0	0.0588235	0	0	0.142857	0.151515	0.181818	0.0540541	0.0526316	0.0294118	0.0606061	0.0588235	0.0909091	0.0454545	0.111111	0.025	0.0512821	0.0789474	0.0571429	0.0555556	0.122807	0.142857	0.220339	0.197183	0.183099	0.210526	0.180328	0.206897	0.2	0.306452	0.238095	0.164557	0.130435	0.125	0.103448	0.1	0.0895522	0.163636	0.196429	0.166667	0.142857	0.15873	0.0434783	0.111111	0.0677966	0.0816327	0.0983607	0.0338983
2-Decaprenyl-6-methoxyphenol	0	0	0.0606061	0	0	0.147059	0.15625	0.151515	0.0555556	0.0540541	0.030303	0.0625	0.0294118	0.0606061	0.0465116	0.0888889	0.025641	0.0526316	0.0810811	0.0588235	0.0571429	0.145455	0.166667	0.245614	0.183099	0.136986	0.172414	0.145161	0.15	0.109375	0.311475	0.262295	0.197368	0.132353	0.126984	0.125	0.12069	0.107692	0.145455	0.2	0.0952381	0.126984	0.16129	0.0217391	0.113208	0.0689655	0.0833333	0.137931	0.0526316
3-Decaprenyl-4,5-dihdydroxybenzoate	0	0	0.025641	0	0	0.157895	0.105263	0.162162	0.0238095	0.047619	0.0263158	0.0540541	0.0526316	0.0810811	0.0416667	0.08	0.0227273	0.0465116	0.097561	0.0512821	0.05	0.236364	0.259259	0.288136	0.289855	0.205479	0.196721	0.1875	0.233333	0.206349	0.287879	0.301587	0.2	0.15493	0.134328	0.152542	0.166667	0.132353	0.172414	0.224138	0.15625	0.151515	0.184615	0.0612245	0.103448	0.0983607	0.0961538	0.145161	0.0655738
3-Decaprenyl-4-hydroxy-5-methoxybenzoate	0	0	0.0526316	0	0	0.157895	0.135135	0.162162	0.0487805	0.047619	0.0263158	0.0540541	0.0526316	0.0810811	0.0416667	0.102041	0.0227273	0.0465116	0.097561	0.0512821	0.05	0.192982	0.214286	0.288136	0.253521	0.205479	0.196721	0.169231	0.233333	0.1875	0.307692	0.28125	0.2	0.15493	0.134328	0.152542	0.147541	0.132353	0.172414	0.224138	0.138462	0.151515	0.184615	0.0612245	0.122807	0.0983607	0.0961538	0.126984	0.0655738
Cholate	0	0	0.025641	0.0243902	0.025641	0.157895	0.105263	0.131579	0.0487805	0.0731707	0.0540541	0.0540541	0.0526316	0.0810811	0.0638298	0.08	0.0227273	0.0465116	0.097561	0.0512821	0.0769231	0.236364	0.307692	0.310345	0.289855	0.257143	0.196721	0.225806	0.213115	0.266667	0.287879	0.301587	0.230769	0.205882	0.206349	0.114754	0.166667	0.149254	0.133333	0.163934	0.15625	0.169231	0.203125	0.0612245	0.103448	0.0983607	0.0754717	0.183333	0.0483871
chenodeoxycholate	0	0	0.025641	0.0243902	0.025641	0.157895	0.105263	0.131579	0.0487805	0.0731707	0.0540541	0.0540541	0.0526316	0.0810811	0.0638298	0.08	0.0227273	0.0465116	0.097561	0.0512821	0.0769231	0.236364	0.307692	0.310345	0.289855	0.257143	0.196721	0.225806	0.213115	0.266667	0.287879	0.301587	0.230769	0.205882	0.206349	0.114754	0.166667	0.149254	0.133333	0.163934	0.15625	0.169231	0.203125	0.0612245	0.103448	0.0983607	0.0754717	0.183333	0.0483871
deoxycholate	0	0	0.025641	0.0243902	0.025641	0.157895	0.105263	0.131579	0.0487805	0.0731707	0.0540541	0.0540541	0.0526316	0.0810811	0.0638298	0.08	0.0227273	0.0465116	0.097561	0.0512821	0.0769231	0.236364	0.307692	0.310345	0.289855	0.257143	0.196721	0.225806	0.213115	0.266667	0.287879	0.301587	0.230769	0.205882	0.206349	0.114754	0.166667	0.149254	0.133333	0.163934	0.15625	0.169231	0.203125	0.0612245	0.103448	0.0983607	0.0754717	0.183333	0.0483871
3alpha,7alpha-Dihydroxy-5beta-cholestanate	0	0	0.0263158	0	0	0.162162	0.108108	0.135135	0.0243902	0.0487805	0.027027	0.0555556	0.0540541	0.0833333	0.0425532	0.06	0.0232558	0.047619	0.1	0.0526316	0.0512821	0.240741	0.313726	0.293103	0.275362	0.26087	0.2	0.229508	0.196721	0.25	0.292308	0.306452	0.233766	0.208955	0.190476	0.116667	0.169492	0.151515	0.135593	0.166667	0.15873	0.171875	0.206349	0.0625	0.0862069	0.1	0.0769231	0.186441	0.0491803
3alpha,7alpha,12alpha-Trihydroxy-5beta-cholestanoate	0	0	0.0263158	0	0	0.162162	0.108108	0.135135	0.0243902	0.0487805	0.027027	0.0555556	0.0540541	0.0833333	0.0425532	0.06	0.0232558	0.047619	0.1	0.0526316	0.0512821	0.240741	0.313726	0.293103	0.275362	0.26087	0.2	0.229508	0.196721	0.25	0.292308	0.306452	0.233766	0.208955	0.190476	0.116667	0.169492	0.151515	0.135593	0.166667	0.15873	0.171875	0.206349	0.0625	0.0862069	0.1	0.0769231	0.186441	0.0491803
lithocholate	0	0	0.027027	0.025641	0.027027	0.166667	0.111111	0.138889	0.0512821	0.0769231	0.0571429	0.0571429	0.0555556	0.0857143	0.0666667	0.0833333	0.0238095	0.0487805	0.075	0.0540541	0.0810811	0.222222	0.294118	0.321429	0.26087	0.228571	0.183333	0.213115	0.180328	0.233333	0.296875	0.311475	0.236842	0.19403	0.213115	0.1	0.152542	0.136364	0.118644	0.15	0.142857	0.15625	0.190476	0.0416667	0.107143	0.0833333	0.0784314	0.189655	0.0327869
3alpha,7alpha,12alpha-trihydroxy-5beta-cholestan-26-al	0	0	0.027027	0	0	0.166667	0.111111	0.138889	0.025	0.05	0.0277778	0.0571429	0.0555556	0.0857143	0.0434783	0.0612245	0.0238095	0.0487805	0.102564	0.0540541	0.0526316	0.222222	0.294118	0.275862	0.26087	0.246377	0.20339	0.233333	0.180328	0.233333	0.296875	0.290323	0.236842	0.212121	0.193548	0.118644	0.172414	0.153846	0.137931	0.169492	0.16129	0.174603	0.209677	0.0638298	0.0877193	0.101695	0.0784314	0.189655	0.05
3alpha,7alpha-dihydroxy-5beta-cholestan-26-al	0	0	0.0277778	0	0	0.171429	0.114286	0.142857	0.025641	0.0512821	0.0285714	0.0588235	0.0571429	0.0882353	0.0444444	0.0625	0.0243902	0.05	0.105263	0.0555556	0.0540541	0.226415	0.3	0.280702	0.246377	0.231884	0.206897	0.237288	0.163934	0.216667	0.301587	0.295082	0.24	0.215385	0.196721	0.12069	0.175439	0.15625	0.140351	0.172414	0.163934	0.177419	0.213115	0.0652174	0.0892857	0.103448	0.08	0.192982	0.0508475
24-oxo-1alpha,25-dihydroxyvitamin D3	0	0	0.0222222	0	0	0.136364	0.0909091	0.139535	0.0208333	0.0416667	0.0227273	0.0465116	0.0697674	0.0697674	0.037037	0.0714286	0.02	0.0408163	0.0851064	0.0444444	0.0434783	0.193548	0.254237	0.242424	0.233766	0.236842	0.215385	0.242424	0.19403	0.242424	0.28169	0.275362	0.214286	0.189189	0.171429	0.121212	0.151515	0.152778	0.15625	0.184615	0.176471	0.188406	0.220588	0.0545455	0.0769231	0.0895522	0.0677966	0.166667	0.0441176
24-oxo-1alpha,23,25-trihydroxyvitamin D3	0	0	0.0227273	0	0	0.139535	0.0930233	0.142857	0.0212766	0.0425532	0.0232558	0.047619	0.0714286	0.0714286	0.0377358	0.0727273	0.0204082	0.0416667	0.0869565	0.0454545	0.0444444	0.177419	0.237288	0.227273	0.220779	0.24	0.2	0.227273	0.19697	0.246154	0.285714	0.279412	0.216867	0.175676	0.173913	0.123077	0.153846	0.15493	0.15873	0.1875	0.179104	0.191176	0.223881	0.0555556	0.078125	0.0909091	0.0689655	0.169231	0.0447761
calcitetrol	0	0	0.0222222	0	0	0.111111	0.0909091	0.113636	0.0208333	0.0416667	0.0227273	0.0465116	0.0454545	0.0454545	0.037037	0.0714286	0.02	0.0408163	0.0851064	0.0444444	0.0434783	0.193548	0.254237	0.223881	0.233766	0.220779	0.19697	0.223881	0.176471	0.223881	0.263889	0.257143	0.2	0.173333	0.15493	0.104478	0.151515	0.136986	0.138462	0.166667	0.176471	0.171429	0.220588	0.0357143	0.0606061	0.0735294	0.05	0.166667	0.0441176
(24R)-24,25-dihydroxycalciol	0	0	0.0238095	0	0	0.119048	0.097561	0.121951	0.0222222	0.0444444	0.0243902	0.05	0.0487805	0.0487805	0.0392157	0.0754717	0.0212766	0.0434783	0.0909091	0.047619	0.0465116	0.20339	0.267857	0.234375	0.226667	0.213333	0.169231	0.19697	0.132353	0.179104	0.275362	0.268657	0.207317	0.180556	0.161765	0.0923077	0.15873	0.126761	0.109375	0.138462	0.149254	0.144928	0.19403	0.0377358	0.0634921	0.0769231	0.0526316	0.174603	0.0461538
calcitriol	0	0	0.0238095	0	0	0.119048	0.097561	0.121951	0.0222222	0.0444444	0.0243902	0.05	0.0487805	0.0487805	0.0392157	0.0555556	0.0212766	0.0434783	0.0909091	0.047619	0.0465116	0.183333	0.245614	0.234375	0.210526	0.197368	0.206349	0.234375	0.166667	0.215385	0.275362	0.268657	0.207317	0.180556	0.161765	0.109375	0.140625	0.142857	0.145161	0.174603	0.166667	0.179104	0.230769	0.0377358	0.0634921	0.0769231	0.0526316	0.174603	0.0461538
4alpha-Methylzymosterol-4-carboxylate	0	0	0.0227273	0	0	0.139535	0.0930233	0.142857	0.0212766	0.0425532	0.0232558	0.047619	0.0465116	0.0714286	0.0377358	0.0535714	0.0204082	0.0416667	0.0869565	0.0454545	0.0444444	0.216667	0.280702	0.265625	0.236842	0.223684	0.21875	0.246154	0.19697	0.246154	0.285714	0.298507	0.216867	0.191781	0.173913	0.123077	0.153846	0.15493	0.15873	0.1875	0.179104	0.191176	0.223881	0.0555556	0.078125	0.0909091	0.0689655	0.169231	0.0447761
5beta-cholestane-3alpha,7alpha,12alpha,26-tetrol	0	0	0.025641	0	0	0.128205	0.105263	0.102564	0.0238095	0.047619	0.0263158	0.0540541	0.025641	0.0526316	0.0416667	0.0588235	0.0227273	0.0465116	0.097561	0.0512821	0.05	0.192982	0.259259	0.245902	0.236111	0.257143	0.216667	0.245902	0.15625	0.206349	0.287879	0.261538	0.246753	0.205882	0.1875	0.0967742	0.147541	0.132353	0.114754	0.145161	0.138462	0.151515	0.203125	0.04	0.0666667	0.0806452	0.0555556	0.183333	0.0483871
5beta-cholestane-3alpha,7alpha,26-triol	0	0	0.0263158	0	0	0.131579	0.108108	0.105263	0.0243902	0.0487805	0.027027	0.0555556	0.0263158	0.0540541	0.0425532	0.06	0.0232558	0.047619	0.1	0.0526316	0.0512821	0.196429	0.264151	0.25	0.222222	0.242857	0.220339	0.25	0.140625	0.190476	0.292308	0.265625	0.25	0.208955	0.190476	0.0983607	0.15	0.134328	0.116667	0.147541	0.140625	0.153846	0.206349	0.0408163	0.0677966	0.0819672	0.0566038	0.186441	0.0491803
cortisol	0	0	0.0212766	0	0	0.130435	0.0869565	0.108696	0.02	0.04	0.0217391	0.0444444	0.0434783	0.0666667	0.0357143	0.0689655	0.0192308	0.0392157	0.0816327	0.0425532	0.0416667	0.1875	0.245902	0.253731	0.24359	0.28	0.265625	0.292308	0.205882	0.253731	0.273973	0.232877	0.238095	0.2	0.2	0.117647	0.147059	0.148649	0.169231	0.19697	0.188406	0.2	0.214286	0.0526316	0.0746269	0.0869565	0.0655738	0.161765	0.0428571
11-deoxycortisol	0	0	0.0212766	0	0	0.130435	0.0869565	0.108696	0.02	0.04	0.0217391	0.0444444	0.0434783	0.0666667	0.0357143	0.0689655	0.0192308	0.0392157	0.0816327	0.0425532	0.0416667	0.1875	0.245902	0.253731	0.24359	0.28	0.265625	0.292308	0.205882	0.253731	0.273973	0.232877	0.238095	0.2	0.2	0.117647	0.147059	0.148649	0.169231	0.19697	0.188406	0.2	0.214286	0.0526316	0.0746269	0.0869565	0.0655738	0.161765	0.0428571
cortisone	0	0	0.0212766	0	0	0.130435	0.0869565	0.108696	0.02	0.04	0.0217391	0.0444444	0.0434783	0.0666667	0.0357143	0.0689655	0.0192308	0.0392157	0.0816327	0.0425532	0.0416667	0.1875	0.245902	0.253731	0.24359	0.28	0.265625	0.292308	0.205882	0.253731	0.273973	0.232877	0.238095	0.2	0.2	0.117647	0.147059	0.148649	0.169231	0.19697	0.188406	0.2	0.214286	0.0526316	0.0746269	0.0869565	0.0655738	0.161765	0.0428571
23S,25,26-trihydroxyvitamin D3	0	0	0.0212766	0	0	0.106383	0.0869565	0.0851064	0.02	0.04	0.0217391	0.0444444	0.0434783	0.0434783	0.0357143	0.0689655	0.0192308	0.0392157	0.0816327	0.0425532	0.0416667	0.1875	0.245902	0.217391	0.227848	0.246753	0.227273	0.253731	0.171429	0.217391	0.256757	0.232877	0.223529	0.184211	0.166667	0.101449	0.147059	0.133333	0.134328	0.161765	0.171429	0.166667	0.214286	0.0344828	0.0588235	0.0714286	0.0483871	0.161765	0.0428571
corticosterone	0	0	0.0227273	0	0	0.139535	0.0930233	0.116279	0.0212766	0.0425532	0.0232558	0.047619	0.0465116	0.0714286	0.0377358	0.0727273	0.0204082	0.0416667	0.0869565	0.0454545	0.0444444	0.177419	0.237288	0.246154	0.236842	0.291667	0.21875	0.246154	0.179104	0.227273	0.285714	0.242857	0.246914	0.191781	0.208955	0.106061	0.153846	0.138889	0.140625	0.169231	0.161765	0.173913	0.188406	0.0555556	0.078125	0.0909091	0.0689655	0.169231	0.0447761
aldosterone	0	0	0.0232558	0	0	0.142857	0.0952381	0.0930233	0.0217391	0.0434783	0.0238095	0.0487805	0.047619	0.0731707	0.0384615	0.0740741	0.0208333	0.0425532	0.0888889	0.0465116	0.0454545	0.180328	0.241379	0.25	0.24	0.295775	0.222222	0.25	0.181818	0.230769	0.271429	0.228571	0.25	0.194444	0.212121	0.107692	0.15625	0.140845	0.142857	0.171875	0.164179	0.176471	0.191176	0.0566038	0.0793651	0.0923077	0.0701754	0.171875	0.0454545
11-deoxycorticosterone	0	0	0.0243902	0	0	0.15	0.1	0.125	0.0227273	0.0454545	0.025	0.0512821	0.05	0.0769231	0.04	0.0769231	0.0217391	0.0444444	0.0681818	0.0487805	0.047619	0.147541	0.206897	0.238095	0.197368	0.25	0.209677	0.21875	0.151515	0.181818	0.298507	0.253731	0.25641	0.166667	0.21875	0.09375	0.142857	0.128571	0.129032	0.15873	0.151515	0.164179	0.179104	0.0384615	0.0819672	0.078125	0.0727273	0.177419	0.0307692
androsterone 3-glucosiduronic acid	0	0	0.0238095	0	0	0.119048	0.097561	0.121951	0.0222222	0.0444444	0.0243902	0.05	0.0487805	0.075	0.0392157	0.0961538	0.0212766	0.0434783	0.0909091	0.047619	0.0465116	0.183333	0.245614	0.253968	0.226667	0.28169	0.266667	0.253968	0.283333	0.295082	0.275362	0.25	0.269231	0.164384	0.215385	0.163934	0.216667	0.19403	0.224138	0.254237	0.241935	0.253968	0.269841	0.0576923	0.116667	0.129032	0.111111	0.193548	0.0793651
3alpha-hydroxy-5beta-androstan-17-one 3-glucosiduronic acid	0	0	0.0238095	0	0	0.119048	0.097561	0.121951	0.0222222	0.0444444	0.0243902	0.05	0.0487805	0.075	0.0392157	0.0961538	0.0212766	0.0434783	0.0909091	0.047619	0.0465116	0.183333	0.245614	0.253968	0.226667	0.28169	0.266667	0.253968	0.283333	0.295082	0.275362	0.25	0.269231	0.164384	0.215385	0.163934	0.216667	0.19403	0.224138	0.254237	0.241935	0.253968	0.269841	0.0576923	0.116667	0.129032	0.111111	0.193548	0.0793651
estrone 3-glucosiduronic acid	0	0	0.0227273	0	0	0.139535	0.0930233	0.116279	0.0212766	0.0425532	0.0232558	0.047619	0.0465116	0.0714286	0.0377358	0.0925926	0.0204082	0.0416667	0.0869565	0.0454545	0.0444444	0.177419	0.237288	0.306452	0.236842	0.291667	0.258065	0.246154	0.316667	0.285714	0.285714	0.279412	0.311688	0.16	0.246154	0.196721	0.229508	0.223881	0.258621	0.310345	0.215385	0.285714	0.301587	0.0555556	0.131148	0.142857	0.127273	0.225806	0.09375
testosterone 3-glucosiduronic acid	0	0	0.0217391	0	0	0.108696	0.0888889	0.111111	0.0204082	0.0408163	0.0222222	0.0454545	0.0444444	0.0681818	0.0363636	0.0892857	0.0196078	0.04	0.0833333	0.0434783	0.0425532	0.171875	0.229508	0.238806	0.21519	0.266667	0.25	0.238806	0.265625	0.276923	0.260274	0.236111	0.256098	0.155844	0.202899	0.153846	0.203125	0.183099	0.209677	0.238095	0.227273	0.238806	0.253731	0.0535714	0.109375	0.121212	0.103448	0.181818	0.0746269
13-cis-retinoyl glucuronide	0	0	0.0238095	0	0	0.0930233	0.097561	0.15	0.0222222	0.0444444	0.0243902	0.05	0.0487805	0.075	0.0392157	0.0961538	0.0212766	0.0434783	0.0909091	0.047619	0.0465116	0.163934	0.183333	0.215385	0.210526	0.213333	0.266667	0.234375	0.283333	0.274194	0.239437	0.268657	0.192771	0.133333	0.144928	0.163934	0.15873	0.142857	0.224138	0.254237	0.222222	0.19697	0.212121	0.0576923	0.116667	0.129032	0.111111	0.121212	0.0793651
17beta-estradiol 3-glucosiduronic acid	0	0	0.0217391	0	0	0.133333	0.0888889	0.0869565	0.0204082	0.0408163	0.0222222	0.0454545	0.0444444	0.0681818	0.0363636	0.0892857	0.0196078	0.04	0.0833333	0.0434783	0.0425532	0.25	0.315789	0.31746	0.28	0.30137	0.25	0.276923	0.285714	0.296875	0.260274	0.271429	0.303797	0.202703	0.220588	0.190476	0.241935	0.217391	0.229508	0.278689	0.208955	0.257576	0.292308	0.0535714	0.126984	0.138462	0.122807	0.238095	0.0909091
16-Glucuronide-estriol	0	0	0.0222222	0	0	0.136364	0.0909091	0.0888889	0.0208333	0.0416667	0.0227273	0.0465116	0.0454545	0.0697674	0.037037	0.0909091	0.02	0.0408163	0.0851064	0.0444444	0.0434783	0.233333	0.298246	0.301587	0.266667	0.287671	0.253968	0.261538	0.290323	0.28125	0.263889	0.275362	0.307692	0.189189	0.223881	0.193548	0.245902	0.220588	0.233333	0.283333	0.212121	0.261538	0.296875	0.0545455	0.129032	0.140625	0.125	0.241935	0.0923077
Farnesyl diphosphate	0	0	0.0277778	0.0263158	0.0277778	0.0512821	0.0833333	0.111111	0.0526316	0.0789474	0.0588235	0.0285714	0.0277778	0.0571429	0.146341	0.186047	0.0769231	0.0769231	0.105263	0.117647	0.147059	0.0655738	0.0655738	0.140625	0.194444	0.148649	0.129032	0.123077	0.145161	0.140625	0.205882	0.19697	0.134146	0.0821918	0.106061	0.031746	0.0151515	0.0277778	0.0833333	0.0967742	0.0923077	0.0735294	0.0882353	0.0425532	0.0701754	0.0322581	0.0188679	0.0625	0.0163934
2-trans,6-trans,10-trans-geranylgeranyl diphosphate(3-)	0	0	0.0277778	0.0263158	0.0277778	0.0512821	0.0833333	0.111111	0.0526316	0.0789474	0.0588235	0.0285714	0.0277778	0.0571429	0.146341	0.186047	0.0769231	0.0769231	0.105263	0.117647	0.147059	0.0655738	0.0655738	0.140625	0.194444	0.148649	0.129032	0.123077	0.145161	0.140625	0.205882	0.19697	0.134146	0.0821918	0.106061	0.031746	0.0151515	0.0277778	0.0833333	0.0967742	0.0923077	0.0735294	0.0882353	0.0425532	0.0701754	0.0322581	0.0188679	0.0625	0.0163934
Geranyl diphosphate	0	0	0.0277778	0.0263158	0.0277778	0.0512821	0.0833333	0.111111	0.0526316	0.0789474	0.0588235	0.0285714	0.0277778	0.0571429	0.146341	0.186047	0.0769231	0.0769231	0.105263	0.117647	0.147059	0.0655738	0.0655738	0.140625	0.194444	0.148649	0.129032	0.123077	0.145161	0.140625	0.205882	0.19697	0.134146	0.0821918	0.106061	0.031746	0.0151515	0.0277778	0.0833333	0.0967742	0.0923077	0.0735294	0.0882353	0.0425532	0.0701754	0.0322581	0.0188679	0.0625	0.0163934
presqualene diphosphate(3-)	0	0	0.025	0.0238095	0.025	0.0714286	0.075	0.1	0.047619	0.0714286	0.0526316	0.025641	0.025	0.0512821	0.133333	0.170213	0.0697674	0.0697674	0.0952381	0.105263	0.131579	0.078125	0.078125	0.166667	0.216216	0.155844	0.15625	0.132353	0.153846	0.149254	0.228571	0.238806	0.154762	0.106667	0.115942	0.0454545	0.0289855	0.04	0.0952381	0.125	0.119403	0.084507	0.0985916	0.0392157	0.0833333	0.0461538	0.0357143	0.0746269	0.03125
Dolichol diphosphate, human liver homolog	0	0	0.0232558	0	0	0.0666667	0.0952381	0.0930233	0.0217391	0.0434783	0.0238095	0.0487805	0.0232558	0.047619	0.102041	0.137255	0.0652174	0.113636	0.166667	0.097561	0.0952381	0.125	0.125	0.142857	0.24	0.179487	0.184615	0.212121	0.164179	0.19403	0.202703	0.211268	0.136364	0.146667	0.0958904	0.0588235	0.0277778	0.0657895	0.125	0.136364	0.130435	0.111111	0.140845	0.0769231	0.0461538	0.0597015	0.0166667	0.0714286	0.0454545
Dehydrodolichol diphosphate, human liver homolog	0	0	0.0243902	0	0	0.0454545	0.1	0.097561	0.0227273	0.0454545	0.025	0.0512821	0.0243902	0.05	0.106383	0.142857	0.0681818	0.119048	0.175	0.102564	0.1	0.111111	0.111111	0.130435	0.213333	0.153846	0.190476	0.181818	0.169231	0.164179	0.191781	0.2	0.126437	0.12	0.0833333	0.0606061	0.0285714	0.0675676	0.129032	0.140625	0.134328	0.114286	0.144928	0.08	0.047619	0.0615385	0.0172414	0.057971	0.046875
cholesterol sulfate	0	0	0.0363636	0.0172414	0	0.0892857	0.0727273	0.0909091	0.0169492	0.0338983	0.0181818	0.037037	0.0178571	0.0363636	0.0806452	0.109375	0.0508475	0.0877193	0.107143	0.0740741	0.0727273	0.103896	0.148649	0.177215	0.218391	0.193182	0.139241	0.148148	0.1375	0.1625	0.259259	0.253165	0.228261	0.137931	0.1625	0.0759494	0.101266	0.105882	0.103896	0.128205	0.123457	0.134146	0.160494	0.0298507	0.0657895	0.0632911	0.0422535	0.157895	0.0649351
pregnenolone sulfate	0	0	0.037037	0.0175439	0	0.0909091	0.0740741	0.0925926	0.0172414	0.0344828	0.0185185	0.0377358	0.037037	0.0566038	0.0819672	0.111111	0.0517241	0.0892857	0.109091	0.0754717	0.0740741	0.105263	0.150685	0.179487	0.22093	0.195402	0.155844	0.164557	0.153846	0.179487	0.246914	0.240506	0.244444	0.152941	0.164557	0.0909091	0.116883	0.120482	0.12	0.144737	0.139241	0.15	0.1625	0.0461538	0.0810811	0.0779221	0.057971	0.16	0.0657895
3beta-hydroxyandrost-5-en-17-one 3-sulfate(1-)	0	0	0.0392157	0.0377358	0.0192308	0.0961538	0.0576923	0.0980392	0.037037	0.0555556	0.04	0.0196078	0.0392157	0.06	0.105263	0.135593	0.0545455	0.0545455	0.0740741	0.08	0.1	0.08	0.125	0.202703	0.214286	0.188235	0.162162	0.155844	0.175676	0.186667	0.25641	0.202532	0.252874	0.144578	0.186667	0.0945946	0.121622	0.125	0.125	0.150685	0.144737	0.155844	0.153846	0.0483871	0.1	0.0810811	0.0606061	0.150685	0.0684932
estrone 3-sulfate(1-)	0	0	0.0408163	0.0392157	0.02	0.122449	0.06	0.08	0.0384615	0.0576923	0.0416667	0.0204082	0.0408163	0.0625	0.109091	0.140351	0.0566038	0.0566038	0.0769231	0.0833333	0.104167	0.0972222	0.144928	0.26087	0.25	0.207317	0.166667	0.16	0.214286	0.191781	0.263158	0.223684	0.304878	0.148148	0.225352	0.128571	0.157143	0.157895	0.161765	0.205882	0.148649	0.191781	0.189189	0.05	0.119403	0.0985916	0.0793651	0.188406	0.0857143
prostaglandin E1(1-)	0	0	0.0285714	0.027027	0.0285714	0.142857	0.117647	0.114286	0.0540541	0.0810811	0.0606061	0.0606061	0.0588235	0.0909091	0.0697674	0.0869565	0.025	0.0512821	0.108108	0.0571429	0.0857143	0.254902	0.254902	0.358491	0.307692	0.217391	0.232143	0.263158	0.25	0.309091	0.265625	0.238095	0.179487	0.21875	0.16129	0.103448	0.118644	0.106061	0.163636	0.196429	0.206897	0.16129	0.177419	0.0666667	0.0909091	0.0677966	0.06	0.116667	0.0338983
prostaglandin D2(1-)	0	0	0.0285714	0.027027	0.0285714	0.142857	0.117647	0.114286	0.0540541	0.0810811	0.0606061	0.0606061	0.0588235	0.0909091	0.0697674	0.0869565	0.025	0.0512821	0.108108	0.0571429	0.0857143	0.254902	0.254902	0.358491	0.307692	0.217391	0.232143	0.263158	0.25	0.309091	0.265625	0.238095	0.179487	0.21875	0.16129	0.103448	0.118644	0.106061	0.163636	0.196429	0.206897	0.16129	0.177419	0.0666667	0.0909091	0.0677966	0.06	0.116667	0.0338983
prostaglandin E2(1-)	0	0	0.0285714	0.027027	0.0285714	0.142857	0.117647	0.114286	0.0540541	0.0810811	0.0606061	0.0606061	0.0588235	0.0909091	0.0697674	0.0869565	0.025	0.0512821	0.108108	0.0571429	0.0857143	0.254902	0.254902	0.358491	0.307692	0.217391	0.232143	0.263158	0.25	0.309091	0.265625	0.238095	0.179487	0.21875	0.16129	0.103448	0.118644	0.106061	0.163636	0.196429	0.206897	0.16129	0.177419	0.0666667	0.0909091	0.0677966	0.06	0.116667	0.0338983
6-oxo-prostaglandin F1alpha	0	0	0.0285714	0	0	0.142857	0.117647	0.114286	0.0263158	0.0526316	0.0294118	0.0606061	0.0588235	0.0909091	0.0454545	0.0638298	0.025	0.0512821	0.108108	0.0571429	0.0555556	0.254902	0.254902	0.333333	0.287879	0.217391	0.254545	0.285714	0.25	0.309091	0.265625	0.238095	0.179487	0.21875	0.142857	0.122807	0.118644	0.123077	0.185185	0.218182	0.22807	0.180328	0.196721	0.0666667	0.0714286	0.0677966	0.06	0.116667	0.0338983
prostaglandin-d1	0	0	0.0294118	0	0	0.147059	0.121212	0.117647	0.027027	0.0540541	0.030303	0.0625	0.0606061	0.09375	0.0465116	0.0652174	0.025641	0.0526316	0.111111	0.0588235	0.0571429	0.26	0.26	0.339623	0.292308	0.220588	0.236364	0.267857	0.232143	0.290909	0.269841	0.241935	0.181818	0.222222	0.145161	0.105263	0.12069	0.107692	0.166667	0.2	0.210526	0.163934	0.180328	0.0681818	0.0727273	0.0689655	0.0612245	0.118644	0.0344828
prostaglandin-f2beta	0	0	0.0294118	0	0	0.147059	0.121212	0.117647	0.027027	0.0540541	0.030303	0.0625	0.0606061	0.09375	0.0465116	0.0652174	0.025641	0.0526316	0.111111	0.0588235	0.0571429	0.26	0.26	0.314815	0.272727	0.202899	0.236364	0.267857	0.232143	0.290909	0.269841	0.241935	0.181818	0.222222	0.126984	0.125	0.12069	0.125	0.166667	0.2	0.210526	0.163934	0.2	0.0681818	0.0727273	0.0689655	0.0612245	0.118644	0.0344828
prostaglandin-f1alpha	0	0	0.0294118	0	0	0.147059	0.121212	0.117647	0.027027	0.0540541	0.030303	0.0625	0.0606061	0.09375	0.0465116	0.0652174	0.025641	0.0526316	0.111111	0.0588235	0.0571429	0.26	0.26	0.314815	0.272727	0.202899	0.236364	0.267857	0.232143	0.290909	0.269841	0.241935	0.181818	0.222222	0.126984	0.125	0.12069	0.125	0.166667	0.2	0.210526	0.163934	0.2	0.0681818	0.0727273	0.0689655	0.0612245	0.118644	0.0344828
prostaglandin F2alpha(1-)	0	0	0.0285714	0.027027	0.0285714	0.142857	0.117647	0.114286	0.0540541	0.0810811	0.0606061	0.0606061	0.0588235	0.0909091	0.0697674	0.0869565	0.025	0.0512821	0.108108	0.0571429	0.0857143	0.254902	0.254902	0.333333	0.287879	0.2	0.232143	0.263158	0.25	0.309091	0.265625	0.238095	0.179487	0.21875	0.142857	0.122807	0.118644	0.123077	0.163636	0.196429	0.206897	0.16129	0.196721	0.0666667	0.0909091	0.0677966	0.06	0.116667	0.0338983
prostaglandin-d3	0	0	0.03125	0	0	0.15625	0.129032	0.125	0.0285714	0.0571429	0.0322581	0.0666667	0.0645161	0.1	0.0487805	0.0681818	0.027027	0.0555556	0.117647	0.0625	0.0606061	0.270833	0.270833	0.352941	0.301587	0.227273	0.222222	0.277778	0.240741	0.301887	0.238095	0.229508	0.186667	0.209677	0.15	0.109091	0.125	0.111111	0.173077	0.207547	0.218182	0.169492	0.186441	0.0714286	0.0754717	0.0714286	0.0638298	0.122807	0.0357143
Prostaglandin E3	0	0	0.03125	0	0	0.15625	0.129032	0.125	0.0285714	0.0571429	0.0322581	0.0666667	0.0645161	0.1	0.0487805	0.0681818	0.027027	0.0555556	0.117647	0.0625	0.0606061	0.270833	0.270833	0.352941	0.301587	0.227273	0.222222	0.277778	0.240741	0.301887	0.238095	0.229508	0.186667	0.209677	0.15	0.109091	0.125	0.111111	0.173077	0.207547	0.218182	0.169492	0.186441	0.0714286	0.0754717	0.0714286	0.0638298	0.122807	0.0357143
prostaglandin-b2	0	0	0.0285714	0	0	0.142857	0.117647	0.114286	0.0263158	0.0526316	0.0294118	0.0606061	0.0588235	0.0909091	0.0454545	0.0638298	0.025	0.0512821	0.108108	0.0571429	0.0555556	0.254902	0.254902	0.333333	0.287879	0.217391	0.210526	0.241379	0.206897	0.263158	0.265625	0.238095	0.179487	0.21875	0.142857	0.103448	0.118644	0.106061	0.142857	0.175439	0.186441	0.142857	0.15873	0.0666667	0.0714286	0.0677966	0.06	0.116667	0.0338983
prostaglandin-b1	0	0	0.0285714	0	0	0.142857	0.117647	0.114286	0.0263158	0.0526316	0.0294118	0.0606061	0.0588235	0.0909091	0.0454545	0.0638298	0.025	0.0512821	0.108108	0.0571429	0.0555556	0.254902	0.254902	0.333333	0.287879	0.217391	0.210526	0.241379	0.206897	0.263158	0.265625	0.238095	0.179487	0.21875	0.142857	0.103448	0.118644	0.106061	0.142857	0.175439	0.186441	0.142857	0.15873	0.0666667	0.0714286	0.0677966	0.06	0.116667	0.0338983
prostaglandin-c2	0	0	0.0285714	0	0	0.142857	0.117647	0.114286	0.0263158	0.0526316	0.0294118	0.0606061	0.0588235	0.0909091	0.0454545	0.0638298	0.025	0.0512821	0.108108	0.0571429	0.0555556	0.254902	0.254902	0.333333	0.287879	0.217391	0.210526	0.241379	0.206897	0.263158	0.265625	0.238095	0.179487	0.21875	0.142857	0.103448	0.118644	0.106061	0.142857	0.175439	0.186441	0.142857	0.15873	0.0666667	0.0714286	0.0677966	0.06	0.116667	0.0338983
Prostaglandin J2	0	0	0.030303	0	0	0.151515	0.125	0.121212	0.0277778	0.0555556	0.03125	0.0645161	0.0625	0.0967742	0.047619	0.0666667	0.0263158	0.0540541	0.114286	0.0606061	0.0588235	0.265306	0.265306	0.346154	0.296875	0.223881	0.218182	0.25	0.214286	0.272727	0.274194	0.245902	0.184211	0.225806	0.147541	0.107143	0.122807	0.109375	0.148148	0.181818	0.192982	0.147541	0.163934	0.0697674	0.0740741	0.0701754	0.0625	0.12069	0.0350877
Prostaglandin A2	0	0	0.030303	0	0	0.151515	0.125	0.121212	0.0277778	0.0555556	0.03125	0.0645161	0.0625	0.0967742	0.047619	0.0666667	0.0263158	0.0540541	0.114286	0.0606061	0.0588235	0.265306	0.265306	0.346154	0.296875	0.223881	0.218182	0.25	0.214286	0.272727	0.274194	0.245902	0.184211	0.225806	0.147541	0.107143	0.122807	0.109375	0.148148	0.181818	0.192982	0.147541	0.163934	0.0697674	0.0740741	0.0701754	0.0625	0.12069	0.0350877
prostaglandin A1(1-)	0	0	0.030303	0.0285714	0.030303	0.151515	0.125	0.121212	0.0571429	0.0857143	0.0645161	0.0645161	0.0625	0.0967742	0.0731707	0.0909091	0.0263158	0.0540541	0.0833333	0.0606061	0.0909091	0.24	0.24	0.372549	0.296875	0.205882	0.196429	0.22807	0.214286	0.272727	0.274194	0.245902	0.184211	0.206349	0.166667	0.0877193	0.103448	0.0923077	0.127273	0.160714	0.172414	0.129032	0.145161	0.0454545	0.0943396	0.0517241	0.0625	0.12069	0.0172414
15-dehydro-prostaglandin E1(1-)	0	0	0.030303	0.0285714	0.030303	0.151515	0.125	0.121212	0.0571429	0.0857143	0.0645161	0.0645161	0.0625	0.0967742	0.0731707	0.0909091	0.0263158	0.0540541	0.0833333	0.0606061	0.0909091	0.215686	0.215686	0.346154	0.276923	0.205882	0.196429	0.22807	0.236364	0.296296	0.274194	0.245902	0.184211	0.1875	0.166667	0.0877193	0.103448	0.0923077	0.148148	0.181818	0.192982	0.147541	0.163934	0.0454545	0.0943396	0.0517241	0.0625	0.12069	0.0172414
prostaglandin C1(1-)	0	0	0.0285714	0.027027	0.0285714	0.142857	0.117647	0.114286	0.0540541	0.0810811	0.0606061	0.0606061	0.0588235	0.0909091	0.0697674	0.0869565	0.025	0.0512821	0.0789474	0.0571429	0.0857143	0.230769	0.230769	0.358491	0.287879	0.2	0.189655	0.220339	0.206897	0.263158	0.265625	0.238095	0.179487	0.2	0.16129	0.0847458	0.1	0.0895522	0.122807	0.155172	0.166667	0.125	0.140625	0.0434783	0.0909091	0.05	0.06	0.116667	0.0166667
11-dehydrothromboxane B2	0	0	0.027027	0	0	0.166667	0.111111	0.108108	0.025	0.05	0.0277778	0.0571429	0.0555556	0.0857143	0.0434783	0.0612245	0.0238095	0.0487805	0.102564	0.0540541	0.0526316	0.245283	0.269231	0.321429	0.298507	0.264706	0.290909	0.321429	0.285714	0.345455	0.276923	0.25	0.220779	0.212121	0.174603	0.157895	0.152542	0.136364	0.222222	0.254545	0.2	0.193548	0.209677	0.0638298	0.127273	0.12069	0.122449	0.15	0.0862069
thromboxane-b2	0	0	0.027027	0	0	0.166667	0.111111	0.108108	0.025	0.05	0.0277778	0.0571429	0.0555556	0.0857143	0.0434783	0.0612245	0.0238095	0.0487805	0.102564	0.0540541	0.0526316	0.245283	0.269231	0.298246	0.279412	0.246377	0.290909	0.321429	0.285714	0.345455	0.276923	0.25	0.220779	0.212121	0.15625	0.178571	0.152542	0.153846	0.222222	0.254545	0.2	0.193548	0.229508	0.0638298	0.127273	0.12069	0.122449	0.15	0.0862069
Leucylleucine	0	0	0.025	0	0	0.125	0.102564	0.128205	0.0232558	0.0465116	0.025641	0.0526316	0.0512821	0.0789474	0.0408163	0.0784314	0.0222222	0.0454545	0.0952381	0.05	0.0487805	0.232143	0.232143	0.283333	0.25	0.219178	0.233333	0.262295	0.229508	0.283333	0.264706	0.257576	0.182927	0.202899	0.115942	0.131148	0.109375	0.114286	0.169492	0.2	0.190476	0.149254	0.181818	0.06	0.0833333	0.0793651	0.0740741	0.107692	0.047619
prostaglandin I2(1-)	0	0	0.025	0.0238095	0.025	0.125	0.102564	0.1	0.047619	0.0714286	0.0526316	0.0526316	0.0512821	0.0789474	0.0625	0.0784314	0.0222222	0.0454545	0.0952381	0.05	0.075	0.277778	0.326923	0.350877	0.267606	0.236111	0.213115	0.241935	0.229508	0.283333	0.283582	0.257576	0.24359	0.238806	0.184615	0.112903	0.183333	0.164179	0.15	0.180328	0.209677	0.203125	0.238095	0.06	0.101695	0.0793651	0.0740741	0.180328	0.047619
thromboxane A2(1-)	0	0	0.025641	0.0243902	0.025641	0.157895	0.105263	0.102564	0.0487805	0.0731707	0.0540541	0.0540541	0.0526316	0.0810811	0.0638298	0.08	0.0227273	0.0465116	0.0714286	0.0512821	0.0769231	0.236364	0.259259	0.288136	0.271429	0.257143	0.216667	0.245902	0.233333	0.288136	0.25	0.261538	0.230769	0.171429	0.206349	0.114754	0.129032	0.115942	0.152542	0.183333	0.138462	0.151515	0.184615	0.04	0.142857	0.116667	0.117647	0.20339	0.0833333
prostaglandin-g2	0	0	0.0232558	0	0	0.142857	0.0952381	0.0930233	0.0217391	0.0434783	0.0238095	0.0487805	0.047619	0.0731707	0.102041	0.137255	0.0652174	0.113636	0.166667	0.097561	0.0952381	0.285714	0.309091	0.290323	0.309859	0.260274	0.222222	0.25	0.21875	0.269841	0.271429	0.30303	0.234568	0.211268	0.176471	0.125	0.174603	0.157143	0.16129	0.190476	0.181818	0.19403	0.227273	0.0566038	0.114754	0.109375	0.109091	0.209677	0.0952381
prostaglandin H2(1-)	0	0	0.025	0.0238095	0.025	0.153846	0.102564	0.1	0.047619	0.0714286	0.0526316	0.0526316	0.0512821	0.0789474	0.108696	0.122449	0.0697674	0.0952381	0.121951	0.105263	0.131579	0.277778	0.301887	0.327586	0.304348	0.236111	0.213115	0.241935	0.229508	0.283333	0.283582	0.31746	0.24359	0.202899	0.203125	0.112903	0.163934	0.147059	0.15	0.180328	0.171875	0.184615	0.21875	0.0392157	0.140351	0.0967742	0.115385	0.220339	0.0819672
1-Acylglycerol-3P-stea	0	0	0.030303	0	0	0.117647	0.125	0.121212	0.0277778	0.0555556	0.03125	0.0645161	0.0625	0.0967742	0.047619	0.116279	0.0263158	0.0540541	0.114286	0.0606061	0.0588235	0.215686	0.215686	0.206897	0.238806	0.261538	0.175439	0.206897	0.152542	0.186441	0.215385	0.169231	0.139241	0.134328	0.111111	0.0508475	0.0666667	0.0441176	0.0877193	0.101695	0.114754	0.0769231	0.109375	0.0697674	0.0545455	0.0517241	0.0408163	0.0655738	0.0172414
1-Acylglycerol-3P-palm	0	0	0.030303	0	0	0.117647	0.125	0.121212	0.0277778	0.0555556	0.03125	0.0645161	0.0625	0.0967742	0.047619	0.116279	0.0263158	0.0540541	0.114286	0.0606061	0.0588235	0.215686	0.215686	0.206897	0.238806	0.261538	0.175439	0.206897	0.152542	0.186441	0.215385	0.169231	0.139241	0.134328	0.111111	0.0508475	0.0666667	0.0441176	0.0877193	0.101695	0.114754	0.0769231	0.109375	0.0697674	0.0545455	0.0517241	0.0408163	0.0655738	0.0172414
2-Arachidonoylglycerol	0	0	0.030303	0	0	0.117647	0.125	0.121212	0.0277778	0.0555556	0.03125	0.0645161	0.0625	0.0967742	0.047619	0.116279	0.0263158	0.0540541	0.114286	0.0606061	0.0588235	0.169811	0.169811	0.186441	0.202899	0.242424	0.196429	0.206897	0.172414	0.186441	0.215385	0.169231	0.139241	0.117647	0.111111	0.0689655	0.0491803	0.0597015	0.107143	0.12069	0.114754	0.09375	0.126984	0.0697674	0.0545455	0.0517241	0.0408163	0.0655738	0.0172414
(R)-mevalonate	0	0	0.0322581	0.030303	0.0322581	0.125	0.133333	0.129032	0.0606061	0.0909091	0.0689655	0.0689655	0.0666667	0.103448	0.0769231	0.0952381	0.0277778	0.0571429	0.121212	0.0645161	0.0967742	0.22449	0.22449	0.236364	0.265625	0.230769	0.203704	0.259259	0.2	0.259259	0.166667	0.193548	0.128205	0.15625	0.133333	0.0714286	0.0508475	0.0615385	0.111111	0.125	0.118644	0.0967742	0.131148	0.0731707	0.0769231	0.0535714	0.0425532	0.0862069	0.0178571
12(13)-EpOME	0	0	0.0322581	0	0	0.16129	0.133333	0.129032	0.0294118	0.0588235	0.0333333	0.0689655	0.0666667	0.103448	0.05	0.0697674	0.0277778	0.0571429	0.0882353	0.0645161	0.0625	0.25	0.25	0.283019	0.246154	0.19403	0.160714	0.192982	0.137931	0.192982	0.241935	0.254237	0.173333	0.174603	0.133333	0.0714286	0.0689655	0.0615385	0.0909091	0.125	0.118644	0.0793651	0.112903	0.047619	0.0980392	0.0727273	0.0888889	0.125	0.0363636
11,12-EET	0	0	0.0322581	0	0	0.16129	0.133333	0.129032	0.0294118	0.0588235	0.0333333	0.0689655	0.0666667	0.103448	0.05	0.0697674	0.0277778	0.0571429	0.0882353	0.0645161	0.0625	0.25	0.25	0.283019	0.246154	0.19403	0.160714	0.192982	0.137931	0.192982	0.241935	0.254237	0.173333	0.174603	0.133333	0.0714286	0.0689655	0.0615385	0.0909091	0.125	0.118644	0.0793651	0.112903	0.047619	0.0980392	0.0727273	0.0888889	0.125	0.0363636
14,15-EET	0	0	0.0322581	0	0	0.16129	0.133333	0.129032	0.0294118	0.0588235	0.0333333	0.0689655	0.0666667	0.103448	0.05	0.0697674	0.0277778	0.0571429	0.0882353	0.0645161	0.0625	0.25	0.25	0.283019	0.246154	0.19403	0.160714	0.192982	0.137931	0.192982	0.241935	0.254237	0.173333	0.174603	0.133333	0.0714286	0.0689655	0.0615385	0.0909091	0.125	0.118644	0.0793651	0.112903	0.047619	0.0980392	0.0727273	0.0888889	0.125	0.0363636
5,6-EET	0	0	0.0322581	0	0	0.16129	0.133333	0.129032	0.0294118	0.0588235	0.0333333	0.0689655	0.0666667	0.103448	0.05	0.0697674	0.0277778	0.0571429	0.0882353	0.0645161	0.0625	0.25	0.25	0.283019	0.246154	0.19403	0.160714	0.192982	0.137931	0.192982	0.241935	0.254237	0.173333	0.174603	0.133333	0.0714286	0.0689655	0.0615385	0.0909091	0.125	0.118644	0.0793651	0.112903	0.047619	0.0980392	0.0727273	0.0888889	0.125	0.0363636
8,9-EET	0	0	0.0322581	0	0	0.16129	0.133333	0.129032	0.0294118	0.0588235	0.0333333	0.0689655	0.0666667	0.103448	0.05	0.0697674	0.0277778	0.0571429	0.0882353	0.0645161	0.0625	0.25	0.25	0.283019	0.246154	0.19403	0.160714	0.192982	0.137931	0.192982	0.241935	0.254237	0.173333	0.174603	0.133333	0.0714286	0.0689655	0.0615385	0.0909091	0.125	0.118644	0.0793651	0.112903	0.047619	0.0980392	0.0727273	0.0888889	0.125	0.0363636
9(10)-EpOME	0	0	0.0322581	0	0	0.16129	0.133333	0.129032	0.0294118	0.0588235	0.0333333	0.0689655	0.0666667	0.103448	0.05	0.0697674	0.0277778	0.0571429	0.0882353	0.0645161	0.0625	0.25	0.25	0.283019	0.246154	0.19403	0.160714	0.192982	0.137931	0.192982	0.241935	0.254237	0.173333	0.174603	0.133333	0.0714286	0.0689655	0.0615385	0.0909091	0.125	0.118644	0.0793651	0.112903	0.047619	0.0980392	0.0727273	0.0888889	0.125	0.0363636
(5Z,9E,14Z)-(8xi,11R,12S)-11,12-epoxy-8-hydroxyicosa-5,9,14-trienoate	0	0	0.0322581	0.030303	0.0322581	0.16129	0.133333	0.129032	0.0606061	0.0909091	0.0689655	0.0689655	0.0666667	0.103448	0.0769231	0.0952381	0.0277778	0.0571429	0.0882353	0.0645161	0.0967742	0.2	0.2	0.283019	0.246154	0.19403	0.140351	0.152542	0.178571	0.214286	0.241935	0.233333	0.173333	0.138462	0.152542	0.0714286	0.0689655	0.0615385	0.0909091	0.125	0.118644	0.0793651	0.112903	0.047619	0.12	0.0727273	0.0888889	0.105263	0.0363636
leukotriene A4(1-)	0	0	0.0357143	0.0333333	0.0357143	0.178571	0.107143	0.142857	0.0666667	0.1	0.0769231	0.037037	0.0740741	0.115385	0.0833333	0.102564	0.030303	0.030303	0.0625	0.0714286	0.107143	0.163265	0.163265	0.27451	0.2	0.166667	0.148148	0.140351	0.166667	0.181818	0.254237	0.224138	0.180556	0.126984	0.160714	0.0754717	0.0727273	0.0645161	0.0961538	0.132075	0.125	0.0833333	0.1	0.0512821	0.12766	0.0769231	0.0952381	0.111111	0.0384615
Dihomo-gamma-linolenate	0	0	0.0434783	0	0	0.166667	0.181818	0.125	0.0384615	0.0769231	0.0454545	0.0952381	0.0909091	0.142857	0.0625	0.0555556	0.0357143	0.0740741	0.115385	0.0869565	0.0833333	0.238095	0.238095	0.22449	0.216667	0.16129	0.117647	0.176471	0.0943396	0.153846	0.210526	0.222222	0.126761	0.137931	0.0909091	0.04	0.0384615	0.0338983	0.0612245	0.0784314	0.0545455	0.0526316	0.0701754	0.0588235	0.0666667	0.0408163	0.0512821	0.1	0
adrenic acid	0	0	0.0434783	0	0	0.166667	0.181818	0.125	0.0384615	0.0769231	0.0454545	0.0952381	0.0909091	0.142857	0.0625	0.0555556	0.0357143	0.0740741	0.115385	0.0869565	0.0833333	0.238095	0.238095	0.22449	0.216667	0.16129	0.117647	0.176471	0.0943396	0.153846	0.210526	0.222222	0.126761	0.137931	0.0909091	0.04	0.0384615	0.0338983	0.0612245	0.0784314	0.0545455	0.0526316	0.0701754	0.0588235	0.0666667	0.0408163	0.0512821	0.1	0
octadecenoate (n-C18:1)	0	0	0.0434783	0	0	0.166667	0.181818	0.125	0.0384615	0.0769231	0.0454545	0.0952381	0.0909091	0.142857	0.0625	0.0555556	0.0357143	0.0740741	0.115385	0.0869565	0.0833333	0.238095	0.238095	0.22449	0.216667	0.16129	0.117647	0.176471	0.0943396	0.153846	0.210526	0.222222	0.126761	0.137931	0.0909091	0.04	0.0384615	0.0338983	0.0612245	0.0784314	0.0545455	0.0526316	0.0701754	0.0588235	0.0666667	0.0408163	0.0512821	0.1	0
Hexadecanoate (n-C16:0)	0	0	0.0454545	0	0	0.173913	0.190476	0.130435	0.04	0.08	0.047619	0.1	0.0952381	0.15	0.0645161	0.0571429	0.037037	0.0769231	0.12	0.0909091	0.0869565	0.243902	0.243902	0.229167	0.220339	0.163934	0.12	0.18	0.0961538	0.156863	0.214286	0.226415	0.128571	0.140351	0.0925926	0.0408163	0.0392157	0.0344828	0.0625	0.08	0.0555556	0.0535714	0.0714286	0.0606061	0.0681818	0.0416667	0.0526316	0.102041	0
4-hydroxy-2-nonenal	0	0	0.0454545	0	0	0.173913	0.190476	0.181818	0.04	0.08	0.047619	0.1	0.0952381	0.15	0.0645161	0.0571429	0.037037	0.0769231	0.12	0.0909091	0.0869565	0.214286	0.214286	0.204082	0.2	0.145161	0.12	0.18	0.0754717	0.134615	0.192982	0.181818	0.112676	0.140351	0.113208	0.0408163	0.0392157	0.0344828	0.0625	0.08	0.0555556	0.0535714	0.0714286	0.0606061	0.0681818	0.0416667	0.0526316	0.102041	0
stearidonic acid C18:4, n-3	0	0	0.047619	0	0	0.181818	0.2	0.136364	0.0416667	0.0833333	0.05	0.105263	0.1	0.157895	0.0666667	0.0588235	0.0384615	0.08	0.125	0.0952381	0.0909091	0.25	0.25	0.234043	0.224138	0.166667	0.1	0.183673	0.0980392	0.16	0.175439	0.207547	0.130435	0.122807	0.0943396	0.0416667	0.04	0.0350877	0.0638298	0.0816327	0.0566038	0.0545455	0.0727273	0.0625	0.0697674	0.0425532	0.0540541	0.104167	0
clupanodonic acid	0	0	0.047619	0	0	0.181818	0.2	0.136364	0.0416667	0.0833333	0.05	0.105263	0.1	0.157895	0.0666667	0.0588235	0.0384615	0.08	0.125	0.0952381	0.0909091	0.25	0.25	0.234043	0.224138	0.166667	0.1	0.183673	0.0980392	0.16	0.175439	0.207547	0.130435	0.122807	0.0943396	0.0416667	0.04	0.0350877	0.0638298	0.0816327	0.0566038	0.0545455	0.0727273	0.0625	0.0697674	0.0425532	0.0540541	0.104167	0
Lipoxin B4	0	0	0.0357143	0	0	0.137931	0.148148	0.142857	0.0322581	0.0645161	0.037037	0.0769231	0.0740741	0.115385	0.0540541	0.102564	0.030303	0.0625	0.133333	0.0714286	0.0689655	0.266667	0.266667	0.226415	0.278689	0.222222	0.127273	0.181818	0.145455	0.203704	0.174603	0.183333	0.103896	0.145161	0.101695	0.0555556	0.0727273	0.047619	0.0754717	0.0909091	0.105263	0.0655738	0.1	0.0789474	0.06	0.0566038	0.0454545	0.0909091	0.0188679
Lipoxin A4	0	0	0.0357143	0	0	0.137931	0.148148	0.142857	0.0322581	0.0645161	0.037037	0.0769231	0.0740741	0.115385	0.0540541	0.102564	0.030303	0.0625	0.133333	0.0714286	0.0689655	0.266667	0.266667	0.226415	0.278689	0.222222	0.127273	0.181818	0.145455	0.203704	0.174603	0.183333	0.103896	0.145161	0.101695	0.0555556	0.0727273	0.047619	0.0754717	0.0909091	0.105263	0.0655738	0.1	0.0789474	0.06	0.0566038	0.0454545	0.0909091	0.0188679
(5Z,9E,12S,14Z)-8,11,12-trihydroxyicosa-5,9,14-trienoate	0	0	0.0344828	0.0322581	0.0344828	0.133333	0.142857	0.137931	0.0645161	0.0967742	0.0740741	0.0740741	0.0714286	0.111111	0.0810811	0.128205	0.0294118	0.0606061	0.129032	0.0689655	0.103448	0.234043	0.234043	0.245283	0.274194	0.2	0.125	0.157895	0.163636	0.2	0.190476	0.180328	0.116883	0.125	0.118644	0.0545455	0.0714286	0.046875	0.0740741	0.0892857	0.103448	0.0645161	0.0983607	0.0769231	0.08	0.0555556	0.0444444	0.0701754	0.0185185
leukotriene B4(1-)	0	0	0.0357143	0.0333333	0.0357143	0.137931	0.148148	0.142857	0.0666667	0.1	0.0769231	0.0769231	0.0740741	0.115385	0.0833333	0.102564	0.030303	0.0625	0.133333	0.0714286	0.107143	0.23913	0.23913	0.25	0.278689	0.203125	0.127273	0.181818	0.166667	0.226415	0.193548	0.20339	0.118421	0.145161	0.12069	0.0555556	0.0535714	0.047619	0.0754717	0.0909091	0.0862069	0.0655738	0.1	0.0789474	0.0816327	0.0566038	0.0454545	0.0909091	0.0188679
5(S)-HETE	0	0	0.0384615	0	0	0.148148	0.16	0.153846	0.0344828	0.0689655	0.04	0.0833333	0.08	0.125	0.0571429	0.0789474	0.0322581	0.0666667	0.142857	0.0769231	0.0740741	0.25	0.25	0.235294	0.245902	0.190476	0.132075	0.188679	0.12963	0.188679	0.2	0.210526	0.121622	0.15	0.105263	0.0576923	0.0555556	0.0491803	0.0784314	0.0943396	0.0892857	0.0677966	0.103448	0.0833333	0.0625	0.0588235	0.047619	0.0943396	0.0196078
15(S)-HPETE(1-)	0	0	0.0333333	0.03125	0.0333333	0.129032	0.137931	0.133333	0.0625	0.09375	0.0714286	0.0714286	0.0689655	0.107143	0.138889	0.184211	0.0909091	0.16129	0.2	0.142857	0.178571	0.18	0.18	0.218182	0.269841	0.179104	0.103448	0.135593	0.140351	0.175439	0.1875	0.216667	0.115385	0.106061	0.116667	0.0350877	0.0338983	0.030303	0.0535714	0.0689655	0.0655738	0.046875	0.0793651	0.0487805	0.0784314	0.0357143	0.0434783	0.0877193	0
13(S)-HPODE(1-)	0	0	0.0333333	0.03125	0.0333333	0.129032	0.137931	0.133333	0.0625	0.09375	0.0714286	0.0714286	0.0689655	0.107143	0.138889	0.184211	0.0909091	0.16129	0.2	0.142857	0.178571	0.18	0.18	0.218182	0.269841	0.179104	0.103448	0.135593	0.140351	0.175439	0.1875	0.216667	0.115385	0.106061	0.116667	0.0350877	0.0338983	0.030303	0.0535714	0.0689655	0.0655738	0.046875	0.0793651	0.0487805	0.0784314	0.0357143	0.0434783	0.0877193	0
5(S)-HPETE(1-)	0	0	0.0333333	0.03125	0.0333333	0.129032	0.137931	0.133333	0.0625	0.09375	0.0714286	0.0714286	0.0689655	0.107143	0.138889	0.184211	0.0909091	0.16129	0.2	0.142857	0.178571	0.18	0.18	0.218182	0.269841	0.179104	0.103448	0.135593	0.140351	0.175439	0.1875	0.216667	0.115385	0.106061	0.116667	0.0350877	0.0338983	0.030303	0.0535714	0.0689655	0.0655738	0.046875	0.0793651	0.0487805	0.0784314	0.0357143	0.0434783	0.0877193	0
12(S)-HPETE(1-)	0	0	0.0344828	0.0322581	0.0344828	0.133333	0.142857	0.137931	0.0645161	0.0967742	0.0740741	0.0740741	0.0714286	0.111111	0.142857	0.189189	0.09375	0.166667	0.206897	0.148148	0.185185	0.16	0.16	0.222222	0.253968	0.164179	0.105263	0.118644	0.142857	0.157895	0.190476	0.2	0.116883	0.0909091	0.118644	0.0357143	0.0344828	0.0307692	0.0545455	0.0701754	0.0666667	0.047619	0.0806452	0.05	0.08	0.0363636	0.0444444	0.0701754	0
20-hydroxy-leukotriene B4(1-)	0	0	0	0.0357143	0.0384615	0.148148	0.115385	0.111111	0.0344828	0.107143	0.0833333	0.0833333	0.08	0.08	0.0882353	0.108108	0.0322581	0.0666667	0.142857	0.0769231	0.115385	0.25	0.25	0.26	0.288136	0.25	0.132075	0.235294	0.173077	0.235294	0.142857	0.15	0.152778	0.131148	0.145455	0.0576923	0.0555556	0.0491803	0.0784314	0.0740741	0.0892857	0.0677966	0.103448	0.0833333	0.0625	0.0588235	0.047619	0.0740741	0.0196078
20-hydroxy-arachidonate	0	0	0	0	0	0.166667	0.130435	0.08	0	0.0769231	0.0454545	0.0952381	0.0909091	0.0909091	0.0625	0.0857143	0.0357143	0.0740741	0.16	0.0869565	0.0833333	0.268293	0.268293	0.25	0.258621	0.241379	0.14	0.25	0.137255	0.2	0.15	0.157895	0.15942	0.137931	0.111111	0.0612245	0.0588235	0.0517241	0.0833333	0.0784314	0.0943396	0.0714286	0.109091	0.0909091	0.0434783	0.0625	0.0512821	0.0784314	0.0208333
sebacicacid	0	0	0	0	0	0.181818	0.142857	0.0869565	0	0.0833333	0.05	0.105263	0.1	0.1	0.0666667	0.0909091	0.0384615	0.08	0.173913	0.0952381	0.0909091	0.282051	0.282051	0.288889	0.314815	0.25	0.122449	0.234043	0.191489	0.26087	0.135593	0.163636	0.130435	0.122807	0.115385	0.0638298	0.0612245	0.0535714	0.111111	0.104167	0.12	0.0943396	0.113208	0.0967742	0.0454545	0.0652174	0.0540541	0.0816327	0.0217391
Glycylproline	0	0	0	0	0	0.181818	0.142857	0.0869565	0	0.0833333	0.05	0.105263	0.1	0.1	0.0666667	0.0909091	0.0384615	0.08	0.173913	0.0952381	0.0909091	0.282051	0.282051	0.288889	0.314815	0.25	0.122449	0.234043	0.191489	0.26087	0.135593	0.163636	0.130435	0.122807	0.115385	0.0638298	0.0612245	0.0535714	0.111111	0.104167	0.12	0.0943396	0.113208	0.0967742	0.0454545	0.0652174	0.0540541	0.0816327	0.0217391
dihydrolipoate	0	0	0.0434783	0.0833333	0.0434783	0.166667	0.0833333	0.08	0.0384615	0.12	0.0952381	0.0454545	0.0909091	0.0909091	0.0967742	0.0857143	0.0357143	0.0357143	0.115385	0.0869565	0.130435	0.238095	0.238095	0.25	0.237288	0.220339	0.163265	0.276596	0.16	0.22449	0.189655	0.137931	0.176471	0.137931	0.132075	0.0833333	0.0588235	0.0701754	0.106383	0.1	0.0943396	0.0909091	0.0892857	0.0909091	0.0666667	0.0625	0.0512821	0.122449	0.0652174
2-methylacetoacetyl-CoA(4-)	0	0.0114943	0.0229885	0.0340909	0.0348837	0.0813954	0.045977	0.0697674	0.0574713	0.0689655	0.0232558	0.0232558	0.0229885	0.0348837	0.076087	0.119565	0.0444444	0.0444444	0.0681818	0.0465116	0.0581395	0.344828	0.344828	0.404494	0.393939	0.473118	0.386364	0.420455	0.366667	0.404494	0.472527	0.43956	0.55914	0.423913	0.420455	0.329545	0.367816	0.41573	0.314607	0.333333	0.397727	0.404494	0.41573	0.147727	0.298851	0.247312	0.232558	0.333333	0.252747
(2S,3S)-3-hydroxy-2-methylbutanoyl-CoA(4-)	0	0.0114943	0.0229885	0.0340909	0.0348837	0.0813954	0.045977	0.0697674	0.0574713	0.0689655	0.0232558	0.0232558	0.0229885	0.0348837	0.076087	0.119565	0.0444444	0.0444444	0.0681818	0.0465116	0.0581395	0.344828	0.344828	0.404494	0.393939	0.473118	0.386364	0.420455	0.366667	0.404494	0.472527	0.43956	0.55914	0.423913	0.420455	0.329545	0.367816	0.41573	0.314607	0.333333	0.397727	0.404494	0.41573	0.147727	0.298851	0.247312	0.232558	0.333333	0.252747
3-hydroxy-2-methylpropanoyl-CoA(4-)	0	0.0114943	0.0229885	0.0340909	0.0348837	0.0813954	0.045977	0.0697674	0.0574713	0.0689655	0.0232558	0.0232558	0.0229885	0.0348837	0.076087	0.119565	0.0444444	0.0444444	0.0681818	0.0465116	0.0581395	0.344828	0.344828	0.404494	0.393939	0.473118	0.386364	0.420455	0.366667	0.404494	0.472527	0.43956	0.55914	0.423913	0.420455	0.329545	0.367816	0.41573	0.314607	0.333333	0.397727	0.404494	0.41573	0.147727	0.298851	0.247312	0.232558	0.333333	0.252747
isobutyryl-CoA(4-)	0	0.0114943	0.0229885	0.0340909	0.0348837	0.0813954	0.045977	0.0697674	0.0574713	0.0689655	0.0232558	0.0232558	0.0229885	0.0348837	0.076087	0.119565	0.0444444	0.0444444	0.0681818	0.0465116	0.0581395	0.344828	0.344828	0.404494	0.393939	0.473118	0.386364	0.420455	0.366667	0.404494	0.472527	0.43956	0.55914	0.423913	0.420455	0.329545	0.367816	0.41573	0.314607	0.333333	0.397727	0.404494	0.41573	0.147727	0.298851	0.247312	0.232558	0.333333	0.252747
Propanoyl-CoA	0	0.0113636	0.0227273	0.0337079	0.0344828	0.0804598	0.0454545	0.0689655	0.0568182	0.0681818	0.0229885	0.0229885	0.0227273	0.0344828	0.0752688	0.11828	0.043956	0.043956	0.0674157	0.045977	0.0574713	0.340909	0.340909	0.4	0.39	0.468085	0.382022	0.41573	0.362637	0.4	0.467391	0.450549	0.553191	0.419355	0.41573	0.325843	0.363636	0.411111	0.311111	0.32967	0.393258	0.4	0.411111	0.146067	0.295455	0.244681	0.229885	0.32967	0.25
2-methylbutanoyl-CoA(4-)	0	0.0113636	0.0227273	0.0337079	0.0344828	0.0804598	0.0454545	0.0689655	0.0568182	0.0681818	0.0229885	0.0229885	0.0227273	0.0344828	0.0752688	0.11828	0.043956	0.043956	0.0674157	0.045977	0.0574713	0.340909	0.340909	0.4	0.39	0.468085	0.382022	0.41573	0.362637	0.4	0.467391	0.450549	0.553191	0.419355	0.41573	0.325843	0.363636	0.411111	0.311111	0.32967	0.393258	0.4	0.411111	0.146067	0.295455	0.244681	0.229885	0.32967	0.25
(S)-methylmalonyl-CoA(5-)	0	0.0113636	0.0227273	0.0337079	0.0344828	0.0804598	0.0454545	0.0689655	0.0568182	0.0681818	0.0229885	0.0229885	0.0227273	0.0344828	0.0752688	0.11828	0.043956	0.043956	0.0674157	0.045977	0.0574713	0.356322	0.356322	0.41573	0.40404	0.483871	0.382022	0.41573	0.377778	0.41573	0.467391	0.450549	0.553191	0.419355	0.41573	0.325843	0.363636	0.411111	0.311111	0.32967	0.393258	0.4	0.411111	0.146067	0.295455	0.244681	0.229885	0.32967	0.25
(R)-methylmalonyl-CoA(5-)	0	0.0113636	0.0227273	0.0337079	0.0344828	0.0804598	0.0454545	0.0689655	0.0568182	0.0681818	0.0229885	0.0229885	0.0227273	0.0344828	0.0752688	0.11828	0.043956	0.043956	0.0674157	0.045977	0.0574713	0.356322	0.356322	0.41573	0.40404	0.483871	0.382022	0.41573	0.377778	0.41573	0.467391	0.450549	0.553191	0.419355	0.41573	0.325843	0.363636	0.411111	0.311111	0.32967	0.393258	0.4	0.411111	0.146067	0.295455	0.244681	0.229885	0.32967	0.25
(S)-3-hydroxybutanoyl-CoA(4-)	0	0.0116279	0.0232558	0.0344828	0.0352941	0.0823529	0.0465116	0.0705882	0.0581395	0.0697674	0.0235294	0.0235294	0.0232558	0.0352941	0.0769231	0.120879	0.0449438	0.0449438	0.0689655	0.0470588	0.0588235	0.348837	0.348837	0.409091	0.397959	0.478261	0.390805	0.425287	0.370787	0.409091	0.461538	0.444444	0.565217	0.428571	0.425287	0.333333	0.372093	0.420455	0.318182	0.337079	0.402299	0.409091	0.420455	0.149425	0.302326	0.25	0.235294	0.337079	0.255556
(R)-3-hydroxybutanoyl-CoA(4-)	0	0.0116279	0.0232558	0.0344828	0.0352941	0.0823529	0.0465116	0.0705882	0.0581395	0.0697674	0.0235294	0.0235294	0.0232558	0.0352941	0.0769231	0.120879	0.0449438	0.0449438	0.0689655	0.0470588	0.0588235	0.348837	0.348837	0.409091	0.397959	0.478261	0.390805	0.425287	0.370787	0.409091	0.461538	0.444444	0.565217	0.428571	0.425287	0.333333	0.372093	0.420455	0.318182	0.337079	0.402299	0.409091	0.420455	0.149425	0.302326	0.25	0.235294	0.337079	0.255556
Acetoacetyl-CoA	0	0.0116279	0.0232558	0.0344828	0.0352941	0.0823529	0.0465116	0.0705882	0.0581395	0.0697674	0.0235294	0.0235294	0.0232558	0.0352941	0.0769231	0.120879	0.0449438	0.0449438	0.0689655	0.0470588	0.0588235	0.348837	0.348837	0.409091	0.397959	0.478261	0.390805	0.425287	0.370787	0.409091	0.461538	0.444444	0.565217	0.428571	0.425287	0.333333	0.372093	0.420455	0.318182	0.337079	0.402299	0.409091	0.420455	0.149425	0.302326	0.25	0.235294	0.337079	0.255556
Isovaleryl-CoA	0	0.0116279	0.0232558	0.0344828	0.0352941	0.0823529	0.0465116	0.0705882	0.0581395	0.0697674	0.0235294	0.0235294	0.0232558	0.0352941	0.0769231	0.120879	0.0449438	0.0449438	0.0689655	0.0470588	0.0588235	0.348837	0.348837	0.409091	0.397959	0.478261	0.390805	0.425287	0.370787	0.409091	0.461538	0.444444	0.565217	0.428571	0.425287	0.333333	0.372093	0.420455	0.318182	0.337079	0.402299	0.409091	0.420455	0.149425	0.302326	0.25	0.235294	0.337079	0.255556
Butanoyl-CoA	0	0.0114943	0.0229885	0.0340909	0.0348837	0.0813954	0.045977	0.0697674	0.0574713	0.0689655	0.0232558	0.0232558	0.0229885	0.0348837	0.076087	0.119565	0.0444444	0.0444444	0.0681818	0.0465116	0.0581395	0.344828	0.344828	0.404494	0.393939	0.473118	0.386364	0.420455	0.366667	0.404494	0.456522	0.455556	0.55914	0.423913	0.420455	0.329545	0.367816	0.41573	0.314607	0.333333	0.397727	0.404494	0.41573	0.147727	0.298851	0.247312	0.232558	0.333333	0.252747
crotonoyl-CoA(4-)	0	0.0114943	0.0229885	0.0340909	0.0348837	0.0813954	0.045977	0.0697674	0.0574713	0.0689655	0.0232558	0.0232558	0.0229885	0.0348837	0.076087	0.119565	0.0444444	0.0444444	0.0681818	0.0465116	0.0581395	0.344828	0.344828	0.404494	0.393939	0.473118	0.386364	0.420455	0.366667	0.404494	0.456522	0.43956	0.55914	0.423913	0.420455	0.329545	0.367816	0.41573	0.314607	0.333333	0.397727	0.404494	0.41573	0.147727	0.298851	0.247312	0.232558	0.333333	0.252747
Coenzyme A	0	0.0119048	0.0238095	0.0352941	0.0361446	0.0843373	0.047619	0.0722892	0.0595238	0.0714286	0.0240964	0.0240964	0.0238095	0.0361446	0.0786517	0.123596	0.045977	0.045977	0.0705882	0.0481928	0.060241	0.357143	0.357143	0.418605	0.40625	0.488889	0.4	0.435294	0.37931	0.418605	0.455556	0.438202	0.56044	0.438202	0.435294	0.341176	0.380952	0.430233	0.325581	0.344828	0.411765	0.418605	0.430233	0.152941	0.309524	0.255556	0.240964	0.329545	0.247191
3-dephospho-CoA(2-)	0	0.0119048	0.0238095	0.0352941	0.0361446	0.0843373	0.047619	0.0722892	0.0595238	0.0714286	0.0240964	0.0240964	0.0238095	0.0361446	0.0786517	0.123596	0.045977	0.045977	0.0705882	0.0481928	0.060241	0.357143	0.357143	0.418605	0.40625	0.488889	0.4	0.435294	0.37931	0.418605	0.455556	0.438202	0.56044	0.438202	0.435294	0.341176	0.380952	0.430233	0.325581	0.344828	0.411765	0.418605	0.430233	0.152941	0.309524	0.255556	0.240964	0.329545	0.247191
formyl-CoA(4-)	0	0.0119048	0.0238095	0.0352941	0.0361446	0.0843373	0.047619	0.0722892	0.0595238	0.0714286	0.0240964	0.0240964	0.0238095	0.0361446	0.0786517	0.123596	0.045977	0.045977	0.0705882	0.0481928	0.060241	0.357143	0.357143	0.418605	0.40625	0.488889	0.4	0.435294	0.37931	0.418605	0.455556	0.438202	0.56044	0.438202	0.435294	0.341176	0.380952	0.430233	0.325581	0.344828	0.411765	0.418605	0.430233	0.152941	0.309524	0.255556	0.240964	0.329545	0.247191
3-hydroxypropanoyl-CoA(4-)	0	0.0117647	0.0235294	0.0348837	0.0357143	0.0833333	0.0470588	0.0714286	0.0588235	0.0705882	0.0238095	0.0238095	0.0235294	0.0357143	0.0777778	0.122222	0.0454545	0.0454545	0.0697674	0.047619	0.0595238	0.352941	0.352941	0.413793	0.402062	0.483516	0.395349	0.430233	0.375	0.413793	0.466667	0.433333	0.571429	0.433333	0.430233	0.337209	0.376471	0.425287	0.321839	0.340909	0.406977	0.413793	0.425287	0.151163	0.305882	0.252747	0.238095	0.340909	0.258427
phenylacetyl-CoA(4-)	0	0.0116279	0.0232558	0.0344828	0.0352941	0.0823529	0.0465116	0.0705882	0.0581395	0.0697674	0.0235294	0.0235294	0.0232558	0.0352941	0.0769231	0.120879	0.0449438	0.0449438	0.0689655	0.0470588	0.0588235	0.348837	0.348837	0.409091	0.397959	0.494505	0.390805	0.425287	0.370787	0.409091	0.461538	0.428571	0.582418	0.428571	0.44186	0.333333	0.372093	0.420455	0.318182	0.337079	0.402299	0.409091	0.420455	0.149425	0.302326	0.263736	0.235294	0.352273	0.255556
Malonyl-CoA	0	0.0116279	0.0232558	0.0344828	0.0352941	0.0823529	0.0465116	0.0705882	0.0581395	0.0697674	0.0235294	0.0235294	0.0232558	0.0352941	0.0769231	0.120879	0.0449438	0.0449438	0.0689655	0.0470588	0.0588235	0.364706	0.364706	0.425287	0.412371	0.494505	0.390805	0.425287	0.386364	0.425287	0.461538	0.444444	0.565217	0.428571	0.425287	0.333333	0.372093	0.420455	0.318182	0.337079	0.402299	0.409091	0.420455	0.149425	0.302326	0.25	0.235294	0.337079	0.255556
glutaryl-CoA(5-)	0	0.0116279	0.0232558	0.0344828	0.0352941	0.0823529	0.0465116	0.0705882	0.0581395	0.0697674	0.0235294	0.0235294	0.0232558	0.0352941	0.0769231	0.120879	0.0449438	0.0449438	0.0689655	0.0470588	0.0588235	0.364706	0.364706	0.425287	0.412371	0.494505	0.390805	0.425287	0.386364	0.425287	0.461538	0.444444	0.565217	0.428571	0.425287	0.333333	0.372093	0.420455	0.318182	0.337079	0.402299	0.409091	0.420455	0.149425	0.302326	0.25	0.235294	0.337079	0.255556
Succinyl-CoA	0	0.0116279	0.0232558	0.0344828	0.0352941	0.0823529	0.0465116	0.0705882	0.0581395	0.0697674	0.0235294	0.0235294	0.0232558	0.0352941	0.0769231	0.120879	0.0449438	0.0449438	0.0689655	0.0470588	0.0588235	0.364706	0.364706	0.425287	0.412371	0.494505	0.390805	0.425287	0.386364	0.425287	0.461538	0.444444	0.565217	0.428571	0.425287	0.333333	0.372093	0.420455	0.318182	0.337079	0.402299	0.409091	0.420455	0.149425	0.302326	0.25	0.235294	0.337079	0.255556
(3S)-citramalyl-CoA(5-)	0	0.0114943	0.0229885	0.0340909	0.0348837	0.0813954	0.045977	0.0697674	0.0574713	0.0689655	0.0232558	0.0232558	0.0229885	0.0348837	0.076087	0.119565	0.0444444	0.0444444	0.0681818	0.0465116	0.0581395	0.360465	0.360465	0.420455	0.408163	0.48913	0.386364	0.420455	0.382022	0.420455	0.456522	0.455556	0.55914	0.423913	0.420455	0.329545	0.367816	0.41573	0.314607	0.333333	0.397727	0.404494	0.41573	0.147727	0.298851	0.247312	0.232558	0.333333	0.252747
4-coumaroyl-CoA(4-)	0	0.0113636	0.0227273	0.0337079	0.0344828	0.0804598	0.0454545	0.0689655	0.0568182	0.0681818	0.0229885	0.0229885	0.0227273	0.0344828	0.0752688	0.11828	0.043956	0.043956	0.0674157	0.045977	0.0574713	0.340909	0.340909	0.41573	0.39	0.483871	0.382022	0.41573	0.377778	0.4	0.451613	0.419355	0.586957	0.419355	0.431818	0.340909	0.37931	0.426966	0.325843	0.344444	0.393258	0.41573	0.426966	0.146067	0.295455	0.258065	0.229885	0.344444	0.25
acryloyl-CoA(4-)	0	0.0114943	0.0229885	0.0340909	0.0348837	0.0813954	0.045977	0.0697674	0.0574713	0.0689655	0.0232558	0.0232558	0.0348837	0.0348837	0.076087	0.119565	0.0444444	0.0444444	0.0681818	0.0465116	0.0581395	0.344828	0.344828	0.404494	0.393939	0.473118	0.386364	0.420455	0.366667	0.404494	0.456522	0.423913	0.55914	0.423913	0.420455	0.329545	0.367816	0.41573	0.314607	0.333333	0.397727	0.404494	0.41573	0.147727	0.298851	0.247312	0.232558	0.333333	0.252747
3-Oxohexanoyl-CoA	0	0.011236	0.0224719	0.021978	0.0224719	0.0795455	0.0449438	0.0681818	0.0444444	0.0555556	0.011236	0.0227273	0.0224719	0.0340909	0.0631579	0.105263	0.0434783	0.0549451	0.0786517	0.0454545	0.0449438	0.337079	0.337079	0.380435	0.372549	0.463158	0.393258	0.426966	0.358696	0.395604	0.462366	0.445652	0.547368	0.430108	0.395604	0.322222	0.359551	0.422222	0.322222	0.340659	0.404494	0.411111	0.422222	0.157303	0.277778	0.255319	0.227273	0.326087	0.26087
(S)-Hydroxyhexanoyl-CoA	0	0.011236	0.0224719	0.021978	0.0224719	0.0795455	0.0449438	0.0681818	0.0444444	0.0555556	0.011236	0.0227273	0.0224719	0.0340909	0.0631579	0.105263	0.0434783	0.0549451	0.0786517	0.0454545	0.0449438	0.337079	0.337079	0.380435	0.372549	0.463158	0.393258	0.426966	0.358696	0.395604	0.462366	0.445652	0.547368	0.430108	0.395604	0.322222	0.359551	0.422222	0.322222	0.340659	0.404494	0.411111	0.422222	0.157303	0.277778	0.255319	0.227273	0.326087	0.26087
pentanoylcoa	0	0.011236	0.0224719	0.021978	0.0224719	0.0795455	0.0449438	0.0681818	0.0444444	0.0555556	0.011236	0.0227273	0.0224719	0.0340909	0.0631579	0.105263	0.0434783	0.0549451	0.0786517	0.0454545	0.0449438	0.337079	0.337079	0.380435	0.372549	0.463158	0.393258	0.426966	0.358696	0.395604	0.462366	0.445652	0.547368	0.430108	0.395604	0.322222	0.359551	0.422222	0.322222	0.340659	0.404494	0.411111	0.422222	0.157303	0.277778	0.255319	0.227273	0.326087	0.26087
(2E)-Hexenoyl-CoA	0	0.011236	0.0224719	0.021978	0.0224719	0.0795455	0.0449438	0.0681818	0.0444444	0.0555556	0.011236	0.0227273	0.0224719	0.0340909	0.0631579	0.105263	0.0434783	0.0549451	0.0786517	0.0454545	0.0449438	0.337079	0.337079	0.380435	0.372549	0.463158	0.393258	0.426966	0.358696	0.395604	0.446809	0.445652	0.547368	0.430108	0.395604	0.322222	0.359551	0.422222	0.322222	0.340659	0.404494	0.411111	0.422222	0.157303	0.277778	0.255319	0.227273	0.326087	0.26087
(S)-3-Hydroxyisobutyryl-CoA	0	0.0113636	0.0227273	0.0222222	0.0227273	0.0804598	0.0454545	0.0689655	0.0449438	0.0561798	0.0113636	0.0229885	0.0227273	0.0344828	0.0638298	0.106383	0.043956	0.0555556	0.0795455	0.045977	0.0454545	0.340909	0.340909	0.384615	0.376238	0.468085	0.397727	0.431818	0.362637	0.4	0.467391	0.434783	0.553191	0.434783	0.4	0.325843	0.363636	0.426966	0.325843	0.344444	0.409091	0.41573	0.426966	0.159091	0.280899	0.258065	0.229885	0.32967	0.263736
3-hydroxyisovalerylcoa	0	0.0114943	0.0229885	0.0224719	0.0229885	0.0813954	0.045977	0.0697674	0.0454545	0.0568182	0.0114943	0.0232558	0.0229885	0.0348837	0.0645161	0.107527	0.0444444	0.0561798	0.0804598	0.0465116	0.045977	0.344828	0.344828	0.388889	0.38	0.473118	0.402299	0.436782	0.366667	0.404494	0.456522	0.43956	0.55914	0.43956	0.404494	0.329545	0.367816	0.431818	0.329545	0.348315	0.413793	0.420455	0.431818	0.16092	0.284091	0.26087	0.232558	0.333333	0.266667
adipoylcoa	0	0.0114943	0.0229885	0.0224719	0.0229885	0.0813954	0.045977	0.0697674	0.0454545	0.0568182	0.0114943	0.0232558	0.0229885	0.0348837	0.0645161	0.107527	0.0444444	0.0561798	0.0804598	0.0465116	0.045977	0.360465	0.360465	0.404494	0.393939	0.48913	0.402299	0.436782	0.382022	0.420455	0.456522	0.43956	0.55914	0.43956	0.404494	0.329545	0.367816	0.431818	0.329545	0.348315	0.413793	0.420455	0.431818	0.16092	0.284091	0.26087	0.232558	0.333333	0.266667
Hydroxymethylglutaryl-CoA	0	0.0113636	0.0227273	0.0222222	0.0227273	0.0804598	0.0454545	0.0689655	0.0449438	0.0561798	0.0113636	0.0229885	0.0227273	0.0344828	0.0638298	0.106383	0.043956	0.0555556	0.0795455	0.045977	0.0454545	0.356322	0.356322	0.4	0.39	0.483871	0.397727	0.431818	0.377778	0.41573	0.451613	0.450549	0.553191	0.434783	0.4	0.325843	0.363636	0.426966	0.325843	0.344444	0.409091	0.41573	0.426966	0.159091	0.280899	0.258065	0.229885	0.32967	0.263736
Decanoyl-CoA (n-C10:0CoA)	0	0.011236	0.0224719	0.0333333	0.0340909	0.0795455	0.0449438	0.0681818	0.0561798	0.0674157	0.0227273	0.0227273	0.0224719	0.0340909	0.0744681	0.117021	0.0434783	0.0434783	0.0666667	0.0454545	0.0568182	0.337079	0.337079	0.395604	0.386139	0.463158	0.377778	0.411111	0.358696	0.395604	0.478261	0.445652	0.547368	0.414894	0.411111	0.322222	0.359551	0.406593	0.307692	0.326087	0.388889	0.395604	0.406593	0.144444	0.292135	0.242105	0.227273	0.326087	0.247312
3-oxopalmitoyl-CoA(4-)	0	0.011236	0.0224719	0.0333333	0.0340909	0.0795455	0.0449438	0.0681818	0.0561798	0.0674157	0.0227273	0.0227273	0.0224719	0.0340909	0.0744681	0.117021	0.0434783	0.0434783	0.0666667	0.0454545	0.0568182	0.337079	0.337079	0.395604	0.386139	0.463158	0.377778	0.411111	0.358696	0.395604	0.478261	0.445652	0.547368	0.414894	0.411111	0.322222	0.359551	0.406593	0.307692	0.326087	0.388889	0.395604	0.406593	0.144444	0.292135	0.242105	0.227273	0.326087	0.247312
Dodecanoyl-CoA (n-C12:0CoA)	0	0.011236	0.0224719	0.0333333	0.0340909	0.0795455	0.0449438	0.0681818	0.0561798	0.0674157	0.0227273	0.0227273	0.0224719	0.0340909	0.0744681	0.117021	0.0434783	0.0434783	0.0666667	0.0454545	0.0568182	0.337079	0.337079	0.395604	0.386139	0.463158	0.377778	0.411111	0.358696	0.395604	0.478261	0.445652	0.547368	0.414894	0.411111	0.322222	0.359551	0.406593	0.307692	0.326087	0.388889	0.395604	0.406593	0.144444	0.292135	0.242105	0.227273	0.326087	0.247312
Octanoyl-CoA (n-C8:0CoA)	0	0.011236	0.0224719	0.0333333	0.0340909	0.0795455	0.0449438	0.0681818	0.0561798	0.0674157	0.0227273	0.0227273	0.0224719	0.0340909	0.0744681	0.117021	0.0434783	0.0434783	0.0666667	0.0454545	0.0568182	0.337079	0.337079	0.395604	0.386139	0.463158	0.377778	0.411111	0.358696	0.395604	0.478261	0.445652	0.547368	0.414894	0.411111	0.322222	0.359551	0.406593	0.307692	0.326087	0.388889	0.395604	0.406593	0.144444	0.292135	0.242105	0.227273	0.326087	0.247312
Palmitoyl-CoA (n-C16:0CoA)	0	0.011236	0.0224719	0.0333333	0.0340909	0.0795455	0.0449438	0.0681818	0.0561798	0.0674157	0.0227273	0.0227273	0.0224719	0.0340909	0.0744681	0.117021	0.0434783	0.0434783	0.0666667	0.0454545	0.0568182	0.337079	0.337079	0.395604	0.386139	0.463158	0.377778	0.411111	0.358696	0.395604	0.478261	0.445652	0.547368	0.414894	0.411111	0.322222	0.359551	0.406593	0.307692	0.326087	0.388889	0.395604	0.406593	0.144444	0.292135	0.242105	0.227273	0.326087	0.247312
Stearoyl-CoA (n-C18:0CoA)	0	0.011236	0.0224719	0.0333333	0.0340909	0.0795455	0.0449438	0.0681818	0.0561798	0.0674157	0.0227273	0.0227273	0.0224719	0.0340909	0.0744681	0.117021	0.0434783	0.0434783	0.0666667	0.0454545	0.0568182	0.337079	0.337079	0.395604	0.386139	0.463158	0.377778	0.411111	0.358696	0.395604	0.478261	0.445652	0.547368	0.414894	0.411111	0.322222	0.359551	0.406593	0.307692	0.326087	0.388889	0.395604	0.406593	0.144444	0.292135	0.242105	0.227273	0.326087	0.247312
Tetradecanoyl-CoA (n-C14:0CoA)	0	0.011236	0.0224719	0.0333333	0.0340909	0.0795455	0.0449438	0.0681818	0.0561798	0.0674157	0.0227273	0.0227273	0.0224719	0.0340909	0.0744681	0.117021	0.0434783	0.0434783	0.0666667	0.0454545	0.0568182	0.337079	0.337079	0.395604	0.386139	0.463158	0.377778	0.411111	0.358696	0.395604	0.478261	0.445652	0.547368	0.414894	0.411111	0.322222	0.359551	0.406593	0.307692	0.326087	0.388889	0.395604	0.406593	0.144444	0.292135	0.242105	0.227273	0.326087	0.247312
Acetyl-CoA	0	0.0113636	0.0227273	0.0337079	0.0344828	0.0804598	0.0454545	0.0689655	0.0568182	0.0681818	0.0229885	0.0229885	0.0227273	0.0344828	0.0752688	0.11828	0.043956	0.043956	0.0674157	0.045977	0.0574713	0.340909	0.340909	0.4	0.39	0.468085	0.382022	0.41573	0.362637	0.4	0.483516	0.434783	0.553191	0.419355	0.41573	0.325843	0.363636	0.411111	0.311111	0.32967	0.393258	0.4	0.411111	0.146067	0.295455	0.244681	0.229885	0.32967	0.25
4,8,12-trimethyltridecanoyl-CoA(4-)	0	0.0113636	0.0227273	0.0337079	0.0344828	0.0804598	0.0454545	0.0689655	0.0568182	0.0681818	0.0229885	0.0229885	0.0227273	0.0344828	0.0752688	0.11828	0.043956	0.043956	0.0674157	0.045977	0.0574713	0.340909	0.340909	0.4	0.39	0.468085	0.382022	0.41573	0.362637	0.4	0.483516	0.434783	0.553191	0.419355	0.41573	0.325843	0.363636	0.411111	0.311111	0.32967	0.393258	0.4	0.411111	0.146067	0.295455	0.244681	0.229885	0.32967	0.25
3alpha,7alpha,12alpha-trihydroxy-24-oxo-5beta-cholestan-26-oyl-CoA(4-)	0	0.011236	0.0224719	0.0333333	0.0340909	0.0795455	0.0449438	0.0681818	0.0561798	0.0674157	0.0227273	0.0227273	0.0224719	0.0340909	0.0744681	0.117021	0.0434783	0.0434783	0.0666667	0.0454545	0.0568182	0.337079	0.337079	0.395604	0.386139	0.478723	0.377778	0.411111	0.358696	0.395604	0.478261	0.430108	0.56383	0.414894	0.426966	0.322222	0.359551	0.406593	0.307692	0.326087	0.388889	0.395604	0.406593	0.144444	0.292135	0.255319	0.227273	0.340659	0.247312
(25R)-3alpha,7alpha,12alpha-trihydroxy-5beta-cholestan-26-oyl-CoA(4-)	0	0.011236	0.0224719	0.0333333	0.0340909	0.0795455	0.0449438	0.0681818	0.0561798	0.0674157	0.0227273	0.0227273	0.0224719	0.0340909	0.0744681	0.117021	0.0434783	0.0434783	0.0666667	0.0454545	0.0568182	0.337079	0.337079	0.395604	0.386139	0.478723	0.377778	0.411111	0.358696	0.395604	0.478261	0.430108	0.56383	0.414894	0.426966	0.322222	0.359551	0.406593	0.307692	0.326087	0.388889	0.395604	0.406593	0.144444	0.292135	0.255319	0.227273	0.340659	0.247312
choloyl-CoA(4-)	0	0.011236	0.0224719	0.0333333	0.0340909	0.0795455	0.0449438	0.0681818	0.0561798	0.0674157	0.0227273	0.0227273	0.0224719	0.0340909	0.0744681	0.117021	0.0434783	0.0434783	0.0666667	0.0454545	0.0568182	0.337079	0.337079	0.395604	0.386139	0.478723	0.377778	0.411111	0.358696	0.395604	0.478261	0.430108	0.56383	0.414894	0.426966	0.322222	0.359551	0.406593	0.307692	0.326087	0.388889	0.395604	0.406593	0.144444	0.292135	0.255319	0.227273	0.340659	0.247312
deoxycholoyl-CoA	0	0.011236	0.0224719	0.0333333	0.0340909	0.0795455	0.0449438	0.0681818	0.0561798	0.0674157	0.0227273	0.0227273	0.0224719	0.0340909	0.0744681	0.117021	0.0434783	0.0434783	0.0666667	0.0454545	0.0568182	0.337079	0.337079	0.395604	0.386139	0.478723	0.377778	0.411111	0.358696	0.395604	0.478261	0.430108	0.56383	0.414894	0.426966	0.322222	0.359551	0.406593	0.307692	0.326087	0.388889	0.395604	0.406593	0.144444	0.292135	0.255319	0.227273	0.340659	0.247312
arachidonoyl-CoA(4-)	0	0.0111111	0.0222222	0.032967	0.0337079	0.0786517	0.0444444	0.0674157	0.0555556	0.0666667	0.0224719	0.0224719	0.0222222	0.0337079	0.0736842	0.115789	0.0430108	0.0430108	0.0659341	0.0449438	0.0561798	0.333333	0.333333	0.391304	0.382353	0.458333	0.373626	0.406593	0.354839	0.391304	0.473118	0.44086	0.541667	0.410526	0.406593	0.318681	0.355556	0.402174	0.304348	0.322581	0.384615	0.391304	0.402174	0.142857	0.288889	0.239583	0.224719	0.322581	0.244681
(E)-hexadec-2-enoyl-CoA(4-)	0	0.0111111	0.0222222	0.032967	0.0337079	0.0786517	0.0444444	0.0674157	0.0555556	0.0666667	0.0224719	0.0224719	0.0222222	0.0337079	0.0736842	0.115789	0.0430108	0.0430108	0.0659341	0.0449438	0.0561798	0.333333	0.333333	0.391304	0.382353	0.458333	0.373626	0.406593	0.354839	0.391304	0.473118	0.44086	0.541667	0.410526	0.406593	0.318681	0.355556	0.402174	0.304348	0.322581	0.384615	0.391304	0.402174	0.142857	0.288889	0.239583	0.224719	0.322581	0.244681
cis-dodec-3-enoyl-CoA(4-)	0	0.0111111	0.0222222	0.032967	0.0337079	0.0786517	0.0444444	0.0674157	0.0555556	0.0666667	0.0224719	0.0224719	0.0222222	0.0337079	0.0736842	0.115789	0.0430108	0.0430108	0.0659341	0.0449438	0.0561798	0.333333	0.333333	0.391304	0.382353	0.458333	0.373626	0.406593	0.354839	0.391304	0.473118	0.44086	0.541667	0.410526	0.406593	0.318681	0.355556	0.402174	0.304348	0.322581	0.384615	0.391304	0.402174	0.142857	0.288889	0.239583	0.224719	0.322581	0.244681
gamma-linolenoyl-CoA(4-)	0	0.0111111	0.0222222	0.032967	0.0337079	0.0786517	0.0444444	0.0674157	0.0555556	0.0666667	0.0224719	0.0224719	0.0222222	0.0337079	0.0736842	0.115789	0.0430108	0.0430108	0.0659341	0.0449438	0.0561798	0.333333	0.333333	0.391304	0.382353	0.458333	0.373626	0.406593	0.354839	0.391304	0.473118	0.44086	0.541667	0.410526	0.406593	0.318681	0.355556	0.402174	0.304348	0.322581	0.384615	0.391304	0.402174	0.142857	0.288889	0.239583	0.224719	0.322581	0.244681
oleoyl-CoA(4-)	0	0.0111111	0.0222222	0.032967	0.0337079	0.0786517	0.0444444	0.0674157	0.0555556	0.0666667	0.0224719	0.0224719	0.0222222	0.0337079	0.0736842	0.115789	0.0430108	0.0430108	0.0659341	0.0449438	0.0561798	0.333333	0.333333	0.391304	0.382353	0.458333	0.373626	0.406593	0.354839	0.391304	0.473118	0.44086	0.541667	0.410526	0.406593	0.318681	0.355556	0.402174	0.304348	0.322581	0.384615	0.391304	0.402174	0.142857	0.288889	0.239583	0.224719	0.322581	0.244681
palmitoleyl-CoA(4-)	0	0.0111111	0.0222222	0.032967	0.0337079	0.0786517	0.0444444	0.0674157	0.0555556	0.0666667	0.0224719	0.0224719	0.0222222	0.0337079	0.0736842	0.115789	0.0430108	0.0430108	0.0659341	0.0449438	0.0561798	0.333333	0.333333	0.391304	0.382353	0.458333	0.373626	0.406593	0.354839	0.391304	0.473118	0.44086	0.541667	0.410526	0.406593	0.318681	0.355556	0.402174	0.304348	0.322581	0.384615	0.391304	0.402174	0.142857	0.288889	0.239583	0.224719	0.322581	0.244681
trans-Dec-2-enoyl-CoA	0	0.0111111	0.0222222	0.032967	0.0337079	0.0786517	0.0444444	0.0674157	0.0555556	0.0666667	0.0224719	0.0224719	0.0222222	0.0337079	0.0736842	0.115789	0.0430108	0.0430108	0.0659341	0.0449438	0.0561798	0.333333	0.333333	0.391304	0.382353	0.458333	0.373626	0.406593	0.354839	0.391304	0.473118	0.44086	0.541667	0.410526	0.406593	0.318681	0.355556	0.402174	0.304348	0.322581	0.384615	0.391304	0.402174	0.142857	0.288889	0.239583	0.224719	0.322581	0.244681
trans-Dodec-2-enoyl-CoA	0	0.0111111	0.0222222	0.032967	0.0337079	0.0786517	0.0444444	0.0674157	0.0555556	0.0666667	0.0224719	0.0224719	0.0222222	0.0337079	0.0736842	0.115789	0.0430108	0.0430108	0.0659341	0.0449438	0.0561798	0.333333	0.333333	0.391304	0.382353	0.458333	0.373626	0.406593	0.354839	0.391304	0.473118	0.44086	0.541667	0.410526	0.406593	0.318681	0.355556	0.402174	0.304348	0.322581	0.384615	0.391304	0.402174	0.142857	0.288889	0.239583	0.224719	0.322581	0.244681
trans-tetradec-2-enoyl-CoA(4-)	0	0.0111111	0.0222222	0.032967	0.0337079	0.0786517	0.0444444	0.0674157	0.0555556	0.0666667	0.0224719	0.0224719	0.0222222	0.0337079	0.0736842	0.115789	0.0430108	0.0430108	0.0659341	0.0449438	0.0561798	0.333333	0.333333	0.391304	0.382353	0.458333	0.373626	0.406593	0.354839	0.391304	0.473118	0.44086	0.541667	0.410526	0.406593	0.318681	0.355556	0.402174	0.304348	0.322581	0.384615	0.391304	0.402174	0.142857	0.288889	0.239583	0.224719	0.322581	0.244681
trans-3-methylglutaconyl-CoA(5-)	0	0.0111111	0.0222222	0.032967	0.0337079	0.0786517	0.0444444	0.0674157	0.0555556	0.0666667	0.0224719	0.0224719	0.0222222	0.0337079	0.0736842	0.115789	0.0430108	0.0430108	0.0659341	0.0449438	0.0561798	0.348315	0.348315	0.406593	0.39604	0.473684	0.373626	0.406593	0.369565	0.406593	0.442105	0.44086	0.541667	0.410526	0.406593	0.318681	0.355556	0.402174	0.304348	0.322581	0.384615	0.391304	0.402174	0.142857	0.288889	0.239583	0.224719	0.322581	0.244681
itaconyl-CoA(5-)	0	0.0111111	0.0222222	0.032967	0.0337079	0.0786517	0.0444444	0.0674157	0.0555556	0.0666667	0.0224719	0.0224719	0.0337079	0.0337079	0.0736842	0.115789	0.0430108	0.0430108	0.0659341	0.0449438	0.0561798	0.348315	0.348315	0.406593	0.39604	0.473684	0.373626	0.406593	0.369565	0.406593	0.442105	0.425532	0.541667	0.410526	0.406593	0.318681	0.355556	0.402174	0.304348	0.322581	0.384615	0.391304	0.402174	0.142857	0.288889	0.239583	0.224719	0.322581	0.244681
2-methylcrotonoyl-CoA(4-)	0	0.0111111	0.0222222	0.032967	0.0337079	0.0786517	0.0444444	0.0674157	0.0555556	0.0666667	0.0224719	0.0224719	0.0222222	0.0337079	0.0736842	0.115789	0.0430108	0.0430108	0.0659341	0.0449438	0.0561798	0.333333	0.333333	0.391304	0.382353	0.458333	0.373626	0.406593	0.354839	0.391304	0.457447	0.425532	0.541667	0.410526	0.406593	0.318681	0.355556	0.402174	0.304348	0.322581	0.384615	0.391304	0.402174	0.142857	0.288889	0.239583	0.224719	0.322581	0.244681
3-methylbut-2-enoyl-CoA(4-)	0	0.011236	0.0224719	0.0333333	0.0340909	0.0795455	0.0449438	0.0681818	0.0561798	0.0674157	0.0227273	0.0227273	0.0224719	0.0340909	0.0744681	0.117021	0.0434783	0.0434783	0.0666667	0.0454545	0.0568182	0.337079	0.337079	0.395604	0.386139	0.463158	0.377778	0.411111	0.358696	0.395604	0.446809	0.430108	0.547368	0.414894	0.411111	0.322222	0.359551	0.406593	0.307692	0.326087	0.388889	0.395604	0.406593	0.144444	0.292135	0.242105	0.227273	0.326087	0.247312
(S)-3-Hydroxyhexadecanoyl-CoA	0	0.0111111	0.0222222	0.0217391	0.0222222	0.0786517	0.0444444	0.0674157	0.043956	0.0549451	0.0111111	0.0224719	0.0222222	0.0337079	0.0625	0.104167	0.0430108	0.0543478	0.0777778	0.0449438	0.0444444	0.333333	0.333333	0.376344	0.368932	0.458333	0.388889	0.422222	0.354839	0.391304	0.473118	0.44086	0.541667	0.425532	0.391304	0.318681	0.355556	0.417582	0.318681	0.336957	0.4	0.406593	0.417582	0.155556	0.274725	0.252632	0.224719	0.322581	0.258065
(S)-3-Hydroxydodecanoyl-CoA	0	0.0111111	0.0222222	0.0217391	0.0222222	0.0786517	0.0444444	0.0674157	0.043956	0.0549451	0.0111111	0.0224719	0.0222222	0.0337079	0.0625	0.104167	0.0430108	0.0543478	0.0777778	0.0449438	0.0444444	0.333333	0.333333	0.376344	0.368932	0.458333	0.388889	0.422222	0.354839	0.391304	0.473118	0.44086	0.541667	0.425532	0.391304	0.318681	0.355556	0.417582	0.318681	0.336957	0.4	0.406593	0.417582	0.155556	0.274725	0.252632	0.224719	0.322581	0.258065
(S)-3-Hydroxytetradecanoyl-CoA	0	0.0111111	0.0222222	0.0217391	0.0222222	0.0786517	0.0444444	0.0674157	0.043956	0.0549451	0.0111111	0.0224719	0.0222222	0.0337079	0.0625	0.104167	0.0430108	0.0543478	0.0777778	0.0449438	0.0444444	0.333333	0.333333	0.376344	0.368932	0.458333	0.388889	0.422222	0.354839	0.391304	0.473118	0.44086	0.541667	0.425532	0.391304	0.318681	0.355556	0.417582	0.318681	0.336957	0.4	0.406593	0.417582	0.155556	0.274725	0.252632	0.224719	0.322581	0.258065
(S)-Hydroxydecanoyl-CoA	0	0.0111111	0.0222222	0.0217391	0.0222222	0.0786517	0.0444444	0.0674157	0.043956	0.0549451	0.0111111	0.0224719	0.0222222	0.0337079	0.0625	0.104167	0.0430108	0.0543478	0.0777778	0.0449438	0.0444444	0.333333	0.333333	0.376344	0.368932	0.458333	0.388889	0.422222	0.354839	0.391304	0.473118	0.44086	0.541667	0.425532	0.391304	0.318681	0.355556	0.417582	0.318681	0.336957	0.4	0.406593	0.417582	0.155556	0.274725	0.252632	0.224719	0.322581	0.258065
(S)-Hydroxyoctanoyl-CoA	0	0.0111111	0.0222222	0.0217391	0.0222222	0.0786517	0.0444444	0.0674157	0.043956	0.0549451	0.0111111	0.0224719	0.0222222	0.0337079	0.0625	0.104167	0.0430108	0.0543478	0.0777778	0.0449438	0.0444444	0.333333	0.333333	0.376344	0.368932	0.458333	0.388889	0.422222	0.354839	0.391304	0.473118	0.44086	0.541667	0.425532	0.391304	0.318681	0.355556	0.417582	0.318681	0.336957	0.4	0.406593	0.417582	0.155556	0.274725	0.252632	0.224719	0.322581	0.258065
3-hydroxydocosanoyl-CoA	0	0.0111111	0.0222222	0.0217391	0.0222222	0.0786517	0.0444444	0.0674157	0.043956	0.0549451	0.0111111	0.0224719	0.0222222	0.0337079	0.0625	0.104167	0.0430108	0.0543478	0.0777778	0.0449438	0.0444444	0.333333	0.333333	0.376344	0.368932	0.458333	0.388889	0.422222	0.354839	0.391304	0.473118	0.44086	0.541667	0.425532	0.391304	0.318681	0.355556	0.417582	0.318681	0.336957	0.4	0.406593	0.417582	0.155556	0.274725	0.252632	0.224719	0.322581	0.258065
3-hydroxyeicosanoyl-CoA	0	0.0111111	0.0222222	0.0217391	0.0222222	0.0786517	0.0444444	0.0674157	0.043956	0.0549451	0.0111111	0.0224719	0.0222222	0.0337079	0.0625	0.104167	0.0430108	0.0543478	0.0777778	0.0449438	0.0444444	0.333333	0.333333	0.376344	0.368932	0.458333	0.388889	0.422222	0.354839	0.391304	0.473118	0.44086	0.541667	0.425532	0.391304	0.318681	0.355556	0.417582	0.318681	0.336957	0.4	0.406593	0.417582	0.155556	0.274725	0.252632	0.224719	0.322581	0.258065
3-hydroxyoctadecanoyl-CoA	0	0.0111111	0.0222222	0.0217391	0.0222222	0.0786517	0.0444444	0.0674157	0.043956	0.0549451	0.0111111	0.0224719	0.0222222	0.0337079	0.0625	0.104167	0.0430108	0.0543478	0.0777778	0.0449438	0.0444444	0.333333	0.333333	0.376344	0.368932	0.458333	0.388889	0.422222	0.354839	0.391304	0.473118	0.44086	0.541667	0.425532	0.391304	0.318681	0.355556	0.417582	0.318681	0.336957	0.4	0.406593	0.417582	0.155556	0.274725	0.252632	0.224719	0.322581	0.258065
3-hydroxytetracosanoyl-CoA	0	0.0111111	0.0222222	0.0217391	0.0222222	0.0786517	0.0444444	0.0674157	0.043956	0.0549451	0.0111111	0.0224719	0.0222222	0.0337079	0.0625	0.104167	0.0430108	0.0543478	0.0777778	0.0449438	0.0444444	0.333333	0.333333	0.376344	0.368932	0.458333	0.388889	0.422222	0.354839	0.391304	0.473118	0.44086	0.541667	0.425532	0.391304	0.318681	0.355556	0.417582	0.318681	0.336957	0.4	0.406593	0.417582	0.155556	0.274725	0.252632	0.224719	0.322581	0.258065
3-Oxodecanoyl-CoA	0	0.0111111	0.0222222	0.0217391	0.0222222	0.0786517	0.0444444	0.0674157	0.043956	0.0549451	0.0111111	0.0224719	0.0222222	0.0337079	0.0625	0.104167	0.0430108	0.0543478	0.0777778	0.0449438	0.0444444	0.333333	0.333333	0.376344	0.368932	0.458333	0.388889	0.422222	0.354839	0.391304	0.473118	0.44086	0.541667	0.425532	0.391304	0.318681	0.355556	0.417582	0.318681	0.336957	0.4	0.406593	0.417582	0.155556	0.274725	0.252632	0.224719	0.322581	0.258065
3-oxodocosanoyl-CoA	0	0.0111111	0.0222222	0.0217391	0.0222222	0.0786517	0.0444444	0.0674157	0.043956	0.0549451	0.0111111	0.0224719	0.0222222	0.0337079	0.0625	0.104167	0.0430108	0.0543478	0.0777778	0.0449438	0.0444444	0.333333	0.333333	0.376344	0.368932	0.458333	0.388889	0.422222	0.354839	0.391304	0.473118	0.44086	0.541667	0.425532	0.391304	0.318681	0.355556	0.417582	0.318681	0.336957	0.4	0.406593	0.417582	0.155556	0.274725	0.252632	0.224719	0.322581	0.258065
3-Oxododecanoyl-CoA	0	0.0111111	0.0222222	0.0217391	0.0222222	0.0786517	0.0444444	0.0674157	0.043956	0.0549451	0.0111111	0.0224719	0.0222222	0.0337079	0.0625	0.104167	0.0430108	0.0543478	0.0777778	0.0449438	0.0444444	0.333333	0.333333	0.376344	0.368932	0.458333	0.388889	0.422222	0.354839	0.391304	0.473118	0.44086	0.541667	0.425532	0.391304	0.318681	0.355556	0.417582	0.318681	0.336957	0.4	0.406593	0.417582	0.155556	0.274725	0.252632	0.224719	0.322581	0.258065
3-oxoeicosanoyl-CoA	0	0.0111111	0.0222222	0.0217391	0.0222222	0.0786517	0.0444444	0.0674157	0.043956	0.0549451	0.0111111	0.0224719	0.0222222	0.0337079	0.0625	0.104167	0.0430108	0.0543478	0.0777778	0.0449438	0.0444444	0.333333	0.333333	0.376344	0.368932	0.458333	0.388889	0.422222	0.354839	0.391304	0.473118	0.44086	0.541667	0.425532	0.391304	0.318681	0.355556	0.417582	0.318681	0.336957	0.4	0.406593	0.417582	0.155556	0.274725	0.252632	0.224719	0.322581	0.258065
3-Oxohexacosyl-CoA	0	0.0111111	0.0222222	0.0217391	0.0222222	0.0786517	0.0444444	0.0674157	0.043956	0.0549451	0.0111111	0.0224719	0.0222222	0.0337079	0.0625	0.104167	0.0430108	0.0543478	0.0777778	0.0449438	0.0444444	0.333333	0.333333	0.376344	0.368932	0.458333	0.388889	0.422222	0.354839	0.391304	0.473118	0.44086	0.541667	0.425532	0.391304	0.318681	0.355556	0.417582	0.318681	0.336957	0.4	0.406593	0.417582	0.155556	0.274725	0.252632	0.224719	0.322581	0.258065
3-Oxooctadecanoyl-CoA	0	0.0111111	0.0222222	0.0217391	0.0222222	0.0786517	0.0444444	0.0674157	0.043956	0.0549451	0.0111111	0.0224719	0.0222222	0.0337079	0.0625	0.104167	0.0430108	0.0543478	0.0777778	0.0449438	0.0444444	0.333333	0.333333	0.376344	0.368932	0.458333	0.388889	0.422222	0.354839	0.391304	0.473118	0.44086	0.541667	0.425532	0.391304	0.318681	0.355556	0.417582	0.318681	0.336957	0.4	0.406593	0.417582	0.155556	0.274725	0.252632	0.224719	0.322581	0.258065
3-Oxooctanoyl-CoA	0	0.0111111	0.0222222	0.0217391	0.0222222	0.0786517	0.0444444	0.0674157	0.043956	0.0549451	0.0111111	0.0224719	0.0222222	0.0337079	0.0625	0.104167	0.0430108	0.0543478	0.0777778	0.0449438	0.0444444	0.333333	0.333333	0.376344	0.368932	0.458333	0.388889	0.422222	0.354839	0.391304	0.473118	0.44086	0.541667	0.425532	0.391304	0.318681	0.355556	0.417582	0.318681	0.336957	0.4	0.406593	0.417582	0.155556	0.274725	0.252632	0.224719	0.322581	0.258065
3-oxotetracosanoyl-CoA	0	0.0111111	0.0222222	0.0217391	0.0222222	0.0786517	0.0444444	0.0674157	0.043956	0.0549451	0.0111111	0.0224719	0.0222222	0.0337079	0.0625	0.104167	0.0430108	0.0543478	0.0777778	0.0449438	0.0444444	0.333333	0.333333	0.376344	0.368932	0.458333	0.388889	0.422222	0.354839	0.391304	0.473118	0.44086	0.541667	0.425532	0.391304	0.318681	0.355556	0.417582	0.318681	0.336957	0.4	0.406593	0.417582	0.155556	0.274725	0.252632	0.224719	0.322581	0.258065
3-Oxotetradecanoyl-CoA	0	0.0111111	0.0222222	0.0217391	0.0222222	0.0786517	0.0444444	0.0674157	0.043956	0.0549451	0.0111111	0.0224719	0.0222222	0.0337079	0.0625	0.104167	0.0430108	0.0543478	0.0777778	0.0449438	0.0444444	0.333333	0.333333	0.376344	0.368932	0.458333	0.388889	0.422222	0.354839	0.391304	0.473118	0.44086	0.541667	0.425532	0.391304	0.318681	0.355556	0.417582	0.318681	0.336957	0.4	0.406593	0.417582	0.155556	0.274725	0.252632	0.224719	0.322581	0.258065
arachidyl coenzyme A	0	0.0111111	0.0222222	0.0217391	0.0222222	0.0786517	0.0444444	0.0674157	0.043956	0.0549451	0.0111111	0.0224719	0.0222222	0.0337079	0.0625	0.104167	0.0430108	0.0543478	0.0777778	0.0449438	0.0444444	0.333333	0.333333	0.376344	0.368932	0.458333	0.388889	0.422222	0.354839	0.391304	0.473118	0.44086	0.541667	0.425532	0.391304	0.318681	0.355556	0.417582	0.318681	0.336957	0.4	0.406593	0.417582	0.155556	0.274725	0.252632	0.224719	0.322581	0.258065
Hexanoyl-CoA	0	0.0111111	0.0222222	0.0217391	0.0222222	0.0786517	0.0444444	0.0674157	0.043956	0.0549451	0.0111111	0.0224719	0.0222222	0.0337079	0.0625	0.104167	0.0430108	0.0543478	0.0777778	0.0449438	0.0444444	0.333333	0.333333	0.376344	0.368932	0.458333	0.388889	0.422222	0.354839	0.391304	0.473118	0.44086	0.541667	0.425532	0.391304	0.318681	0.355556	0.417582	0.318681	0.336957	0.4	0.406593	0.417582	0.155556	0.274725	0.252632	0.224719	0.322581	0.258065
nonanoylcoa	0	0.0111111	0.0222222	0.0217391	0.0222222	0.0786517	0.0444444	0.0674157	0.043956	0.0549451	0.0111111	0.0224719	0.0222222	0.0337079	0.0625	0.104167	0.0430108	0.0543478	0.0777778	0.0449438	0.0444444	0.333333	0.333333	0.376344	0.368932	0.458333	0.388889	0.422222	0.354839	0.391304	0.473118	0.44086	0.541667	0.425532	0.391304	0.318681	0.355556	0.417582	0.318681	0.336957	0.4	0.406593	0.417582	0.155556	0.274725	0.252632	0.224719	0.322581	0.258065
tetracosanoyl-CoA	0	0.0111111	0.0222222	0.0217391	0.0222222	0.0786517	0.0444444	0.0674157	0.043956	0.0549451	0.0111111	0.0224719	0.0222222	0.0337079	0.0625	0.104167	0.0430108	0.0543478	0.0777778	0.0449438	0.0444444	0.333333	0.333333	0.376344	0.368932	0.458333	0.388889	0.422222	0.354839	0.391304	0.473118	0.44086	0.541667	0.425532	0.391304	0.318681	0.355556	0.417582	0.318681	0.336957	0.4	0.406593	0.417582	0.155556	0.274725	0.252632	0.224719	0.322581	0.258065
2,6-dodecadienoylcoa	0	0.010989	0.021978	0.0215054	0.021978	0.0777778	0.043956	0.0666667	0.0434783	0.0543478	0.010989	0.0222222	0.021978	0.0333333	0.0618557	0.103093	0.0425532	0.0537634	0.0769231	0.0444444	0.043956	0.32967	0.32967	0.37234	0.365385	0.453608	0.384615	0.417582	0.351064	0.387097	0.468085	0.43617	0.536082	0.421053	0.387097	0.315217	0.351648	0.413043	0.315217	0.333333	0.395604	0.402174	0.413043	0.153846	0.271739	0.25	0.222222	0.319149	0.255319
(2E)-Octenoyl-CoA	0	0.010989	0.021978	0.0215054	0.021978	0.0777778	0.043956	0.0666667	0.0434783	0.0543478	0.010989	0.0222222	0.021978	0.0333333	0.0618557	0.103093	0.0425532	0.0537634	0.0769231	0.0444444	0.043956	0.32967	0.32967	0.37234	0.365385	0.453608	0.384615	0.417582	0.351064	0.387097	0.468085	0.43617	0.536082	0.421053	0.387097	0.315217	0.351648	0.413043	0.315217	0.333333	0.395604	0.402174	0.413043	0.153846	0.271739	0.25	0.222222	0.319149	0.255319
3,6-dodecadienoylcoa	0	0.010989	0.021978	0.0215054	0.021978	0.0777778	0.043956	0.0666667	0.0434783	0.0543478	0.010989	0.0222222	0.021978	0.0333333	0.0618557	0.103093	0.0425532	0.0537634	0.0769231	0.0444444	0.043956	0.32967	0.32967	0.37234	0.365385	0.453608	0.384615	0.417582	0.351064	0.387097	0.468085	0.43617	0.536082	0.421053	0.387097	0.315217	0.351648	0.413043	0.315217	0.333333	0.395604	0.402174	0.413043	0.153846	0.271739	0.25	0.222222	0.319149	0.255319
adrenyl coenzyme A	0	0.010989	0.021978	0.0215054	0.021978	0.0777778	0.043956	0.0666667	0.0434783	0.0543478	0.010989	0.0222222	0.021978	0.0333333	0.0618557	0.103093	0.0425532	0.0537634	0.0769231	0.0444444	0.043956	0.32967	0.32967	0.37234	0.365385	0.453608	0.384615	0.417582	0.351064	0.387097	0.468085	0.43617	0.536082	0.421053	0.387097	0.315217	0.351648	0.413043	0.315217	0.333333	0.395604	0.402174	0.413043	0.153846	0.271739	0.25	0.222222	0.319149	0.255319
dihomo-gamma-linolenyl coenzyme A	0	0.010989	0.021978	0.0215054	0.021978	0.0777778	0.043956	0.0666667	0.0434783	0.0543478	0.010989	0.0222222	0.021978	0.0333333	0.0618557	0.103093	0.0425532	0.0537634	0.0769231	0.0444444	0.043956	0.32967	0.32967	0.37234	0.365385	0.453608	0.384615	0.417582	0.351064	0.387097	0.468085	0.43617	0.536082	0.421053	0.387097	0.315217	0.351648	0.413043	0.315217	0.333333	0.395604	0.402174	0.413043	0.153846	0.271739	0.25	0.222222	0.319149	0.255319
docosa-4,7,10,13,16-pentaenoyl coenzyme A	0	0.010989	0.021978	0.0215054	0.021978	0.0777778	0.043956	0.0666667	0.0434783	0.0543478	0.010989	0.0222222	0.021978	0.0333333	0.0618557	0.103093	0.0425532	0.0537634	0.0769231	0.0444444	0.043956	0.32967	0.32967	0.37234	0.365385	0.453608	0.384615	0.417582	0.351064	0.387097	0.468085	0.43617	0.536082	0.421053	0.387097	0.315217	0.351648	0.413043	0.315217	0.333333	0.395604	0.402174	0.413043	0.153846	0.271739	0.25	0.222222	0.319149	0.255319
nervonyl coenzyme A	0	0.010989	0.021978	0.0215054	0.021978	0.0777778	0.043956	0.0666667	0.0434783	0.0543478	0.010989	0.0222222	0.021978	0.0333333	0.0618557	0.103093	0.0425532	0.0537634	0.0769231	0.0444444	0.043956	0.32967	0.32967	0.37234	0.365385	0.453608	0.384615	0.417582	0.351064	0.387097	0.468085	0.43617	0.536082	0.421053	0.387097	0.315217	0.351648	0.413043	0.315217	0.333333	0.395604	0.402174	0.413043	0.153846	0.271739	0.25	0.222222	0.319149	0.255319
Octadecenoyl-CoA (n-C18:1CoA)	0	0.010989	0.021978	0.0215054	0.021978	0.0777778	0.043956	0.0666667	0.0434783	0.0543478	0.010989	0.0222222	0.021978	0.0333333	0.0618557	0.103093	0.0425532	0.0537634	0.0769231	0.0444444	0.043956	0.32967	0.32967	0.37234	0.365385	0.453608	0.384615	0.417582	0.351064	0.387097	0.468085	0.43617	0.536082	0.421053	0.387097	0.315217	0.351648	0.413043	0.315217	0.333333	0.395604	0.402174	0.413043	0.153846	0.271739	0.25	0.222222	0.319149	0.255319
tetracosapentaenoyl coenzyme A, n-6	0	0.010989	0.021978	0.0215054	0.021978	0.0777778	0.043956	0.0666667	0.0434783	0.0543478	0.010989	0.0222222	0.021978	0.0333333	0.0618557	0.103093	0.0425532	0.0537634	0.0769231	0.0444444	0.043956	0.32967	0.32967	0.37234	0.365385	0.453608	0.384615	0.417582	0.351064	0.387097	0.468085	0.43617	0.536082	0.421053	0.387097	0.315217	0.351648	0.413043	0.315217	0.333333	0.395604	0.402174	0.413043	0.153846	0.271739	0.25	0.222222	0.319149	0.255319
tetracosatetraenoyl coenzyme A	0	0.010989	0.021978	0.0215054	0.021978	0.0777778	0.043956	0.0666667	0.0434783	0.0543478	0.010989	0.0222222	0.021978	0.0333333	0.0618557	0.103093	0.0425532	0.0537634	0.0769231	0.0444444	0.043956	0.32967	0.32967	0.37234	0.365385	0.453608	0.384615	0.417582	0.351064	0.387097	0.468085	0.43617	0.536082	0.421053	0.387097	0.315217	0.351648	0.413043	0.315217	0.333333	0.395604	0.402174	0.413043	0.153846	0.271739	0.25	0.222222	0.319149	0.255319
trans-Octadec-2-enoyl-CoA	0	0.010989	0.021978	0.0215054	0.021978	0.0777778	0.043956	0.0666667	0.0434783	0.0543478	0.010989	0.0222222	0.021978	0.0333333	0.0618557	0.103093	0.0425532	0.0537634	0.0769231	0.0444444	0.043956	0.32967	0.32967	0.37234	0.365385	0.453608	0.384615	0.417582	0.351064	0.387097	0.468085	0.43617	0.536082	0.421053	0.387097	0.315217	0.351648	0.413043	0.315217	0.333333	0.395604	0.402174	0.413043	0.153846	0.271739	0.25	0.222222	0.319149	0.255319
cervonyl coenzyme A	0	0.0111111	0.0222222	0.0217391	0.0222222	0.0786517	0.0444444	0.0674157	0.043956	0.0549451	0.0111111	0.0224719	0.0222222	0.0337079	0.0625	0.104167	0.0430108	0.0543478	0.0777778	0.0449438	0.0444444	0.333333	0.333333	0.376344	0.368932	0.458333	0.388889	0.422222	0.354839	0.391304	0.457447	0.44086	0.541667	0.425532	0.391304	0.318681	0.355556	0.417582	0.318681	0.336957	0.4	0.406593	0.417582	0.155556	0.274725	0.252632	0.224719	0.322581	0.258065
alpha-Linolenoyl-CoA	0	0.0111111	0.0222222	0.0217391	0.0222222	0.0786517	0.0444444	0.0674157	0.043956	0.0549451	0.0111111	0.0224719	0.0222222	0.0337079	0.0625	0.104167	0.0430108	0.0543478	0.0777778	0.0449438	0.0444444	0.333333	0.333333	0.376344	0.368932	0.458333	0.388889	0.422222	0.354839	0.391304	0.457447	0.44086	0.541667	0.425532	0.391304	0.318681	0.355556	0.417582	0.318681	0.336957	0.4	0.406593	0.417582	0.155556	0.274725	0.252632	0.224719	0.322581	0.258065
clupanodonyl CoA	0	0.0111111	0.0222222	0.0217391	0.0222222	0.0786517	0.0444444	0.0674157	0.043956	0.0549451	0.0111111	0.0224719	0.0222222	0.0337079	0.0625	0.104167	0.0430108	0.0543478	0.0777778	0.0449438	0.0444444	0.333333	0.333333	0.376344	0.368932	0.458333	0.388889	0.422222	0.354839	0.391304	0.457447	0.44086	0.541667	0.425532	0.391304	0.318681	0.355556	0.417582	0.318681	0.336957	0.4	0.406593	0.417582	0.155556	0.274725	0.252632	0.224719	0.322581	0.258065
eicosatetranoyl coenzyme A	0	0.0111111	0.0222222	0.0217391	0.0222222	0.0786517	0.0444444	0.0674157	0.043956	0.0549451	0.0111111	0.0224719	0.0222222	0.0337079	0.0625	0.104167	0.0430108	0.0543478	0.0777778	0.0449438	0.0444444	0.333333	0.333333	0.376344	0.368932	0.458333	0.388889	0.422222	0.354839	0.391304	0.457447	0.44086	0.541667	0.425532	0.391304	0.318681	0.355556	0.417582	0.318681	0.336957	0.4	0.406593	0.417582	0.155556	0.274725	0.252632	0.224719	0.322581	0.258065
stearidonyl coenzyme A	0	0.0111111	0.0222222	0.0217391	0.0222222	0.0786517	0.0444444	0.0674157	0.043956	0.0549451	0.0111111	0.0224719	0.0222222	0.0337079	0.0625	0.104167	0.0430108	0.0543478	0.0777778	0.0449438	0.0444444	0.333333	0.333333	0.376344	0.368932	0.458333	0.388889	0.422222	0.354839	0.391304	0.457447	0.44086	0.541667	0.425532	0.391304	0.318681	0.355556	0.417582	0.318681	0.336957	0.4	0.406593	0.417582	0.155556	0.274725	0.252632	0.224719	0.322581	0.258065
tetracosahexaenoyl coenzyme A	0	0.0111111	0.0222222	0.0217391	0.0222222	0.0786517	0.0444444	0.0674157	0.043956	0.0549451	0.0111111	0.0224719	0.0222222	0.0337079	0.0625	0.104167	0.0430108	0.0543478	0.0777778	0.0449438	0.0444444	0.333333	0.333333	0.376344	0.368932	0.458333	0.388889	0.422222	0.354839	0.391304	0.457447	0.44086	0.541667	0.425532	0.391304	0.318681	0.355556	0.417582	0.318681	0.336957	0.4	0.406593	0.417582	0.155556	0.274725	0.252632	0.224719	0.322581	0.258065
tetracosapentaenoyl coenzyme A, n-3	0	0.0111111	0.0222222	0.0217391	0.0222222	0.0786517	0.0444444	0.0674157	0.043956	0.0549451	0.0111111	0.0224719	0.0222222	0.0337079	0.0625	0.104167	0.0430108	0.0543478	0.0777778	0.0449438	0.0444444	0.333333	0.333333	0.376344	0.368932	0.458333	0.388889	0.422222	0.354839	0.391304	0.457447	0.44086	0.541667	0.425532	0.391304	0.318681	0.355556	0.417582	0.318681	0.336957	0.4	0.406593	0.417582	0.155556	0.274725	0.252632	0.224719	0.322581	0.258065
3alpha,7alpha,12alpha-Trihydroxy-5beta-cholestanoyl-CoA(S)	0	0.0111111	0.0222222	0.0217391	0.0222222	0.0786517	0.0444444	0.0674157	0.043956	0.0549451	0.0111111	0.0224719	0.0222222	0.0337079	0.0625	0.104167	0.0430108	0.0543478	0.0777778	0.0449438	0.0444444	0.333333	0.333333	0.376344	0.368932	0.473684	0.388889	0.422222	0.354839	0.391304	0.473118	0.425532	0.557895	0.425532	0.406593	0.318681	0.355556	0.417582	0.318681	0.336957	0.4	0.406593	0.417582	0.155556	0.274725	0.265957	0.224719	0.336957	0.258065
3alpha,7alpha,12alpha,24-Tetrahydroxy-5beta-cholestanoyl-CoA	0	0.0111111	0.0222222	0.0217391	0.0222222	0.0786517	0.0444444	0.0674157	0.043956	0.0549451	0.0111111	0.0224719	0.0222222	0.0337079	0.0625	0.104167	0.0430108	0.0543478	0.0777778	0.0449438	0.0444444	0.333333	0.333333	0.376344	0.368932	0.473684	0.388889	0.422222	0.354839	0.391304	0.473118	0.425532	0.557895	0.425532	0.406593	0.318681	0.355556	0.417582	0.318681	0.336957	0.4	0.406593	0.417582	0.155556	0.274725	0.265957	0.224719	0.336957	0.258065
3alpha,7alpha,24-Trihydroxy-5beta-cholestanoyl-CoA	0	0.0111111	0.0222222	0.0217391	0.0222222	0.0786517	0.0444444	0.0674157	0.043956	0.0549451	0.0111111	0.0224719	0.0222222	0.0337079	0.0625	0.104167	0.0430108	0.0543478	0.0777778	0.0449438	0.0444444	0.333333	0.333333	0.376344	0.368932	0.473684	0.388889	0.422222	0.354839	0.391304	0.473118	0.425532	0.557895	0.425532	0.406593	0.318681	0.355556	0.417582	0.318681	0.336957	0.4	0.406593	0.417582	0.155556	0.274725	0.265957	0.224719	0.336957	0.258065
3alpha,7alpha-Dihydroxy-5beta-cholestanoyl-CoA	0	0.0111111	0.0222222	0.0217391	0.0222222	0.0786517	0.0444444	0.0674157	0.043956	0.0549451	0.0111111	0.0224719	0.0222222	0.0337079	0.0625	0.104167	0.0430108	0.0543478	0.0777778	0.0449438	0.0444444	0.333333	0.333333	0.376344	0.368932	0.473684	0.388889	0.422222	0.354839	0.391304	0.473118	0.425532	0.557895	0.425532	0.406593	0.318681	0.355556	0.417582	0.318681	0.336957	0.4	0.406593	0.417582	0.155556	0.274725	0.265957	0.224719	0.336957	0.258065
chenodeoxycholoyl coenzyme a	0	0.0111111	0.0222222	0.0217391	0.0222222	0.0786517	0.0444444	0.0674157	0.043956	0.0549451	0.0111111	0.0224719	0.0222222	0.0337079	0.0625	0.104167	0.0430108	0.0543478	0.0777778	0.0449438	0.0444444	0.333333	0.333333	0.376344	0.368932	0.473684	0.388889	0.422222	0.354839	0.391304	0.473118	0.425532	0.557895	0.425532	0.406593	0.318681	0.355556	0.417582	0.318681	0.336957	0.4	0.406593	0.417582	0.155556	0.274725	0.265957	0.224719	0.336957	0.258065
cis-2-Methyl-5-isopropylhexa-2,5-dienoyl-CoA	0	0.0107527	0.0215054	0.0210526	0.0215054	0.076087	0.0430108	0.0652174	0.0425532	0.0531915	0.0107527	0.0217391	0.0326087	0.0326087	0.0606061	0.10101	0.0416667	0.0526316	0.0752688	0.0434783	0.0430108	0.322581	0.322581	0.364583	0.358491	0.444444	0.376344	0.408602	0.34375	0.378947	0.458333	0.412371	0.525253	0.412371	0.378947	0.308511	0.344086	0.404255	0.308511	0.326316	0.387097	0.393617	0.404255	0.150538	0.265957	0.244898	0.217391	0.3125	0.25
3-Hydroxy-2,6-dimethyl-5-methylene-heptanoyl-CoA	0	0.0107527	0.0215054	0.0210526	0.0215054	0.076087	0.0430108	0.0652174	0.0425532	0.0531915	0.0107527	0.0217391	0.0326087	0.0326087	0.0606061	0.10101	0.0416667	0.0526316	0.0752688	0.0434783	0.0430108	0.322581	0.322581	0.364583	0.358491	0.444444	0.376344	0.408602	0.34375	0.378947	0.458333	0.412371	0.525253	0.412371	0.378947	0.308511	0.344086	0.404255	0.308511	0.326316	0.387097	0.393617	0.404255	0.150538	0.265957	0.244898	0.217391	0.3125	0.25
2-Methylprop-2-enoyl-CoA	0	0.0108696	0.0217391	0.0212766	0.0217391	0.0769231	0.0434783	0.0659341	0.0430108	0.0537634	0.0108696	0.021978	0.032967	0.032967	0.0612245	0.102041	0.0421053	0.0531915	0.076087	0.043956	0.0434783	0.326087	0.326087	0.368421	0.361905	0.44898	0.380435	0.413043	0.347368	0.382979	0.447917	0.416667	0.530612	0.416667	0.382979	0.311828	0.347826	0.408602	0.311828	0.329787	0.391304	0.397849	0.408602	0.152174	0.268817	0.247423	0.21978	0.315789	0.252632
3alpha,7alpha-Dihydroxy-5beta-cholest-24-enoyl-CoA	0	0.0107527	0.0215054	0.0210526	0.0215054	0.076087	0.0430108	0.0652174	0.0425532	0.0531915	0.0107527	0.0217391	0.0215054	0.0326087	0.0606061	0.10101	0.0416667	0.0526316	0.0752688	0.0434783	0.0430108	0.322581	0.322581	0.364583	0.358491	0.459184	0.376344	0.408602	0.34375	0.378947	0.458333	0.412371	0.540816	0.412371	0.393617	0.308511	0.344086	0.404255	0.308511	0.326316	0.387097	0.393617	0.404255	0.150538	0.265957	0.257732	0.217391	0.326316	0.25
3alpha,7alpha,12alpha-Trihydroxy-5beta-cholest-24-enoyl-CoA	0	0.0107527	0.0215054	0.0210526	0.0215054	0.076087	0.0430108	0.0652174	0.0425532	0.0531915	0.0107527	0.0217391	0.0215054	0.0326087	0.0606061	0.10101	0.0416667	0.0526316	0.0752688	0.0434783	0.0430108	0.322581	0.322581	0.364583	0.358491	0.459184	0.376344	0.408602	0.34375	0.378947	0.458333	0.412371	0.540816	0.412371	0.393617	0.308511	0.344086	0.404255	0.308511	0.326316	0.387097	0.393617	0.404255	0.150538	0.265957	0.257732	0.217391	0.326316	0.25
Mesaconyl-CoA	0	0.0108696	0.0217391	0.0212766	0.0217391	0.0769231	0.0434783	0.0659341	0.0430108	0.0537634	0.0108696	0.021978	0.0217391	0.032967	0.0612245	0.102041	0.0421053	0.0531915	0.076087	0.043956	0.0434783	0.340659	0.340659	0.382979	0.375	0.463918	0.380435	0.413043	0.361702	0.397849	0.447917	0.431579	0.530612	0.416667	0.382979	0.311828	0.347826	0.408602	0.311828	0.329787	0.391304	0.397849	0.408602	0.152174	0.268817	0.247423	0.21978	0.315789	0.252632
Cob(II)alamin	0	0.011236	0.0111111	0.021978	0.0340909	0.0795455	0.0449438	0.0681818	0.0561798	0.0674157	0.0227273	0.0227273	0.0224719	0.0340909	0.0978261	0.129032	0.0666667	0.0434783	0.0666667	0.0454545	0.0568182	0.322222	0.322222	0.411111	0.386139	0.40404	0.362637	0.395604	0.344086	0.380435	0.416667	0.4	0.47	0.414894	0.426966	0.265957	0.32967	0.347368	0.293478	0.326087	0.329787	0.365591	0.376344	0.144444	0.277778	0.229167	0.227273	0.284211	0.183673
Methylcobalamin	0	0.0111111	0.0222222	0.0217391	0.0337079	0.0786517	0.0561798	0.0674157	0.0674157	0.0666667	0.0224719	0.0224719	0.0222222	0.0337079	0.0967742	0.12766	0.0659341	0.0430108	0.0659341	0.0449438	0.0561798	0.318681	0.318681	0.406593	0.382353	0.4	0.358696	0.391304	0.340426	0.376344	0.427083	0.395833	0.465347	0.425532	0.422222	0.263158	0.326087	0.34375	0.290323	0.322581	0.326316	0.361702	0.37234	0.142857	0.288889	0.226804	0.224719	0.28125	0.181818
Cob(I)alamin	0	0.0111111	0.010989	0.0217391	0.0337079	0.0786517	0.0444444	0.0674157	0.0555556	0.0666667	0.0224719	0.0224719	0.0222222	0.0337079	0.0967742	0.12766	0.0659341	0.0543478	0.0777778	0.0449438	0.0561798	0.318681	0.318681	0.406593	0.382353	0.4	0.358696	0.391304	0.340426	0.376344	0.412371	0.395833	0.465347	0.410526	0.422222	0.263158	0.326087	0.34375	0.290323	0.322581	0.326316	0.361702	0.37234	0.142857	0.274725	0.226804	0.224719	0.28125	0.181818
Aquacob(III)alamin	0	0.0111111	0.010989	0.0217391	0.0337079	0.0786517	0.0444444	0.0674157	0.0555556	0.0666667	0.0224719	0.0224719	0.0222222	0.0337079	0.0967742	0.12766	0.0659341	0.0543478	0.0777778	0.0449438	0.0561798	0.318681	0.318681	0.406593	0.382353	0.4	0.358696	0.391304	0.340426	0.376344	0.412371	0.395833	0.465347	0.410526	0.422222	0.263158	0.326087	0.34375	0.290323	0.322581	0.326316	0.361702	0.37234	0.142857	0.274725	0.226804	0.224719	0.28125	0.181818
adenosylcobalamin	0	0.0105263	0.0104167	0.0206186	0.0319149	0.0744681	0.0421053	0.0638298	0.0526316	0.0631579	0.0212766	0.0212766	0.0210526	0.0319149	0.0918367	0.121212	0.0625	0.0408163	0.0625	0.0425532	0.0531915	0.315789	0.315789	0.385417	0.403846	0.421569	0.340206	0.371134	0.323232	0.357143	0.42	0.43299	0.514852	0.418367	0.414894	0.28866	0.336842	0.367347	0.27551	0.306122	0.350515	0.357143	0.367347	0.135417	0.273684	0.24	0.212766	0.306122	0.207921
ADP-D-ribose 2-phosphate(4-)	0	0.0140845	0	0.0273973	0.0428571	0.084507	0.0416667	0.027027	0.0555556	0.084507	0.0285714	0.0285714	0.0138889	0.0138889	0.0921053	0.144737	0.0540541	0.0540541	0.0833333	0.0571429	0.0714286	0.383562	0.383562	0.415584	0.402299	0.493827	0.394737	0.397436	0.445946	0.453333	0.325843	0.385542	0.517647	0.402439	0.472973	0.383562	0.430556	0.486486	0.364865	0.368421	0.465753	0.472973	0.506849	0.164384	0.328767	0.282051	0.267606	0.3	0.272727
ADP alpha-D-glucoside(2-)	0	0.0138889	0	0.027027	0.0422535	0.0833333	0.0410959	0.0266667	0.0547945	0.0833333	0.028169	0.028169	0.0136986	0.0136986	0.0909091	0.142857	0.0533333	0.0533333	0.0821918	0.056338	0.0704225	0.378378	0.378378	0.410256	0.397727	0.506173	0.38961	0.392405	0.44	0.447368	0.322222	0.380952	0.529412	0.39759	0.486486	0.378378	0.424658	0.48	0.36	0.363636	0.459459	0.466667	0.5	0.162162	0.324324	0.294872	0.263889	0.3125	0.269231
ADPribose	0	0.0142857	0	0.0277778	0.0434783	0.0857143	0.0422535	0.0273973	0.056338	0.0857143	0.0289855	0.0289855	0.0140845	0.0140845	0.0933333	0.146667	0.0547945	0.0547945	0.084507	0.057971	0.0724638	0.388889	0.388889	0.421053	0.406977	0.5	0.381579	0.384615	0.452055	0.459459	0.329545	0.390244	0.52381	0.407407	0.479452	0.388889	0.43662	0.493151	0.369863	0.373333	0.472222	0.479452	0.513889	0.166667	0.333333	0.285714	0.271429	0.303797	0.276316
Deamino-NAD+	0	0.0136986	0	0.0266667	0.0416667	0.0972222	0.0405405	0.04	0.0540541	0.0821918	0.0277778	0.0277778	0.0273973	0.0273973	0.0897436	0.141026	0.0526316	0.0666667	0.0958904	0.0555556	0.0694444	0.391892	0.391892	0.423077	0.409091	0.518519	0.384615	0.3875	0.453333	0.460526	0.333333	0.392857	0.541176	0.409639	0.5	0.391892	0.438356	0.493333	0.373333	0.376623	0.472973	0.48	0.493333	0.175676	0.337838	0.307692	0.277778	0.308642	0.265823
ADPmannose	0	0.0138889	0	0.0133333	0.0277778	0.0833333	0.0410959	0.0266667	0.0405405	0.0684932	0.0138889	0.028169	0.0136986	0.0136986	0.0769231	0.128205	0.0533333	0.0675676	0.0972222	0.056338	0.0555556	0.378378	0.378378	0.392405	0.382022	0.506173	0.38961	0.392405	0.421053	0.428571	0.322222	0.380952	0.529412	0.39759	0.466667	0.378378	0.424658	0.48	0.36	0.363636	0.459459	0.466667	0.5	0.162162	0.306667	0.294872	0.263889	0.3125	0.269231
GDP-alpha-D-mannose(2-)	0	0.0131579	0	0.025641	0.04	0.0933333	0.038961	0.0384615	0.0519481	0.0789474	0.0266667	0.0266667	0.0263158	0.0263158	0.0864198	0.135802	0.0506329	0.0506329	0.0779221	0.0533333	0.0666667	0.376623	0.376623	0.425	0.395604	0.5	0.405063	0.407407	0.473684	0.461538	0.322581	0.37931	0.54023	0.428571	0.480519	0.394737	0.44	0.533333	0.394737	0.397436	0.473684	0.5	0.513158	0.184211	0.324675	0.3125	0.266667	0.297619	0.271605
NADP+(3-)	0	0.0142857	0	0.0277778	0.0434783	0.101449	0.0422535	0.0416667	0.056338	0.0857143	0.0289855	0.0289855	0.0285714	0.0285714	0.0933333	0.146667	0.0547945	0.0547945	0.084507	0.057971	0.0724638	0.388889	0.388889	0.421053	0.406977	0.518987	0.381579	0.384615	0.432432	0.44	0.344828	0.390244	0.560976	0.425	0.521127	0.388889	0.457143	0.493151	0.369863	0.373333	0.472222	0.479452	0.493151	0.183099	0.352113	0.32	0.289855	0.320513	0.276316
NAD(1-)	0	0.0142857	0	0.0277778	0.0434783	0.101449	0.0422535	0.0416667	0.056338	0.0857143	0.0289855	0.0289855	0.0285714	0.0285714	0.0933333	0.146667	0.0547945	0.0547945	0.084507	0.057971	0.0724638	0.388889	0.388889	0.421053	0.406977	0.518987	0.381579	0.384615	0.432432	0.44	0.344828	0.390244	0.560976	0.425	0.521127	0.388889	0.457143	0.493151	0.369863	0.373333	0.472222	0.479452	0.493151	0.183099	0.352113	0.32	0.289855	0.320513	0.276316
P(1),P(4)-bis(5-adenosyl) tetraphosphate(4-)	0	0.0144928	0	0.028169	0.0441176	0.0869565	0.0428571	0.0277778	0.0571429	0.0869565	0.0294118	0.0294118	0.0142857	0.0142857	0.0945946	0.148649	0.0555556	0.0555556	0.0857143	0.0588235	0.0735294	0.375	0.375	0.407895	0.395349	0.506329	0.368421	0.371795	0.418919	0.426667	0.333333	0.378049	0.548781	0.4125	0.507042	0.375	0.442857	0.479452	0.356164	0.36	0.458333	0.465753	0.5	0.169014	0.338028	0.306667	0.275362	0.324675	0.28
NADPH(4-)	0	0.0135135	0	0.0263158	0.0410959	0.0958904	0.04	0.0394737	0.0533333	0.0810811	0.0273973	0.0273973	0.027027	0.027027	0.0886076	0.139241	0.0519481	0.0519481	0.08	0.0547945	0.0684932	0.368421	0.368421	0.4	0.388889	0.493976	0.3625	0.365854	0.410256	0.417722	0.32967	0.372093	0.534884	0.404762	0.493333	0.368421	0.432432	0.467532	0.350649	0.35443	0.447368	0.454545	0.467532	0.173333	0.333333	0.303797	0.273973	0.304878	0.2625
NADH(2-)	0	0.0135135	0	0.0263158	0.0410959	0.0958904	0.04	0.0394737	0.0533333	0.0810811	0.0273973	0.0273973	0.027027	0.027027	0.0886076	0.139241	0.0519481	0.0519481	0.08	0.0547945	0.0684932	0.368421	0.368421	0.4	0.388889	0.493976	0.3625	0.365854	0.410256	0.417722	0.32967	0.372093	0.534884	0.404762	0.493333	0.368421	0.432432	0.467532	0.350649	0.35443	0.447368	0.454545	0.467532	0.173333	0.333333	0.303797	0.273973	0.304878	0.2625
IMP	0	0.0149254	0	0.0289855	0.0454545	0.106061	0.0441176	0.0434783	0.0588235	0.0895522	0.030303	0.030303	0.0298507	0.0298507	0.0972222	0.152778	0.0571429	0.0571429	0.0882353	0.0606061	0.0757576	0.385714	0.385714	0.458333	0.404762	0.481013	0.39726	0.4	0.471429	0.458333	0.341176	0.3875	0.5625	0.441558	0.5	0.385714	0.5	0.492958	0.405797	0.408451	0.471429	0.521739	0.536232	0.173913	0.347826	0.297297	0.283582	0.298701	0.253333
IDP(3-)	0	0.0149254	0	0.0289855	0.0454545	0.106061	0.0441176	0.0434783	0.0588235	0.0895522	0.030303	0.030303	0.0298507	0.0298507	0.0972222	0.152778	0.0571429	0.0571429	0.0882353	0.0606061	0.0757576	0.385714	0.385714	0.458333	0.404762	0.481013	0.39726	0.4	0.471429	0.458333	0.341176	0.3875	0.5625	0.441558	0.5	0.385714	0.5	0.492958	0.405797	0.408451	0.471429	0.521739	0.536232	0.173913	0.347826	0.297297	0.283582	0.298701	0.253333
ITP(3-)	0	0.0147059	0	0.0285714	0.0447761	0.104478	0.0434783	0.0428571	0.057971	0.0882353	0.0298507	0.0298507	0.0294118	0.0294118	0.0958904	0.150685	0.056338	0.0714286	0.102941	0.0597015	0.0746269	0.380282	0.380282	0.452055	0.4	0.475	0.391892	0.394737	0.464789	0.452055	0.337209	0.382716	0.555556	0.435897	0.492958	0.380282	0.492537	0.486111	0.4	0.402778	0.464789	0.514286	0.528571	0.171429	0.342857	0.293333	0.279412	0.294872	0.25
Xanthosine 5-phosphate	0	0.0142857	0	0.0277778	0.0434783	0.101449	0.0422535	0.0416667	0.056338	0.0857143	0.0289855	0.0289855	0.0285714	0.0285714	0.0933333	0.146667	0.0547945	0.0547945	0.084507	0.057971	0.0724638	0.369863	0.369863	0.44	0.390805	0.463415	0.438356	0.44	0.514286	0.5	0.329545	0.373494	0.542169	0.443038	0.479452	0.408451	0.478261	0.513889	0.449275	0.450704	0.514286	0.565217	0.57971	0.2	0.333333	0.32	0.271429	0.2875	0.25974
GMP	0	0.0140845	0	0.0273973	0.0428571	0.1	0.0416667	0.0410959	0.0555556	0.084507	0.0285714	0.0285714	0.028169	0.028169	0.0921053	0.144737	0.0540541	0.0540541	0.0833333	0.0571429	0.0714286	0.383562	0.383562	0.434211	0.402299	0.47561	0.394737	0.397436	0.465753	0.453333	0.325843	0.385542	0.554217	0.455696	0.493151	0.402778	0.471429	0.549296	0.402778	0.405405	0.486111	0.513889	0.527778	0.197183	0.347222	0.315789	0.285714	0.3	0.289474
GDP	0	0.0140845	0	0.0273973	0.0428571	0.1	0.0416667	0.0410959	0.0555556	0.084507	0.0285714	0.0285714	0.028169	0.028169	0.0921053	0.144737	0.0540541	0.0540541	0.0833333	0.0571429	0.0714286	0.383562	0.383562	0.434211	0.402299	0.47561	0.394737	0.397436	0.465753	0.453333	0.325843	0.385542	0.554217	0.455696	0.493151	0.402778	0.471429	0.549296	0.402778	0.405405	0.486111	0.513889	0.527778	0.197183	0.347222	0.315789	0.285714	0.3	0.289474
GTP	0	0.0140845	0	0.0273973	0.0428571	0.1	0.0416667	0.0410959	0.0555556	0.084507	0.0285714	0.0285714	0.028169	0.028169	0.0921053	0.144737	0.0540541	0.0540541	0.0833333	0.0571429	0.0714286	0.383562	0.383562	0.434211	0.402299	0.47561	0.394737	0.397436	0.465753	0.453333	0.325843	0.385542	0.554217	0.455696	0.493151	0.402778	0.471429	0.549296	0.402778	0.405405	0.486111	0.513889	0.527778	0.197183	0.347222	0.315789	0.285714	0.3	0.289474
XTP	0	0.0142857	0	0.0136986	0.0285714	0.101449	0.0422535	0.0416667	0.0416667	0.0704225	0.0142857	0.0289855	0.0285714	0.0285714	0.0789474	0.131579	0.0547945	0.0694444	0.1	0.057971	0.0571429	0.369863	0.369863	0.421053	0.375	0.463415	0.438356	0.44	0.492958	0.479452	0.329545	0.373494	0.542169	0.443038	0.459459	0.408451	0.478261	0.513889	0.449275	0.450704	0.514286	0.565217	0.57971	0.2	0.315068	0.32	0.271429	0.2875	0.25974
Acetyl adenylate	0	0.0142857	0.0140845	0.0136986	0.0285714	0.101449	0.0571429	0.056338	0.056338	0.0704225	0.0142857	0.0289855	0.0285714	0.0434783	0.0789474	0.131579	0.0547945	0.0694444	0.1	0.057971	0.0571429	0.408451	0.408451	0.421053	0.406977	0.5	0.4	0.384615	0.432432	0.44	0.344828	0.425	0.542169	0.443038	0.479452	0.388889	0.457143	0.493151	0.369863	0.391892	0.472222	0.479452	0.493151	0.183099	0.352113	0.302632	0.289855	0.320513	0.276316
Propinol adenylate	0	0.0140845	0.0138889	0.0135135	0.028169	0.1	0.056338	0.0555556	0.0555556	0.0694444	0.0140845	0.0285714	0.028169	0.0428571	0.0779221	0.12987	0.0540541	0.0684932	0.0985916	0.0571429	0.056338	0.402778	0.402778	0.415584	0.402299	0.493827	0.394737	0.379747	0.426667	0.434211	0.340909	0.4375	0.535714	0.4375	0.472973	0.383562	0.450704	0.486486	0.364865	0.386667	0.465753	0.472973	0.486486	0.180556	0.347222	0.298701	0.285714	0.316456	0.272727
GDP-L-fucose(2-)	0	0.0133333	0.0131579	0.025974	0.0405405	0.0945946	0.0533333	0.0526316	0.0666667	0.08	0.027027	0.027027	0.0266667	0.0405405	0.0875	0.1375	0.0512821	0.0512821	0.0789474	0.0540541	0.0675676	0.381579	0.381579	0.43038	0.4	0.488095	0.410256	0.395062	0.48	0.467532	0.326087	0.4	0.546512	0.451219	0.486842	0.4	0.445946	0.540541	0.4	0.421053	0.48	0.506667	0.52	0.186667	0.346667	0.316456	0.27027	0.317073	0.275
GDP-4-dehydro-6-deoxy-alpha-D-mannose(2-)	0	0.0135135	0.0133333	0.0263158	0.0410959	0.0958904	0.0540541	0.0533333	0.0675676	0.0810811	0.0273973	0.0273973	0.027027	0.0410959	0.0886076	0.139241	0.0519481	0.0519481	0.08	0.0547945	0.0684932	0.386667	0.386667	0.435897	0.404494	0.493976	0.397436	0.382716	0.466667	0.454545	0.32967	0.404762	0.552941	0.45679	0.493333	0.386667	0.452055	0.527027	0.386667	0.407895	0.466667	0.493333	0.506667	0.189189	0.351351	0.320513	0.273973	0.320988	0.278481
N6-(1,2-Dicarboxyethyl)-AMP	0	0.0142857	0	0.0277778	0.0434783	0.101449	0.0422535	0.0416667	0.056338	0.0857143	0.0289855	0.0289855	0.0285714	0.0285714	0.0933333	0.146667	0.0547945	0.0547945	0.084507	0.057971	0.0724638	0.428571	0.428571	0.479452	0.457831	0.538462	0.381579	0.421053	0.452055	0.5	0.344828	0.425	0.560976	0.461538	0.479452	0.369863	0.457143	0.472973	0.369863	0.373333	0.452055	0.479452	0.493151	0.166667	0.333333	0.302632	0.271429	0.303797	0.25974
dITP(4-)	0	0.0144928	0	0.028169	0.0441176	0.102941	0.0428571	0.0422535	0.0571429	0.0869565	0.0294118	0.0294118	0.0289855	0.0289855	0.0945946	0.148649	0.0555556	0.0555556	0.0857143	0.0588235	0.0735294	0.375	0.375	0.486111	0.395349	0.506329	0.386667	0.407895	0.458333	0.465753	0.380952	0.395062	0.607595	0.448718	0.486111	0.375	0.463768	0.479452	0.394366	0.39726	0.438356	0.507042	0.521127	0.169014	0.338028	0.289474	0.275362	0.291139	0.246753
2-deoxyinosine 5-phosphate(2-)	0	0.0144928	0	0.028169	0.0441176	0.102941	0.0428571	0.0422535	0.0571429	0.0869565	0.0294118	0.0294118	0.0289855	0.0289855	0.0945946	0.148649	0.0555556	0.0555556	0.0857143	0.0588235	0.0735294	0.375	0.375	0.486111	0.395349	0.506329	0.386667	0.407895	0.458333	0.465753	0.380952	0.395062	0.607595	0.448718	0.486111	0.375	0.463768	0.479452	0.394366	0.39726	0.438356	0.507042	0.521127	0.169014	0.338028	0.289474	0.275362	0.291139	0.246753
dGMP	0	0.0136986	0	0.0266667	0.0416667	0.0972222	0.0405405	0.04	0.0540541	0.0821918	0.0277778	0.0277778	0.0273973	0.0273973	0.0897436	0.141026	0.0526316	0.0526316	0.0810811	0.0555556	0.0694444	0.373333	0.373333	0.460526	0.393258	0.5	0.384615	0.405063	0.453333	0.460526	0.363636	0.392857	0.597561	0.4625	0.48	0.391892	0.438356	0.534247	0.391892	0.394737	0.453333	0.5	0.513514	0.191781	0.337838	0.307692	0.277778	0.292683	0.282051
dGDP	0	0.0136986	0	0.0266667	0.0416667	0.0972222	0.0405405	0.04	0.0540541	0.0821918	0.0277778	0.0277778	0.0273973	0.0273973	0.0897436	0.141026	0.0526316	0.0526316	0.0810811	0.0555556	0.0694444	0.373333	0.373333	0.460526	0.393258	0.5	0.384615	0.405063	0.453333	0.460526	0.363636	0.392857	0.597561	0.4625	0.48	0.391892	0.438356	0.534247	0.391892	0.394737	0.453333	0.5	0.513514	0.191781	0.337838	0.307692	0.277778	0.292683	0.282051
dATP	0	0.0147059	0	0.0285714	0.0447761	0.0882353	0.0434783	0.028169	0.057971	0.0882353	0.0298507	0.0298507	0.0144928	0.0144928	0.0958904	0.150685	0.056338	0.056338	0.0869565	0.0597015	0.0746269	0.361111	0.361111	0.432432	0.383721	0.493671	0.373333	0.394737	0.405405	0.432432	0.369048	0.4	0.575	0.417722	0.472222	0.380282	0.408451	0.465753	0.361111	0.364865	0.424658	0.452055	0.486111	0.171429	0.342857	0.293333	0.279412	0.311688	0.283784
dADP	0	0.0147059	0	0.0285714	0.0447761	0.0882353	0.0434783	0.028169	0.057971	0.0882353	0.0298507	0.0298507	0.0144928	0.0144928	0.0958904	0.150685	0.056338	0.056338	0.0869565	0.0597015	0.0746269	0.361111	0.361111	0.432432	0.383721	0.493671	0.373333	0.394737	0.405405	0.432432	0.369048	0.4	0.575	0.417722	0.472222	0.380282	0.408451	0.465753	0.361111	0.364865	0.424658	0.452055	0.486111	0.171429	0.342857	0.293333	0.279412	0.311688	0.283784
dAMP(2-)	0	0.0149254	0	0.0289855	0.0454545	0.0895522	0.0441176	0.0285714	0.0588235	0.0895522	0.030303	0.030303	0.0147059	0.0147059	0.0972222	0.152778	0.0571429	0.0571429	0.0882353	0.0606061	0.0757576	0.366197	0.366197	0.418919	0.372093	0.481013	0.36	0.381579	0.391892	0.418919	0.373494	0.405063	0.582278	0.423077	0.458333	0.385714	0.414286	0.472222	0.347222	0.351351	0.410959	0.438356	0.492958	0.173913	0.347826	0.297297	0.283582	0.315789	0.287671
dIDP	0	0.0140845	0	0.0135135	0.028169	0.1	0.0416667	0.0410959	0.0410959	0.0694444	0.0140845	0.0285714	0.028169	0.028169	0.0779221	0.12987	0.0540541	0.0684932	0.0985916	0.0571429	0.056338	0.364865	0.364865	0.453333	0.370787	0.493827	0.413333	0.434211	0.465753	0.472973	0.372093	0.385542	0.592593	0.455696	0.453333	0.383562	0.450704	0.506849	0.422535	0.424658	0.465753	0.535211	0.549296	0.180556	0.310811	0.298701	0.267606	0.283951	0.25641
dGTP	0	0.0135135	0	0.012987	0.027027	0.0958904	0.04	0.0394737	0.0394737	0.0666667	0.0135135	0.0273973	0.027027	0.027027	0.075	0.125	0.0519481	0.0657895	0.0945946	0.0547945	0.0540541	0.368421	0.368421	0.435897	0.373626	0.493976	0.397436	0.417722	0.447368	0.454545	0.359551	0.388235	0.590361	0.45679	0.454545	0.405405	0.432432	0.547945	0.405405	0.407895	0.466667	0.513514	0.527027	0.189189	0.315789	0.303797	0.273973	0.289157	0.278481
ATP(4-)	0	0.0149254	0	0.0289855	0.0454545	0.0895522	0.0441176	0.0285714	0.0588235	0.0895522	0.030303	0.030303	0.0147059	0.0147059	0.0972222	0.152778	0.0571429	0.0571429	0.0882353	0.0606061	0.0757576	0.385714	0.385714	0.418919	0.404762	0.481013	0.378378	0.381579	0.430556	0.438356	0.325581	0.3875	0.54321	0.423077	0.5	0.385714	0.455882	0.492958	0.366197	0.369863	0.471429	0.478873	0.514286	0.173913	0.347826	0.297297	0.283582	0.315789	0.287671
ADP(3-)	0	0.0149254	0	0.0289855	0.0454545	0.0895522	0.0441176	0.0285714	0.0588235	0.0895522	0.030303	0.030303	0.0147059	0.0147059	0.0972222	0.152778	0.0571429	0.0571429	0.0882353	0.0606061	0.0757576	0.385714	0.385714	0.418919	0.404762	0.481013	0.378378	0.381579	0.430556	0.438356	0.325581	0.3875	0.54321	0.423077	0.5	0.385714	0.455882	0.492958	0.366197	0.369863	0.471429	0.478873	0.514286	0.173913	0.347826	0.297297	0.283582	0.315789	0.287671
ATP(3-)	0	0.0147059	0	0.0285714	0.0447761	0.0882353	0.0434783	0.028169	0.057971	0.0882353	0.0298507	0.0298507	0.0144928	0.0144928	0.0958904	0.150685	0.056338	0.0714286	0.102941	0.0597015	0.0746269	0.380282	0.380282	0.413333	0.4	0.475	0.373333	0.376623	0.424658	0.432432	0.321839	0.382716	0.536585	0.417722	0.492958	0.380282	0.449275	0.486111	0.361111	0.364865	0.464789	0.472222	0.507042	0.171429	0.342857	0.293333	0.279412	0.311688	0.283784
AMP(2-)	0	0.0151515	0	0.0294118	0.0461538	0.0909091	0.0447761	0.0289855	0.0597015	0.0909091	0.0307692	0.0307692	0.0149254	0.0149254	0.0985916	0.15493	0.057971	0.057971	0.0895522	0.0615385	0.0769231	0.391304	0.391304	0.405405	0.392857	0.468354	0.364865	0.368421	0.416667	0.424658	0.329412	0.392405	0.55	0.428571	0.485714	0.391304	0.462687	0.5	0.352113	0.356164	0.457143	0.464789	0.521739	0.176471	0.352941	0.30137	0.287879	0.32	0.291667
adenosine 3,5-bismonophosphate(4-)	0	0.0153846	0	0.0298507	0.046875	0.0923077	0.0454545	0.0294118	0.0606061	0.0923077	0.03125	0.03125	0.0151515	0.0151515	0.1	0.157143	0.0588235	0.0588235	0.0909091	0.0625	0.078125	0.357143	0.357143	0.410959	0.380952	0.493506	0.369863	0.373333	0.442857	0.450704	0.333333	0.397436	0.556962	0.415584	0.514706	0.397059	0.447761	0.507246	0.376812	0.380282	0.463768	0.492754	0.529412	0.179104	0.358209	0.305556	0.292308	0.324324	0.295775
3-AMP(2-)	0	0.0153846	0	0.0298507	0.046875	0.0923077	0.0454545	0.0294118	0.0606061	0.0923077	0.03125	0.03125	0.0151515	0.0151515	0.1	0.157143	0.0588235	0.0588235	0.0909091	0.0625	0.078125	0.357143	0.357143	0.391892	0.364706	0.474359	0.369863	0.373333	0.422535	0.430556	0.333333	0.397436	0.556962	0.415584	0.492754	0.397059	0.447761	0.507246	0.357143	0.361111	0.442857	0.471429	0.529412	0.179104	0.358209	0.305556	0.292308	0.324324	0.295775
ADP	0	0.0144928	0	0.0138889	0.0289855	0.0869565	0.0428571	0.0277778	0.0422535	0.0714286	0.0144928	0.0294118	0.0142857	0.0142857	0.08	0.133333	0.0555556	0.0704225	0.101449	0.0588235	0.057971	0.375	0.375	0.38961	0.37931	0.469136	0.405405	0.407895	0.438356	0.445946	0.318182	0.378049	0.53012	0.43038	0.465753	0.394366	0.442857	0.521127	0.394366	0.39726	0.5	0.507042	0.542857	0.185714	0.319444	0.306667	0.275362	0.307692	0.297297
Adenylylselenate	0	0.0144928	0	0.0138889	0.0289855	0.0869565	0.0428571	0.0277778	0.0422535	0.0714286	0.0144928	0.0294118	0.0142857	0.0142857	0.08	0.133333	0.0555556	0.0704225	0.101449	0.0588235	0.057971	0.375	0.375	0.38961	0.37931	0.469136	0.386667	0.38961	0.418919	0.426667	0.318182	0.378049	0.53012	0.4125	0.465753	0.394366	0.442857	0.5	0.375	0.378378	0.478873	0.486111	0.521127	0.169014	0.319444	0.289474	0.275362	0.307692	0.28
AMP	0	0.0149254	0	0.0142857	0.0298507	0.0895522	0.0441176	0.0285714	0.0434783	0.0735294	0.0149254	0.030303	0.0147059	0.0147059	0.0821918	0.136986	0.0571429	0.0724638	0.104478	0.0606061	0.0597015	0.385714	0.385714	0.381579	0.372093	0.4625	0.378378	0.381579	0.410959	0.418919	0.325581	0.3875	0.54321	0.441558	0.458333	0.385714	0.455882	0.514286	0.366197	0.369863	0.471429	0.478873	0.536232	0.191176	0.328571	0.315068	0.283582	0.315789	0.305556
3-Phosphoadenylylselenate	0	0.0144928	0	0.0138889	0.0289855	0.0869565	0.0428571	0.0277778	0.0422535	0.0714286	0.0144928	0.0294118	0.0142857	0.0142857	0.08	0.133333	0.0555556	0.0704225	0.101449	0.0588235	0.057971	0.356164	0.356164	0.38961	0.363636	0.469136	0.405405	0.407895	0.438356	0.445946	0.318182	0.378049	0.53012	0.43038	0.465753	0.394366	0.422535	0.521127	0.394366	0.39726	0.478873	0.507042	0.542857	0.185714	0.319444	0.306667	0.275362	0.307692	0.297297
3,5-cyclic GMP(1-)	0	0.0147059	0	0.0285714	0.0447761	0.0882353	0.0434783	0.0428571	0.057971	0.0882353	0.0298507	0.0298507	0.0294118	0.0294118	0.0958904	0.135135	0.056338	0.056338	0.0869565	0.0597015	0.0746269	0.342466	0.342466	0.413333	0.367816	0.475	0.391892	0.394737	0.485714	0.472222	0.321839	0.382716	0.594937	0.454545	0.514286	0.42029	0.470588	0.573529	0.42029	0.422535	0.485714	0.536232	0.550725	0.205882	0.362319	0.347222	0.298507	0.328947	0.30137
3,5-cyclic AMP(1-)	0	0.015873	0	0.0307692	0.0483871	0.078125	0.046875	0.030303	0.0625	0.0952381	0.0322581	0.0322581	0.015625	0.015625	0.102941	0.144928	0.0606061	0.0606061	0.09375	0.0645161	0.0806452	0.347826	0.347826	0.383562	0.357143	0.467532	0.361111	0.364865	0.434783	0.442857	0.325301	0.38961	0.592105	0.426667	0.507463	0.409091	0.461538	0.522388	0.367647	0.371429	0.455882	0.485294	0.545455	0.184615	0.369231	0.333333	0.301587	0.352113	0.304348
5-adenylyl sulfate(2-)	0	0.0131579	0.012987	0.038961	0.04	0.0789474	0.038961	0.0253165	0.0519481	0.0789474	0.0266667	0.0266667	0.012987	0.012987	0.0864198	0.135802	0.0506329	0.0506329	0.0779221	0.0533333	0.0666667	0.341772	0.341772	0.373494	0.365591	0.448276	0.337349	0.341176	0.382716	0.390244	0.308511	0.348315	0.522727	0.37931	0.443038	0.341772	0.402597	0.4375	0.325	0.329268	0.417722	0.425	0.455696	0.153846	0.307692	0.26506	0.25	0.297619	0.2875
(2R,3S,4R,5R)-5-(6-amino-9H-purin-9-yl)-4-hydroxy-2-({[(sulfonatooxy)phosphinato]oxy}methyl)oxolan-3-yl phosphate	0	0.0135135	0.0133333	0.04	0.0410959	0.0810811	0.04	0.025974	0.0533333	0.0810811	0.0273973	0.0273973	0.0133333	0.0133333	0.0886076	0.139241	0.0519481	0.0519481	0.08	0.0547945	0.0684932	0.316456	0.316456	0.365854	0.344086	0.458824	0.329268	0.333333	0.392405	0.4	0.315217	0.356322	0.534884	0.372093	0.454545	0.350649	0.394737	0.448718	0.333333	0.3375	0.410256	0.435897	0.467532	0.157895	0.315789	0.271605	0.256757	0.304878	0.294872
UDP-N-acetyl-D-galactosamine(2-)	0	0.0142857	0.0140845	0.0277778	0.0434783	0.101449	0.0571429	0.056338	0.0714286	0.0857143	0.0289855	0.0289855	0.0285714	0.0434783	0.0933333	0.146667	0.0547945	0.0547945	0.084507	0.057971	0.0724638	0.369863	0.333333	0.459459	0.423529	0.445783	0.458333	0.44	0.514286	0.5	0.360465	0.407407	0.488372	0.425	0.459459	0.388889	0.378378	0.397436	0.428571	0.471429	0.452055	0.44	0.453333	0.183099	0.352113	0.285714	0.271429	0.271605	0.227848
UDP-N-acetyl-alpha-D-glucosamine(2-)	0	0.0142857	0.0140845	0.0277778	0.0434783	0.101449	0.0571429	0.056338	0.0714286	0.0857143	0.0289855	0.0289855	0.0285714	0.0434783	0.0933333	0.146667	0.0547945	0.0547945	0.084507	0.057971	0.0724638	0.369863	0.333333	0.459459	0.423529	0.445783	0.458333	0.44	0.514286	0.5	0.360465	0.407407	0.488372	0.425	0.459459	0.388889	0.378378	0.397436	0.428571	0.471429	0.452055	0.44	0.453333	0.183099	0.352113	0.285714	0.271429	0.271605	0.227848
UDP-D-galactose(2-)	0	0.0144928	0	0.028169	0.0441176	0.102941	0.0428571	0.0422535	0.0571429	0.0869565	0.0294118	0.0294118	0.0289855	0.0289855	0.0945946	0.148649	0.0555556	0.0555556	0.0857143	0.0588235	0.0735294	0.375	0.337838	0.465753	0.428571	0.451219	0.444444	0.445946	0.521739	0.507042	0.348837	0.395062	0.494118	0.4125	0.465753	0.394366	0.383562	0.402597	0.434783	0.457143	0.458333	0.445946	0.459459	0.185714	0.338028	0.289474	0.275362	0.259259	0.230769
[(2R,3S,4R,5R)-5-(2,4-dioxo-1,2,3,4-tetrahydropyrimidin-1-yl)-3,4-dihydroxyoxolan-2-yl]methyl {[(3R,4S,5S,6R)-3,4,5-trihydroxy-6-(hydroxymethyl)oxan-2-yl phosphonato]oxy}phosphonate	0	0.0144928	0	0.028169	0.0441176	0.102941	0.0428571	0.0422535	0.0571429	0.0869565	0.0294118	0.0294118	0.0289855	0.0289855	0.0945946	0.148649	0.0555556	0.0555556	0.0857143	0.0588235	0.0735294	0.375	0.337838	0.465753	0.428571	0.451219	0.444444	0.445946	0.521739	0.507042	0.348837	0.395062	0.494118	0.4125	0.465753	0.394366	0.383562	0.402597	0.434783	0.457143	0.458333	0.445946	0.459459	0.185714	0.338028	0.289474	0.275362	0.259259	0.230769
UDP-alpha-D-xylose(2-)	0	0.0144928	0	0.028169	0.0441176	0.102941	0.0428571	0.0422535	0.0571429	0.0869565	0.0294118	0.0294118	0.0289855	0.0289855	0.0945946	0.148649	0.0555556	0.0555556	0.0857143	0.0588235	0.0735294	0.394366	0.356164	0.486111	0.445783	0.469136	0.424658	0.445946	0.521739	0.528571	0.348837	0.395062	0.494118	0.43038	0.465753	0.394366	0.383562	0.402597	0.434783	0.457143	0.458333	0.445946	0.459459	0.185714	0.338028	0.289474	0.275362	0.259259	0.230769
CMP-N-acetyl-beta-neuraminate(2-)	0	0.0135135	0.0133333	0.0263158	0.0410959	0.0958904	0.0540541	0.0533333	0.0675676	0.0810811	0.0273973	0.0273973	0.027027	0.0410959	0.0886076	0.139241	0.0519481	0.0519481	0.08	0.0547945	0.0684932	0.386667	0.350649	0.454545	0.436782	0.47619	0.434211	0.435897	0.486486	0.493333	0.344444	0.404762	0.5	0.421687	0.454545	0.424658	0.376623	0.43038	0.405405	0.445946	0.466667	0.435897	0.448718	0.189189	0.351351	0.2875	0.273973	0.289157	0.2625
(2R,4S,5R,6R)-2-[({[(2R,3S,4R,5R)-5-(4-amino-2-oxo-1,2-dihydropyrimidin-1-yl)-3,4-dihydroxyoxolan-2-yl]methoxy}phosphinato)oxy]-4-hydroxy-5-(2-hydroxyacetamido)-6-[(1R,2R)-1,2,3-trihydroxypropyl]oxane-2-carboxylate	0	0.0135135	0	0.0263158	0.0410959	0.0958904	0.04	0.0394737	0.0533333	0.0810811	0.0273973	0.0273973	0.027027	0.027027	0.0886076	0.139241	0.0519481	0.0519481	0.08	0.0547945	0.0684932	0.405405	0.368421	0.473684	0.453488	0.493976	0.415584	0.454545	0.486486	0.513514	0.344444	0.404762	0.517241	0.421687	0.454545	0.424658	0.376623	0.43038	0.405405	0.426667	0.466667	0.435897	0.448718	0.189189	0.333333	0.2875	0.273973	0.27381	0.2625
5-Formamido-1-(5-phospho-D-ribosyl)imidazole-4-carboxamide	0	0.0153846	0	0.0298507	0.046875	0.0923077	0.0454545	0.0447761	0.0606061	0.0923077	0.03125	0.03125	0.0307692	0.0307692	0.1	0.157143	0.0588235	0.0588235	0.0909091	0.0625	0.078125	0.41791	0.338028	0.471429	0.432099	0.419753	0.388889	0.391892	0.442857	0.450704	0.333333	0.397436	0.5	0.453333	0.450704	0.397059	0.385714	0.444444	0.376812	0.4	0.530303	0.430556	0.444444	0.19697	0.338235	0.27027	0.272727	0.25641	0.260274
5-Amino-1-(5-Phospho-D-ribosyl)imidazole-4-carboxamide	0	0.0153846	0	0.0298507	0.046875	0.0923077	0.0454545	0.0447761	0.0606061	0.0923077	0.03125	0.03125	0.0307692	0.0307692	0.1	0.157143	0.0588235	0.0588235	0.0909091	0.0625	0.078125	0.41791	0.338028	0.471429	0.432099	0.419753	0.388889	0.391892	0.442857	0.450704	0.333333	0.397436	0.5	0.453333	0.450704	0.397059	0.385714	0.444444	0.376812	0.4	0.530303	0.430556	0.444444	0.19697	0.338235	0.27027	0.272727	0.25641	0.260274
5-amino-1-(5-phospho-D-ribosyl)imidazole-4-carboxylate	0	0.0153846	0	0.0298507	0.046875	0.0923077	0.0454545	0.0447761	0.0606061	0.0923077	0.03125	0.03125	0.0307692	0.0307692	0.1	0.157143	0.0588235	0.0588235	0.0909091	0.0625	0.078125	0.439394	0.357143	0.492754	0.45	0.4375	0.369863	0.373333	0.442857	0.450704	0.333333	0.415584	0.5	0.453333	0.450704	0.376812	0.385714	0.424658	0.357143	0.380282	0.507463	0.410959	0.424658	0.19697	0.338235	0.27027	0.272727	0.25641	0.260274
(S)-2-[5-Amino-1-(5-phospho-D-ribosyl)imidazole-4-carboxamido]succinate	0	0.0147059	0	0.0285714	0.0447761	0.0882353	0.0434783	0.0428571	0.057971	0.0882353	0.0298507	0.0298507	0.0294118	0.0294118	0.0958904	0.150685	0.056338	0.056338	0.0869565	0.0597015	0.0746269	0.462687	0.380282	0.514286	0.469136	0.45679	0.373333	0.413333	0.444444	0.492958	0.337209	0.417722	0.5	0.473684	0.432432	0.380282	0.369863	0.426667	0.361111	0.383562	0.507246	0.413333	0.426667	0.188406	0.323944	0.25974	0.26087	0.246914	0.25
UMP	0	0.015625	0	0.030303	0.047619	0.111111	0.0461538	0.0454545	0.0615385	0.09375	0.031746	0.031746	0.03125	0.03125	0.101449	0.15942	0.0597015	0.0597015	0.0923077	0.0634921	0.0793651	0.382353	0.342857	0.478261	0.4375	0.425	0.434783	0.43662	0.515152	0.5	0.353659	0.402597	0.506173	0.44	0.478261	0.402985	0.411765	0.410959	0.446154	0.469697	0.470588	0.457143	0.471429	0.2	0.363636	0.291667	0.296875	0.25974	0.246575
UDP	0	0.015625	0	0.030303	0.047619	0.111111	0.0461538	0.0454545	0.0615385	0.09375	0.031746	0.031746	0.03125	0.03125	0.101449	0.15942	0.0597015	0.0597015	0.0923077	0.0634921	0.0793651	0.382353	0.342857	0.478261	0.4375	0.425	0.434783	0.43662	0.515152	0.5	0.353659	0.402597	0.506173	0.44	0.478261	0.402985	0.411765	0.410959	0.446154	0.469697	0.470588	0.457143	0.471429	0.2	0.363636	0.291667	0.296875	0.25974	0.246575
UTP	0	0.015625	0	0.030303	0.047619	0.111111	0.0461538	0.0454545	0.0615385	0.09375	0.031746	0.031746	0.03125	0.03125	0.101449	0.15942	0.0597015	0.0597015	0.0923077	0.0634921	0.0793651	0.382353	0.342857	0.478261	0.4375	0.425	0.434783	0.43662	0.515152	0.5	0.353659	0.402597	0.506173	0.44	0.478261	0.402985	0.411765	0.410959	0.446154	0.469697	0.470588	0.457143	0.471429	0.2	0.363636	0.291667	0.296875	0.25974	0.246575
Orotidine 5-phosphate	0	0.0153846	0	0.0298507	0.046875	0.109375	0.0454545	0.0447761	0.0606061	0.0923077	0.03125	0.03125	0.0307692	0.0307692	0.1	0.157143	0.0588235	0.0588235	0.0909091	0.0625	0.078125	0.397059	0.357143	0.492754	0.45	0.4375	0.428571	0.430556	0.530303	0.514706	0.349398	0.415584	0.5	0.434211	0.471429	0.397059	0.405797	0.405405	0.439394	0.462687	0.463768	0.450704	0.464789	0.19697	0.358209	0.287671	0.292308	0.25641	0.243243
UDP-alpha-D-glucuronate(3-)	0	0.0149254	0	0.0289855	0.0454545	0.106061	0.0441176	0.0434783	0.0588235	0.0895522	0.030303	0.030303	0.0298507	0.0298507	0.0972222	0.152778	0.0571429	0.0571429	0.0882353	0.0606061	0.0757576	0.385714	0.347222	0.478873	0.439024	0.444444	0.43662	0.438356	0.537313	0.521739	0.341176	0.405063	0.506024	0.423077	0.478873	0.405797	0.394366	0.413333	0.447761	0.470588	0.471429	0.458333	0.472222	0.191176	0.347826	0.297297	0.283582	0.265823	0.236842
NMN	0	0.0163934	0	0.031746	0.05	0.116667	0.0483871	0.047619	0.0645161	0.0983607	0.0333333	0.0333333	0.0327869	0.0327869	0.106061	0.166667	0.0625	0.0625	0.0967742	0.0666667	0.0833333	0.4	0.378788	0.434783	0.435897	0.423077	0.411765	0.414286	0.469697	0.477612	0.367089	0.4	0.469136	0.438356	0.5	0.378788	0.38806	0.408451	0.4	0.402985	0.469697	0.414286	0.428571	0.190476	0.403226	0.267606	0.333333	0.236842	0.257143
CMP	0	0.0149254	0	0.0289855	0.0454545	0.106061	0.0441176	0.0434783	0.0588235	0.0895522	0.030303	0.030303	0.0298507	0.0298507	0.0972222	0.152778	0.0571429	0.0571429	0.0882353	0.0606061	0.0757576	0.385714	0.347222	0.458333	0.439024	0.444444	0.416667	0.418919	0.492754	0.478873	0.341176	0.405063	0.52439	0.423077	0.478873	0.447761	0.414286	0.452055	0.426471	0.449275	0.492754	0.458333	0.472222	0.208955	0.367647	0.297297	0.30303	0.282051	0.287671
CDP	0	0.0149254	0	0.0289855	0.0454545	0.106061	0.0441176	0.0434783	0.0588235	0.0895522	0.030303	0.030303	0.0298507	0.0298507	0.0972222	0.152778	0.0571429	0.0571429	0.0882353	0.0606061	0.0757576	0.385714	0.347222	0.458333	0.439024	0.444444	0.416667	0.418919	0.492754	0.478873	0.341176	0.405063	0.52439	0.423077	0.478873	0.447761	0.414286	0.452055	0.426471	0.449275	0.492754	0.458333	0.472222	0.208955	0.367647	0.297297	0.30303	0.282051	0.287671
CTP	0	0.0149254	0	0.0289855	0.0454545	0.106061	0.0441176	0.0434783	0.0588235	0.0895522	0.030303	0.030303	0.0298507	0.0298507	0.0972222	0.152778	0.0571429	0.0571429	0.0882353	0.0606061	0.0757576	0.385714	0.347222	0.458333	0.439024	0.444444	0.416667	0.418919	0.492754	0.478873	0.341176	0.405063	0.52439	0.423077	0.478873	0.447761	0.414286	0.452055	0.426471	0.449275	0.492754	0.458333	0.472222	0.208955	0.367647	0.297297	0.30303	0.282051	0.287671
CDP-diacylglycerol(2-)	0	0.0144928	0	0.028169	0.0441176	0.102941	0.0428571	0.0422535	0.0571429	0.0869565	0.0294118	0.0294118	0.0289855	0.0289855	0.0945946	0.148649	0.0555556	0.0555556	0.0857143	0.0588235	0.0735294	0.394366	0.356164	0.465753	0.445783	0.469136	0.405405	0.407895	0.5	0.486111	0.348837	0.4125	0.511905	0.4125	0.465753	0.434783	0.402778	0.44	0.414286	0.43662	0.478873	0.445946	0.459459	0.202899	0.357143	0.289474	0.294118	0.275	0.28
Formamidopyrimidine nucleoside triphosphate	0	0.0151515	0	0.0144928	0.030303	0.107692	0.0447761	0.0441176	0.0441176	0.0746269	0.0151515	0.0307692	0.030303	0.030303	0.0833333	0.138889	0.057971	0.0735294	0.106061	0.0615385	0.0606061	0.411765	0.352113	0.464789	0.409639	0.45	0.442857	0.444444	0.5	0.485714	0.284091	0.358025	0.47619	0.428571	0.405405	0.454545	0.441176	0.544118	0.454545	0.477612	0.545455	0.507246	0.521739	0.212121	0.295775	0.319444	0.307692	0.285714	0.309859
2,5-Diaminopyrimidine nucleoside triphosphate	0	0.0151515	0	0.0144928	0.030303	0.107692	0.0447761	0.0441176	0.0441176	0.0746269	0.0151515	0.0307692	0.030303	0.030303	0.0833333	0.138889	0.057971	0.0735294	0.106061	0.0615385	0.0606061	0.411765	0.352113	0.464789	0.409639	0.45	0.442857	0.444444	0.5	0.485714	0.284091	0.358025	0.47619	0.428571	0.405405	0.454545	0.441176	0.544118	0.454545	0.477612	0.545455	0.507246	0.521739	0.212121	0.295775	0.319444	0.307692	0.285714	0.309859
5-amino-1-(5-phospho-D-ribosyl)imidazole	0	0.015873	0	0.0307692	0.0483871	0.078125	0.046875	0.030303	0.0625	0.0952381	0.0322581	0.0322581	0.015625	0.015625	0.102941	0.161765	0.0606061	0.0606061	0.09375	0.0645161	0.0806452	0.409091	0.328571	0.442857	0.407407	0.395062	0.361111	0.364865	0.414286	0.422535	0.325301	0.38961	0.493827	0.445946	0.422535	0.38806	0.376812	0.43662	0.347826	0.371429	0.5	0.402778	0.457143	0.184615	0.328358	0.260274	0.261538	0.263158	0.267606
3-UMP(2-)	0	0.015873	0	0.0307692	0.0483871	0.112903	0.046875	0.0461538	0.0625	0.0952381	0.0322581	0.0322581	0.031746	0.031746	0.102941	0.161765	0.0606061	0.0606061	0.09375	0.0645161	0.0806452	0.347826	0.309859	0.463768	0.407407	0.43038	0.441176	0.442857	0.523077	0.507463	0.358025	0.407895	0.5125	0.426667	0.485294	0.409091	0.397059	0.416667	0.453125	0.476923	0.455882	0.463768	0.478261	0.203125	0.369231	0.295775	0.301587	0.263158	0.25
2,3-cyclic UMP(1-)	0	0.015873	0	0.0307692	0.0483871	0.112903	0.046875	0.0461538	0.0625	0.0952381	0.0322581	0.0322581	0.031746	0.031746	0.102941	0.144928	0.0606061	0.0606061	0.09375	0.0645161	0.0806452	0.328571	0.328571	0.463768	0.390244	0.43038	0.441176	0.422535	0.523077	0.485294	0.358025	0.38961	0.551282	0.407895	0.530303	0.409091	0.439394	0.457143	0.453125	0.476923	0.455882	0.507463	0.522388	0.203125	0.369231	0.295775	0.301587	0.28	0.25
Nicotinate D-ribonucleotide	0	0.0172414	0	0.0333333	0.0344828	0.122807	0.0508475	0.05	0.05	0.103448	0.0350877	0.0350877	0.0344828	0.0344828	0.111111	0.174603	0.0655738	0.0655738	0.101695	0.0701754	0.0877193	0.353846	0.353846	0.432836	0.434211	0.421053	0.367647	0.371429	0.446154	0.454545	0.346154	0.39726	0.45	0.416667	0.432836	0.313433	0.343284	0.347222	0.353846	0.358209	0.402985	0.371429	0.385714	0.142857	0.333333	0.242857	0.262295	0.197368	0.197183
dTMP	0	0.0149254	0.0147059	0.0289855	0.0454545	0.106061	0.0597015	0.0588235	0.0746269	0.0895522	0.030303	0.030303	0.0298507	0.0454545	0.0972222	0.152778	0.0571429	0.0571429	0.0882353	0.0606061	0.0757576	0.366197	0.328767	0.478873	0.421687	0.444444	0.43662	0.458333	0.471429	0.5	0.407407	0.441558	0.52439	0.460526	0.438356	0.385714	0.356164	0.376623	0.426471	0.470588	0.410959	0.418919	0.432432	0.191176	0.367647	0.28	0.283582	0.282051	0.236842
({[(2R,3S,5R)-3-hydroxy-5-(5-methyl-2,4-dioxo-1,2,3,4-tetrahydropyrimidin-1-yl)oxolan-2-yl]methyl phosphonato}oxy)phosphonate	0	0.0149254	0.0147059	0.0289855	0.0454545	0.106061	0.0597015	0.0588235	0.0746269	0.0895522	0.030303	0.030303	0.0298507	0.0454545	0.0972222	0.152778	0.0571429	0.0571429	0.0882353	0.0606061	0.0757576	0.366197	0.328767	0.478873	0.421687	0.444444	0.43662	0.458333	0.471429	0.5	0.407407	0.441558	0.52439	0.460526	0.438356	0.385714	0.356164	0.376623	0.426471	0.470588	0.410959	0.418919	0.432432	0.191176	0.367647	0.28	0.283582	0.282051	0.236842
dTTP	0	0.0149254	0.0147059	0.0289855	0.0454545	0.106061	0.0597015	0.0588235	0.0746269	0.0895522	0.030303	0.030303	0.0298507	0.0454545	0.0972222	0.152778	0.0571429	0.0571429	0.0882353	0.0606061	0.0757576	0.366197	0.328767	0.478873	0.421687	0.444444	0.43662	0.458333	0.471429	0.5	0.407407	0.441558	0.52439	0.460526	0.438356	0.385714	0.356164	0.376623	0.426471	0.470588	0.410959	0.418919	0.432432	0.191176	0.367647	0.28	0.283582	0.282051	0.236842
dUMP	0	0.0151515	0	0.0294118	0.0461538	0.107692	0.0447761	0.0441176	0.0597015	0.0909091	0.0307692	0.0307692	0.030303	0.030303	0.0985916	0.15493	0.057971	0.057971	0.0895522	0.0615385	0.0769231	0.371429	0.333333	0.485714	0.426829	0.45	0.422535	0.464789	0.478261	0.507246	0.395062	0.428571	0.530864	0.447368	0.444444	0.391304	0.361111	0.381579	0.432836	0.455882	0.416667	0.424658	0.438356	0.19403	0.352941	0.283784	0.287879	0.269231	0.24
dUDP	0	0.0151515	0	0.0294118	0.0461538	0.107692	0.0447761	0.0441176	0.0597015	0.0909091	0.0307692	0.0307692	0.030303	0.030303	0.0985916	0.15493	0.057971	0.057971	0.0895522	0.0615385	0.0769231	0.371429	0.333333	0.485714	0.426829	0.45	0.422535	0.464789	0.478261	0.507246	0.395062	0.428571	0.530864	0.447368	0.444444	0.391304	0.361111	0.381579	0.432836	0.455882	0.416667	0.424658	0.438356	0.19403	0.352941	0.283784	0.287879	0.269231	0.24
dCMP	0	0.0147059	0	0.0285714	0.0447761	0.104478	0.0434783	0.0428571	0.057971	0.0882353	0.0298507	0.0298507	0.0294118	0.0294118	0.0958904	0.150685	0.056338	0.056338	0.0869565	0.0597015	0.0746269	0.361111	0.324324	0.472222	0.416667	0.45679	0.410959	0.432432	0.464789	0.472222	0.385542	0.417722	0.555556	0.417722	0.452055	0.441176	0.369863	0.426667	0.42029	0.442857	0.444444	0.432432	0.445946	0.205882	0.362319	0.293333	0.298507	0.278481	0.283784
dCDP	0	0.0147059	0	0.0285714	0.0447761	0.104478	0.0434783	0.0428571	0.057971	0.0882353	0.0298507	0.0298507	0.0294118	0.0294118	0.0958904	0.150685	0.056338	0.056338	0.0869565	0.0597015	0.0746269	0.361111	0.324324	0.472222	0.416667	0.45679	0.410959	0.432432	0.464789	0.472222	0.385542	0.417722	0.555556	0.417722	0.452055	0.441176	0.369863	0.426667	0.42029	0.442857	0.444444	0.432432	0.445946	0.205882	0.362319	0.293333	0.298507	0.278481	0.283784
dUTP	0	0.0147059	0	0.0140845	0.0294118	0.104478	0.0434783	0.0428571	0.0428571	0.0724638	0.0147059	0.0298507	0.0294118	0.0294118	0.0810811	0.135135	0.056338	0.0714286	0.102941	0.0597015	0.0588235	0.361111	0.324324	0.452055	0.4	0.439024	0.450704	0.492958	0.485714	0.514286	0.385542	0.417722	0.518072	0.454545	0.413333	0.4	0.351351	0.407895	0.462687	0.485294	0.444444	0.452055	0.465753	0.205882	0.323944	0.293333	0.279412	0.2625	0.25
dCTP	0	0.0142857	0	0.0136986	0.0285714	0.101449	0.0422535	0.0416667	0.0416667	0.0704225	0.0142857	0.0289855	0.0285714	0.0285714	0.0789474	0.131579	0.0547945	0.0694444	0.1	0.057971	0.0571429	0.351351	0.315789	0.44	0.390805	0.445783	0.438356	0.459459	0.472222	0.479452	0.376471	0.407407	0.542169	0.425	0.421053	0.449275	0.36	0.453333	0.449275	0.471429	0.472222	0.459459	0.472973	0.217391	0.333333	0.302632	0.289855	0.271605	0.293333
dTDP-4-dehydro-6-deoxy-L-mannose(2-)	0	0.0140845	0.0138889	0.0273973	0.0428571	0.1	0.056338	0.0704225	0.0704225	0.084507	0.0285714	0.0285714	0.028169	0.0428571	0.0921053	0.144737	0.0540541	0.0540541	0.0833333	0.0571429	0.0714286	0.383562	0.346667	0.472973	0.435294	0.457831	0.413333	0.434211	0.465753	0.493151	0.404762	0.455696	0.517647	0.4375	0.434211	0.364865	0.355263	0.358025	0.402778	0.444444	0.407895	0.397436	0.410256	0.180556	0.347222	0.282051	0.267606	0.283951	0.225
dTDP-4-dehydro-6-deoxy-alpha-D-glucose(2-)	0	0.0140845	0.0138889	0.0273973	0.0428571	0.1	0.056338	0.0704225	0.0704225	0.084507	0.0285714	0.0285714	0.028169	0.0428571	0.0921053	0.144737	0.0540541	0.0540541	0.0833333	0.0571429	0.0714286	0.383562	0.346667	0.472973	0.435294	0.457831	0.413333	0.434211	0.465753	0.493151	0.404762	0.455696	0.517647	0.4375	0.434211	0.364865	0.355263	0.358025	0.402778	0.444444	0.407895	0.397436	0.410256	0.180556	0.347222	0.282051	0.267606	0.283951	0.225
dTDP-L-rhamnose	0	0.0138889	0.0136986	0.0133333	0.0277778	0.0985916	0.0555556	0.0694444	0.0547945	0.0684932	0.0138889	0.028169	0.0277778	0.0422535	0.0769231	0.128205	0.0533333	0.0675676	0.0972222	0.056338	0.0555556	0.378378	0.342105	0.447368	0.413793	0.452381	0.426667	0.447368	0.459459	0.486486	0.4	0.45	0.511628	0.432099	0.410256	0.378378	0.350649	0.37037	0.416667	0.458333	0.421053	0.410256	0.423077	0.178082	0.324324	0.278481	0.263889	0.280488	0.222222
dTDP-glucose(2-)	0	0.0136986	0.0135135	0.0266667	0.0416667	0.0972222	0.0547945	0.0540541	0.0684932	0.0821918	0.0277778	0.0277778	0.0273973	0.0416667	0.0897436	0.141026	0.0526316	0.0526316	0.0810811	0.0555556	0.0694444	0.373333	0.337662	0.460526	0.425287	0.464286	0.44	0.460526	0.472973	0.5	0.395349	0.426829	0.505747	0.426829	0.423077	0.373333	0.346154	0.365854	0.410959	0.452055	0.415584	0.405063	0.417722	0.175676	0.337838	0.275	0.260274	0.277108	0.219512
FMN	0	0.0142857	0.0140845	0.0277778	0.0285714	0.101449	0.0571429	0.0714286	0.056338	0.0857143	0.0289855	0.0289855	0.0285714	0.0434783	0.0933333	0.146667	0.0547945	0.0547945	0.084507	0.057971	0.0724638	0.333333	0.315789	0.421053	0.390805	0.463415	0.438356	0.44	0.472222	0.479452	0.360465	0.357143	0.488372	0.407407	0.479452	0.369863	0.39726	0.397436	0.408451	0.450704	0.413333	0.459459	0.472973	0.166667	0.333333	0.269231	0.253521	0.256098	0.2125
2,5-Diamino-6-(5-triphosphoryl-3,4-trihydroxy-2-oxopentyl)- amino-4-oxopyrimidine	0	0.0147059	0	0.0140845	0.0294118	0.104478	0.0434783	0.0428571	0.0428571	0.0724638	0.0147059	0.0298507	0.0294118	0.0294118	0.0810811	0.135135	0.056338	0.0714286	0.102941	0.0597015	0.0588235	0.380282	0.324324	0.432432	0.416667	0.475	0.471429	0.492958	0.485714	0.492958	0.292135	0.333333	0.431818	0.417722	0.394737	0.441176	0.388889	0.486111	0.441176	0.463768	0.485714	0.452055	0.465753	0.205882	0.287671	0.310811	0.298507	0.246914	0.30137
7,8-dihydroneopterin 3-triphosphate(4-)	0	0.0136986	0	0.0266667	0.0416667	0.0972222	0.0405405	0.04	0.0540541	0.0821918	0.0277778	0.0277778	0.0273973	0.0273973	0.103896	0.155844	0.0666667	0.0526316	0.0810811	0.0555556	0.0694444	0.373333	0.355263	0.423077	0.425287	0.518519	0.421053	0.48	0.472973	0.5	0.276596	0.314607	0.455556	0.426829	0.441558	0.410959	0.4	0.493333	0.410959	0.413333	0.434211	0.460526	0.473684	0.191781	0.285714	0.307692	0.277778	0.277108	0.282051
FADH2(2-)	0	0.0125	0.0123457	0.0243902	0.0379747	0.0886076	0.05	0.0625	0.0625	0.075	0.0253165	0.0253165	0.025	0.0379747	0.0823529	0.129412	0.0481928	0.0481928	0.0740741	0.0506329	0.0632911	0.358025	0.358025	0.421687	0.393617	0.477273	0.419753	0.421687	0.45	0.45679	0.365591	0.409091	0.550562	0.44186	0.493671	0.392405	0.417722	0.4875	0.392405	0.43038	0.468354	0.493671	0.506329	0.189873	0.325	0.313253	0.253165	0.313953	0.258824
Flavin adenine dinucleotide oxidized	0	0.0126582	0.0125	0.0121951	0.0253165	0.0897436	0.0506329	0.0632911	0.05	0.0625	0.0126582	0.025641	0.0253165	0.0384615	0.0705882	0.117647	0.0487805	0.0617284	0.0886076	0.0512821	0.0506329	0.3625	0.3625	0.409639	0.382979	0.482759	0.407407	0.409639	0.419753	0.426829	0.369565	0.413793	0.556818	0.430233	0.481013	0.397436	0.423077	0.475	0.379747	0.417722	0.455696	0.481013	0.493671	0.177215	0.3125	0.301205	0.25641	0.317647	0.247059
Biotinyl-5-AMP	0	0.0123457	0.0121951	0.0240964	0.0246914	0.0875	0.0365854	0.0361446	0.0361446	0.0609756	0.0123457	0.025	0.0246914	0.0246914	0.0689655	0.114943	0.047619	0.060241	0.0864198	0.05	0.0493827	0.3875	0.3875	0.433735	0.419355	0.523256	0.364706	0.433735	0.409639	0.451219	0.422222	0.388889	0.597701	0.420455	0.416667	0.353659	0.395062	0.445783	0.353659	0.357143	0.444444	0.451219	0.463415	0.1875	0.289157	0.294118	0.25	0.357143	0.285714
lipoyl-AMP(1-)	0	0.0126582	0.0125	0.0375	0.0384615	0.0897436	0.0375	0.037037	0.05	0.0759494	0.025641	0.025641	0.0253165	0.0253165	0.0833333	0.130952	0.0487805	0.0487805	0.075	0.0512821	0.0641026	0.3625	0.3625	0.426829	0.413043	0.5	0.341176	0.376471	0.402439	0.409639	0.41573	0.382022	0.593023	0.382022	0.444444	0.345679	0.405063	0.439024	0.329268	0.333333	0.419753	0.426829	0.439024	0.1625	0.3125	0.270588	0.25641	0.365854	0.277108
CDP-ethanolamine(1-)	0	0.0135135	0	0.0263158	0.0410959	0.0958904	0.04	0.0394737	0.0533333	0.0810811	0.0273973	0.0273973	0.027027	0.027027	0.0886076	0.139241	0.0519481	0.0519481	0.08	0.0547945	0.0684932	0.386667	0.350649	0.493333	0.470588	0.458824	0.415584	0.493333	0.447368	0.473684	0.390805	0.388235	0.534884	0.439024	0.454545	0.405405	0.376623	0.4125	0.386667	0.407895	0.447368	0.417722	0.43038	0.189189	0.333333	0.271605	0.273973	0.289157	0.2625
CMP-2-aminoethylphosphonate	0	0.0133333	0	0.0128205	0.0266667	0.0945946	0.0394737	0.038961	0.038961	0.0657895	0.0133333	0.027027	0.0266667	0.0266667	0.0740741	0.123457	0.0512821	0.0649351	0.0933333	0.0540541	0.0533333	0.381579	0.346154	0.467532	0.448276	0.453488	0.428571	0.506667	0.441558	0.467532	0.386364	0.383721	0.528736	0.433735	0.43038	0.418919	0.371795	0.425	0.4	0.421053	0.460526	0.43038	0.443038	0.186667	0.311688	0.268293	0.27027	0.285714	0.259259
CMP-N-trimethyl-2-aminoethylphosphonate	0	0.0119048	0.0238095	0.0232558	0.0361446	0.0843373	0.060241	0.0722892	0.0722892	0.0714286	0.0240964	0.0240964	0.0238095	0.0361446	0.0786517	0.123596	0.045977	0.0581395	0.0833333	0.0481928	0.060241	0.341176	0.310345	0.435294	0.421053	0.425532	0.4	0.435294	0.411765	0.435294	0.455556	0.422222	0.479167	0.454545	0.402299	0.373494	0.333333	0.382022	0.357143	0.392857	0.411765	0.386364	0.397727	0.166667	0.325301	0.241758	0.240964	0.271739	0.233333
CDPcholine	0	0.0121951	0.0243902	0.0238095	0.037037	0.0864198	0.0617284	0.0740741	0.0740741	0.0731707	0.0246914	0.0246914	0.0243902	0.037037	0.0804598	0.126437	0.0470588	0.0595238	0.0853659	0.0493827	0.0617284	0.333333	0.302326	0.428571	0.414894	0.419355	0.392857	0.411765	0.404762	0.411765	0.465909	0.431818	0.489362	0.448276	0.411765	0.365854	0.341176	0.375	0.349398	0.385542	0.404762	0.37931	0.390805	0.170732	0.333333	0.247191	0.246914	0.277778	0.238636
Guanosine	0	0.015625	0	0.0149254	0.03125	0.111111	0.0461538	0.0454545	0.0454545	0.0769231	0.015625	0.031746	0.03125	0.03125	0.0410959	0.0810811	0.0289855	0.0289855	0.0597015	0.0307692	0.030303	0.424242	0.424242	0.43662	0.352941	0.480519	0.455882	0.457143	0.492537	0.478261	0.353659	0.384615	0.605263	0.5	0.5	0.46875	0.52381	0.634921	0.446154	0.447761	0.538462	0.569231	0.609375	0.21875	0.363636	0.347826	0.31746	0.328767	0.318841
adenosine	0	0.0169492	0	0.016129	0.0338983	0.101695	0.05	0.0322581	0.0491803	0.0833333	0.0169492	0.0344828	0.0166667	0.0166667	0.0441176	0.0869565	0.03125	0.03125	0.0645161	0.0333333	0.0327869	0.435484	0.435484	0.426471	0.358025	0.493151	0.424242	0.426471	0.439394	0.447761	0.358974	0.391892	0.581081	0.450704	0.515625	0.435484	0.516667	0.555556	0.390625	0.393939	0.507937	0.515625	0.580645	0.177419	0.370968	0.313433	0.322034	0.352941	0.30303
Inosine	0	0.0175439	0	0.0166667	0.0172414	0.105263	0.0517241	0.0333333	0.0333333	0.0862069	0.0175439	0.0357143	0.0172414	0.0172414	0.0454545	0.0895522	0.0322581	0.0322581	0.0666667	0.0344828	0.0338983	0.403226	0.403226	0.439394	0.333333	0.465753	0.415385	0.41791	0.453125	0.439394	0.368421	0.383562	0.597222	0.442857	0.484375	0.403226	0.534483	0.52381	0.403226	0.40625	0.47619	0.532258	0.6	0.145161	0.33871	0.283582	0.288136	0.323529	0.253731
xanthosine	0	0.0169492	0	0.016129	0.0166667	0.101695	0.05	0.0322581	0.0322581	0.0833333	0.0169492	0.0344828	0.0166667	0.0166667	0.0441176	0.0869565	0.03125	0.03125	0.0645161	0.0333333	0.0327869	0.390625	0.390625	0.426471	0.325301	0.453333	0.446154	0.447761	0.484375	0.469697	0.358974	0.373333	0.60274	0.450704	0.469697	0.435484	0.516667	0.53125	0.435484	0.4375	0.507937	0.564516	0.633333	0.177419	0.328125	0.313433	0.278689	0.314286	0.264706
GA2	0	0.0153846	0	0.0147059	0.0307692	0.109375	0.0454545	0.0447761	0.0447761	0.0757576	0.0153846	0.03125	0.0307692	0.0307692	0.0405405	0.0945946	0.0285714	0.0285714	0.0588235	0.030303	0.0298507	0.397059	0.397059	0.410959	0.318182	0.533333	0.449275	0.471429	0.485294	0.471429	0.365854	0.345679	0.556962	0.493151	0.514706	0.461538	0.492308	0.625	0.439394	0.42029	0.485294	0.560606	0.6	0.215385	0.358209	0.342857	0.3125	0.342466	0.314286
Deoxyinosine	0	0.016129	0	0.0153846	0.0322581	0.114754	0.047619	0.046875	0.046875	0.0793651	0.016129	0.0327869	0.0322581	0.0322581	0.0422535	0.0833333	0.0298507	0.0298507	0.0615385	0.031746	0.03125	0.4375	0.4375	0.492537	0.361446	0.534247	0.426471	0.470588	0.462687	0.492537	0.415584	0.413333	0.643836	0.492958	0.492537	0.415385	0.516129	0.530303	0.415385	0.41791	0.462687	0.538462	0.578125	0.169231	0.353846	0.3	0.306452	0.338028	0.253521
2-deoxyguanosine	0	0.0149254	0	0.0142857	0.0298507	0.106061	0.0441176	0.0434783	0.0434783	0.0735294	0.0149254	0.030303	0.0298507	0.0298507	0.0394737	0.0779221	0.0277778	0.0277778	0.0571429	0.0294118	0.0289855	0.426471	0.426471	0.458333	0.356322	0.519481	0.43662	0.478873	0.471429	0.5	0.390244	0.405063	0.644737	0.520548	0.478873	0.447761	0.477612	0.606061	0.426471	0.428571	0.492754	0.544118	0.58209	0.208955	0.347826	0.333333	0.30303	0.333333	0.305556
2-deoxyadenosine	0	0.0166667	0	0.015873	0.0333333	0.1	0.0491803	0.031746	0.0483871	0.0819672	0.0166667	0.0338983	0.0163934	0.0163934	0.0434783	0.0857143	0.0307692	0.0307692	0.0634921	0.0327869	0.0322581	0.428571	0.428571	0.441176	0.337349	0.506849	0.41791	0.462687	0.391304	0.441176	0.407895	0.424658	0.616438	0.464789	0.484848	0.428571	0.460317	0.523077	0.384615	0.38806	0.454545	0.484848	0.546875	0.174603	0.365079	0.308824	0.316667	0.367647	0.298507
5-Methylthioadenosine	0	0.0166667	0.0508475	0.0322581	0.0333333	0.1	0.0847458	0.0483871	0.0833333	0.0819672	0.0166667	0.0338983	0.0163934	0.0333333	0.0434783	0.0857143	0.0307692	0.0307692	0.0634921	0.0327869	0.0322581	0.428571	0.428571	0.42029	0.337349	0.486486	0.41791	0.380282	0.391304	0.4	0.445946	0.424658	0.573333	0.529412	0.507692	0.40625	0.508197	0.523077	0.363636	0.38806	0.476923	0.484848	0.546875	0.174603	0.409836	0.308824	0.316667	0.38806	0.318182
Thymidine	0	0.0163934	0.016129	0.015625	0.0327869	0.116667	0.0655738	0.0645161	0.0645161	0.0806452	0.0163934	0.0333333	0.0327869	0.05	0.0428571	0.084507	0.030303	0.030303	0.0625	0.0322581	0.031746	0.4	0.358209	0.5	0.382716	0.460526	0.52381	0.546875	0.515625	0.546875	0.44	0.438356	0.565789	0.5	0.455882	0.444444	0.38806	0.428571	0.491803	0.540984	0.469697	0.477612	0.492537	0.209677	0.380952	0.304348	0.311475	0.305556	0.257143
2-deoxyuridine	0	0.0166667	0	0.015873	0.0333333	0.118644	0.0491803	0.0483871	0.0483871	0.0819672	0.0166667	0.0338983	0.0333333	0.0333333	0.0434783	0.0857143	0.0307692	0.0307692	0.0634921	0.0327869	0.0322581	0.40625	0.363636	0.507692	0.3875	0.466667	0.507937	0.555556	0.52381	0.555556	0.426667	0.424658	0.573333	0.485714	0.462687	0.451613	0.393939	0.434783	0.5	0.52459	0.476923	0.484848	0.5	0.213115	0.365079	0.308824	0.316667	0.291667	0.26087
2-deoxycytidine	0	0.016129	0	0.0153846	0.0322581	0.114754	0.047619	0.046875	0.046875	0.0793651	0.016129	0.0327869	0.0322581	0.0322581	0.0422535	0.0833333	0.0298507	0.0298507	0.0615385	0.031746	0.03125	0.415385	0.373134	0.470588	0.378049	0.473684	0.469697	0.515152	0.484848	0.515152	0.415584	0.432432	0.6	0.472222	0.449275	0.508197	0.402985	0.485294	0.460317	0.484375	0.484848	0.470588	0.507463	0.225806	0.375	0.318841	0.327869	0.319444	0.308824
Riboflavin	0	0.015625	0.0153846	0.0149254	0.03125	0.111111	0.0625	0.078125	0.0615385	0.0769231	0.015625	0.031746	0.03125	0.047619	0.0410959	0.0810811	0.0289855	0.0289855	0.0597015	0.0307692	0.030303	0.382353	0.362319	0.457143	0.369048	0.5	0.523077	0.522388	0.515152	0.522388	0.3875	0.35	0.525	0.459459	0.522388	0.424242	0.454545	0.450704	0.46875	0.515625	0.470588	0.522388	0.537313	0.2	0.363636	0.309859	0.296875	0.293333	0.246575
Uridine	0	0.0172414	0	0.0163934	0.0344828	0.122807	0.0508475	0.05	0.05	0.0847458	0.0172414	0.0350877	0.0344828	0.0344828	0.0447761	0.0882353	0.031746	0.031746	0.0655738	0.0338983	0.0333333	0.419355	0.375	0.5	0.397436	0.44	0.52459	0.52381	0.566667	0.548387	0.381579	0.39726	0.546667	0.478261	0.5	0.466667	0.451613	0.469697	0.517241	0.542373	0.540984	0.52381	0.539683	0.220339	0.377049	0.318182	0.327586	0.28169	0.268657
Cytidine	0	0.0166667	0	0.015873	0.0333333	0.118644	0.0491803	0.0483871	0.0483871	0.0819672	0.0166667	0.0338983	0.0333333	0.0333333	0.0434783	0.0857143	0.0307692	0.0307692	0.0634921	0.0327869	0.0322581	0.428571	0.384615	0.462687	0.3875	0.447368	0.484375	0.484848	0.52381	0.507692	0.371795	0.405405	0.573333	0.464789	0.484848	0.525424	0.460317	0.523077	0.47541	0.5	0.548387	0.507692	0.546875	0.233333	0.387097	0.328358	0.338983	0.309859	0.318182
N-Ribosylnicotinamide	0	0.0185185	0	0.0357143	0.0566038	0.132075	0.0545455	0.0535714	0.0727273	0.111111	0.0377358	0.0377358	0.037037	0.037037	0.0645161	0.111111	0.0338983	0.0338983	0.0701754	0.0363636	0.0545455	0.448276	0.423729	0.460317	0.4	0.424658	0.459016	0.460317	0.5	0.508197	0.402778	0.4	0.493333	0.462687	0.533333	0.423729	0.433333	0.453125	0.423729	0.42623	0.5	0.4375	0.47619	0.192982	0.454545	0.276923	0.377358	0.26087	0.265625
Nicotinate D-ribonucleoside	0	0.0196078	0	0.0377358	0.0392157	0.14	0.0576923	0.0566038	0.0566038	0.117647	0.04	0.04	0.0392157	0.0392157	0.0677966	0.116667	0.0357143	0.0357143	0.0740741	0.0384615	0.0576923	0.396552	0.396552	0.459016	0.39726	0.422535	0.409836	0.412698	0.474576	0.483333	0.380282	0.397059	0.472973	0.439394	0.459016	0.35	0.383333	0.384615	0.372881	0.377049	0.42623	0.390625	0.428571	0.140351	0.375	0.25	0.296296	0.217391	0.2
5-formyltetrahydrofolate(2-)	0	0.015625	0	0.030303	0.047619	0.111111	0.030303	0.0298507	0.0615385	0.09375	0.031746	0.015625	0.03125	0.03125	0.0555556	0.0810811	0.0289855	0.0142857	0.0441176	0.0307692	0.0461538	0.382353	0.382353	0.569231	0.4375	0.540541	0.477612	0.545455	0.538462	0.545455	0.3875	0.35	0.605263	0.5	0.569231	0.46875	0.454545	0.584615	0.446154	0.469697	0.470588	0.522388	0.514706	0.21875	0.384615	0.367647	0.31746	0.347222	0.318841
5-Formiminotetrahydrofolate	0	0.0149254	0	0.0289855	0.0454545	0.106061	0.0289855	0.0285714	0.0588235	0.0895522	0.030303	0.0149254	0.0298507	0.0298507	0.0675676	0.0921053	0.0422535	0.0136986	0.0422535	0.0294118	0.0441176	0.385714	0.385714	0.544118	0.45679	0.539474	0.457143	0.544118	0.514706	0.544118	0.373494	0.353659	0.582278	0.541667	0.544118	0.447761	0.434783	0.558824	0.426471	0.449275	0.450704	0.5	0.492958	0.208955	0.367647	0.352113	0.30303	0.351351	0.305556
10-Formyltetrahydrofolate	0	0.015625	0	0.030303	0.047619	0.111111	0.030303	0.0298507	0.0615385	0.09375	0.031746	0.015625	0.03125	0.03125	0.0555556	0.0810811	0.0289855	0.0142857	0.0441176	0.0307692	0.0461538	0.424242	0.424242	0.545455	0.455696	0.561644	0.455882	0.569231	0.538462	0.569231	0.353659	0.333333	0.564103	0.479452	0.545455	0.46875	0.476923	0.584615	0.446154	0.447761	0.470588	0.522388	0.514706	0.21875	0.363636	0.367647	0.31746	0.366197	0.318841
5-methyltetrahydrofolate(2-)	0	0.0149254	0.0298507	0.0289855	0.0454545	0.106061	0.0597015	0.0434783	0.0909091	0.0895522	0.030303	0.0149254	0.0298507	0.0454545	0.0533333	0.0779221	0.0277778	0.0136986	0.0422535	0.0294118	0.0441176	0.366197	0.366197	0.544118	0.421687	0.519481	0.478261	0.521739	0.514706	0.521739	0.425	0.353659	0.582278	0.520548	0.544118	0.447761	0.434783	0.558824	0.426471	0.470588	0.450704	0.5	0.492958	0.208955	0.409091	0.352113	0.30303	0.351351	0.305556
5,10-Methylenetetrahydrofolate	0	0.0140845	0	0.0273973	0.0428571	0.1	0.0273973	0.027027	0.0555556	0.084507	0.0285714	0.0140845	0.028169	0.028169	0.0506329	0.0740741	0.0263158	0.012987	0.04	0.0277778	0.0416667	0.402778	0.402778	0.535211	0.402299	0.551282	0.413333	0.513889	0.486111	0.513889	0.439024	0.385542	0.632911	0.513158	0.535211	0.422535	0.450704	0.571429	0.402778	0.405405	0.445946	0.513889	0.506849	0.197183	0.347222	0.333333	0.285714	0.386667	0.289474
(6R)-5,10-methenyltetrahydrofolate	0	0.0147059	0	0.0285714	0.0447761	0.104478	0.0285714	0.028169	0.057971	0.0882353	0.0298507	0.0147059	0.0294118	0.0294118	0.0666667	0.0909091	0.0416667	0.0135135	0.0416667	0.0289855	0.0434783	0.4	0.4	0.558824	0.416667	0.512821	0.430556	0.514286	0.507246	0.514286	0.402439	0.365854	0.615385	0.534247	0.558824	0.441176	0.470588	0.597015	0.42029	0.422535	0.464789	0.536232	0.528571	0.205882	0.362319	0.347222	0.298507	0.364865	0.30137
5-Methyltetrahydrofolate	0	0.0144928	0.0289855	0.0138889	0.0289855	0.102941	0.0735294	0.0422535	0.0724638	0.0714286	0.0144928	0.0294118	0.0289855	0.0441176	0.0384615	0.0625	0.027027	0.027027	0.0555556	0.0285714	0.028169	0.414286	0.414286	0.507042	0.445783	0.525641	0.464789	0.528571	0.478873	0.507042	0.414634	0.378049	0.567901	0.527027	0.507042	0.434783	0.442857	0.542857	0.414286	0.457143	0.458333	0.486111	0.5	0.202899	0.376812	0.342466	0.294118	0.36	0.297297
(6S)-5,6,7,8-tetrahydrofolate(2-)	0	0.0163934	0	0.031746	0.05	0.116667	0.031746	0.03125	0.0645161	0.0983607	0.0333333	0.0163934	0.0327869	0.0327869	0.057971	0.084507	0.030303	0.0149254	0.0461538	0.0322581	0.0483871	0.444444	0.444444	0.571429	0.435897	0.585714	0.476923	0.596774	0.564516	0.596774	0.317073	0.3125	0.525641	0.438356	0.5	0.491803	0.5	0.612903	0.467742	0.46875	0.492308	0.546875	0.538462	0.229508	0.318182	0.384615	0.333333	0.382353	0.333333
7,8-Dihydrofolate	0	0.0163934	0	0.031746	0.05	0.116667	0.031746	0.03125	0.0645161	0.0983607	0.0333333	0.0163934	0.0327869	0.0327869	0.0735294	0.1	0.0461538	0.0149254	0.0461538	0.0322581	0.0483871	0.4	0.4	0.571429	0.417722	0.56338	0.476923	0.571429	0.564516	0.571429	0.317073	0.296296	0.525641	0.458333	0.5	0.491803	0.47619	0.612903	0.467742	0.46875	0.469697	0.546875	0.538462	0.229508	0.318182	0.384615	0.333333	0.362319	0.333333
Dihydroneopterin	0	0.015873	0	0.0151515	0.031746	0.112903	0.046875	0.0461538	0.0461538	0.078125	0.015873	0.0322581	0.031746	0.031746	0.056338	0.0972222	0.0447761	0.0294118	0.0606061	0.03125	0.0307692	0.430769	0.409091	0.442857	0.373494	0.547945	0.462687	0.530303	0.5	0.530303	0.294118	0.304878	0.493827	0.465753	0.442857	0.47619	0.461538	0.569231	0.453125	0.454545	0.477612	0.507463	0.545455	0.222222	0.289855	0.352941	0.322581	0.315068	0.323529
Neurotensin	0	0.0140845	0.0138889	0.0135135	0.028169	0.1	0.056338	0.0857143	0.0555556	0.0694444	0.0140845	0.0285714	0.028169	0.0428571	0.0506329	0.0740741	0.04	0.0263158	0.0540541	0.0277778	0.0273973	0.422535	0.383562	0.493151	0.402299	0.406977	0.452055	0.493151	0.426667	0.472973	0.493671	0.4375	0.482759	0.575342	0.434211	0.328947	0.373333	0.428571	0.364865	0.386667	0.445946	0.415584	0.428571	0.197183	0.310811	0.265823	0.25	0.268293	0.209877
Thyrotropin releasing hormone	0	0.02	0	0.0188679	0.04	0.12	0.0188679	0.0377358	0.0576923	0.0769231	0.02	0.02	0.04	0.04	0.0508475	0.0819672	0.0363636	0.0178571	0.0555556	0.0392157	0.0384615	0.538462	0.428571	0.6	0.422535	0.408451	0.440678	0.54386	0.433333	0.491525	0.515625	0.342857	0.5	0.566667	0.491525	0.37931	0.438596	0.435484	0.403509	0.40678	0.535714	0.442623	0.412698	0.230769	0.381818	0.274194	0.326923	0.296875	0.241935
Se-Adenosylselenomethionine	0	0.0140845	0.028169	0.0273973	0.0428571	0.1	0.0714286	0.0555556	0.0857143	0.084507	0.0285714	0.0285714	0.028169	0.0428571	0.0506329	0.0875	0.0263158	0.0263158	0.0540541	0.0277778	0.0416667	0.442857	0.442857	0.493151	0.418605	0.531646	0.376623	0.415584	0.407895	0.453333	0.493671	0.419753	0.573171	0.513158	0.472973	0.364865	0.450704	0.466667	0.328947	0.350649	0.426667	0.434211	0.466667	0.164384	0.385714	0.282051	0.285714	0.368421	0.25641
S-Adenosyl-L-methionine	0	0.0138889	0.0422535	0.0410959	0.0422535	0.0985916	0.0704225	0.0547945	0.084507	0.0833333	0.028169	0.028169	0.0277778	0.0422535	0.05	0.0864198	0.025974	0.025974	0.0533333	0.0273973	0.0410959	0.43662	0.43662	0.486486	0.413793	0.544304	0.371795	0.410256	0.402597	0.447368	0.506329	0.414634	0.585366	0.506494	0.466667	0.36	0.444444	0.460526	0.324675	0.346154	0.421053	0.428571	0.460526	0.162162	0.380282	0.278481	0.28169	0.381579	0.269231
S-Adenosyl-L-homocysteine	0	0.0151515	0.0149254	0.0294118	0.030303	0.107692	0.0447761	0.0441176	0.0441176	0.0746269	0.0151515	0.0307692	0.030303	0.030303	0.04	0.0789474	0.028169	0.028169	0.057971	0.0298507	0.0294118	0.476923	0.476923	0.507246	0.426829	0.589041	0.364865	0.444444	0.416667	0.464789	0.467532	0.410256	0.631579	0.486486	0.485714	0.391304	0.484848	0.5	0.352113	0.356164	0.457143	0.464789	0.5	0.176471	0.352941	0.30137	0.307692	0.394366	0.291667
Se-Adenosylselenohomocysteine	0	0.0151515	0	0.0144928	0.030303	0.107692	0.0447761	0.0441176	0.0441176	0.0746269	0.0151515	0.0307692	0.030303	0.030303	0.04	0.0789474	0.028169	0.028169	0.057971	0.0298507	0.0294118	0.476923	0.476923	0.507246	0.426829	0.567568	0.364865	0.444444	0.416667	0.464789	0.448718	0.410256	0.61039	0.486486	0.485714	0.391304	0.484848	0.5	0.352113	0.356164	0.457143	0.464789	0.5	0.176471	0.352941	0.30137	0.307692	0.375	0.273973
S-Adenosylmethioninamine	0	0.0136986	0.0416667	0.0405405	0.0416667	0.0821918	0.0694444	0.04	0.0833333	0.0821918	0.0277778	0.0277778	0.0135135	0.0273973	0.0493827	0.0853659	0.025641	0.025641	0.0526316	0.027027	0.0405405	0.391892	0.391892	0.441558	0.362637	0.481928	0.384615	0.423077	0.345679	0.3875	0.538462	0.392857	0.578313	0.5	0.460526	0.337662	0.418919	0.435897	0.303797	0.325	0.397436	0.405063	0.454545	0.144737	0.356164	0.259259	0.260274	0.376623	0.265823
3-Carboxy-1-hydroxypropyl-ThPP	0	0.0135135	0.027027	0.0540541	0.0410959	0.0958904	0.0540541	0.0675676	0.0675676	0.0526316	0.0273973	0.0273973	0.027027	0.0410959	0.0886076	0.111111	0.0519481	0.0657895	0.0945946	0.0547945	0.0684932	0.368421	0.350649	0.365854	0.404494	0.409091	0.329268	0.365854	0.358025	0.382716	0.423529	0.421687	0.450549	0.356322	0.4	0.3	0.261905	0.345238	0.283951	0.320988	0.341463	0.333333	0.345238	0.157895	0.282051	0.256098	0.207792	0.38961	0.328947
Thiamine diphosphate	0	0.0147059	0.0294118	0.0588235	0.0447761	0.0882353	0.0588235	0.0428571	0.0735294	0.0571429	0.0298507	0.0298507	0.0144928	0.0294118	0.0958904	0.12	0.056338	0.0714286	0.102941	0.0597015	0.0746269	0.324324	0.306667	0.325	0.367816	0.372093	0.320513	0.341772	0.316456	0.325	0.4375	0.417722	0.448276	0.317647	0.376623	0.306667	0.25	0.320988	0.272727	0.311688	0.316456	0.308642	0.3375	0.138889	0.287671	0.24359	0.208333	0.422535	0.338028
thiamine(1+) triphosphate(4-)	0	0.015873	0.031746	0.0634921	0.0483871	0.0952381	0.046875	0.0461538	0.0793651	0.0615385	0.0322581	0.015873	0.015625	0.031746	0.102941	0.128571	0.0606061	0.0447761	0.0606061	0.0645161	0.0806452	0.291667	0.273973	0.346667	0.341176	0.361446	0.306667	0.311688	0.302632	0.294872	0.466667	0.407895	0.47561	0.304878	0.402778	0.291667	0.25	0.307692	0.256757	0.297297	0.302632	0.294872	0.307692	0.132353	0.308824	0.243243	0.223881	0.432836	0.343284
Thiamin monophosphate	0	0.0163934	0.0327869	0.0655738	0.05	0.0983607	0.0483871	0.047619	0.0819672	0.0634921	0.0333333	0.0163934	0.016129	0.0327869	0.106061	0.132353	0.0625	0.0461538	0.0625	0.0666667	0.0833333	0.3	0.28169	0.337838	0.333333	0.353659	0.28	0.285714	0.276316	0.269231	0.479452	0.418919	0.4875	0.3125	0.394366	0.3	0.256757	0.315789	0.22973	0.27027	0.276316	0.269231	0.298701	0.136364	0.318182	0.25	0.230769	0.446154	0.353846
6-Lactoyl-5,6,7,8-tetrahydropterin	0	0.0178571	0.0175439	0.0169492	0.0357143	0.0877193	0.0714286	0.0701754	0.0701754	0.0877193	0.0178571	0.0363636	0.0357143	0.0545455	0.0461538	0.0909091	0.0327869	0.0327869	0.0677966	0.0350877	0.0344828	0.433333	0.409836	0.446154	0.3375	0.514286	0.516667	0.540984	0.533333	0.540984	0.2875	0.315789	0.480519	0.449275	0.46875	0.535714	0.517241	0.637931	0.508772	0.534483	0.533333	0.566667	0.583333	0.25	0.344262	0.393443	0.363636	0.369231	0.360656
5,6,7,8-tetrahydrobiopterin	0	0.0185185	0.0181818	0.0175439	0.037037	0.0714286	0.0740741	0.0535714	0.0727273	0.0909091	0.0185185	0.0377358	0.0181818	0.037037	0.047619	0.09375	0.0338983	0.0338983	0.0701754	0.0363636	0.0357143	0.448276	0.423729	0.4375	0.329114	0.485714	0.483333	0.508197	0.47541	0.483871	0.278481	0.306667	0.473684	0.441176	0.4375	0.527273	0.508772	0.603448	0.448276	0.474576	0.47541	0.508197	0.576271	0.214286	0.333333	0.360656	0.351852	0.380952	0.35
6-pyruvoyl-5,6,7,8-tetrahydropterin	0	0.0185185	0.0181818	0.0175439	0.037037	0.0909091	0.0357143	0.0727273	0.0727273	0.0714286	0.0185185	0.0185185	0.037037	0.0566038	0.047619	0.09375	0.0338983	0.0166667	0.0517241	0.0363636	0.0357143	0.4	0.377049	0.4375	0.3125	0.507246	0.534483	0.559322	0.525424	0.533333	0.294872	0.289474	0.473684	0.462687	0.483871	0.555556	0.535714	0.660714	0.527273	0.553571	0.551724	0.586207	0.55	0.259259	0.355932	0.40678	0.377358	0.380952	0.372881
4a-hydroxytetrahydrobiopterin	0	0.0178571	0.0175439	0.0169492	0.0357143	0.0689655	0.0714286	0.0701754	0.0701754	0.0877193	0.0178571	0.0363636	0.0357143	0.0545455	0.0625	0.107692	0.05	0.0327869	0.0677966	0.0350877	0.0344828	0.409836	0.387097	0.382353	0.3375	0.452055	0.542373	0.540984	0.460317	0.540984	0.2875	0.282051	0.407407	0.538462	0.382353	0.433333	0.442623	0.532258	0.409836	0.435484	0.533333	0.46875	0.507937	0.25	0.301587	0.328125	0.315789	0.289855	0.296875
6,7-dihydrobiopterin	0	0.0196078	0.0192308	0.0185185	0.0392157	0.0754717	0.0784314	0.0769231	0.0769231	0.0961538	0.0196078	0.04	0.0392157	0.06	0.0677966	0.116667	0.0545455	0.0357143	0.0740741	0.0384615	0.0377358	0.421053	0.396552	0.369231	0.307692	0.442857	0.535714	0.534483	0.45	0.508475	0.289474	0.266667	0.415584	0.507937	0.412698	0.472727	0.482143	0.551724	0.421053	0.423729	0.526316	0.483333	0.525424	0.25	0.327586	0.333333	0.346154	0.3125	0.3
5-Hydroxyisourate	0	0.0208333	0	0.0196078	0.0416667	0.08	0.0612245	0.06	0.06	0.102041	0.0208333	0.0425532	0.0416667	0.0416667	0.0714286	0.122807	0.0576923	0.0377358	0.0784314	0.0408163	0.04	0.392857	0.368421	0.433333	0.302632	0.4	0.566038	0.508772	0.615385	0.622642	0.266667	0.277778	0.413333	0.4375	0.387097	0.471698	0.568627	0.581818	0.56	0.557692	0.714286	0.686275	0.705882	0.291667	0.298246	0.350877	0.34	0.285714	0.293103
linoleic coenzyme A	0	0.0138889	0.0422535	0.0410959	0.0277778	0.0985916	0.0555556	0.0694444	0.0694444	0.0684932	0.0138889	0.0138889	0.0277778	0.0422535	0.037037	0.0864198	0.025974	0.025974	0.0394737	0.0273973	0.027027	0.259259	0.291139	0.392405	0.366667	0.544304	0.371795	0.410256	0.35	0.358025	0.506329	0.318182	0.547619	0.380952	0.428571	0.307692	0.333333	0.337349	0.324675	0.363636	0.270588	0.341463	0.353659	0.162162	0.324324	0.311688	0.263889	0.329114	0.253165
vaccenyl coenzyme A	0	0.0131579	0.04	0.038961	0.012987	0.0789474	0.0526316	0.0657895	0.0519481	0.0649351	0.0131579	0.0131579	0.0263158	0.04	0.0352941	0.0697674	0.0246914	0.0121951	0.0246914	0.025974	0.025641	0.261905	0.261905	0.407407	0.282828	0.465116	0.337349	0.325581	0.349398	0.325581	0.576923	0.411765	0.717949	0.395349	0.425	0.325	0.367089	0.402439	0.308642	0.345679	0.333333	0.390244	0.385542	0.125	0.307692	0.26506	0.233766	0.415584	0.2875
Thiamin	0	0.0185185	0.037037	0.0740741	0.0566038	0.111111	0.0740741	0.0535714	0.0925926	0.0714286	0.0377358	0.0377358	0.0181818	0.037037	0.047619	0.0447761	0.0338983	0.0338983	0.0517241	0.0178571	0.0357143	0.377049	0.354839	0.352941	0.3125	0.350649	0.308824	0.333333	0.25	0.260274	0.530303	0.42029	0.493333	0.361111	0.415385	0.333333	0.30303	0.347826	0.235294	0.279412	0.267606	0.277778	0.309859	0.152542	0.355932	0.276923	0.258621	0.5	0.396552
(3,4-dihydroxyphenyl)acetate	0	0	0	0.0357143	0.0384615	0.291667	0.115385	0.111111	0.0344828	0.107143	0.0833333	0.0833333	0.08	0.08	0.0882353	0.138889	0.0322581	0.0666667	0.142857	0.0769231	0.115385	0.27907	0.309524	0.340426	0.333333	0.25	0.176471	0.188679	0.326087	0.3125	0.16129	0.232143	0.185714	0.15	0.211538	0.195652	0.212766	0.163636	0.222222	0.26087	0.196078	0.188679	0.230769	0.0833333	0.133333	0.125	0.128205	0.0943396	0.0833333
Homovanillate	0	0	0.0769231	0	0	0.28	0.2	0.148148	0.0689655	0.0666667	0.0384615	0.08	0.0769231	0.12	0.0555556	0.135135	0.03125	0.0645161	0.137931	0.0740741	0.0714286	0.244444	0.272727	0.333333	0.283333	0.266667	0.196078	0.185185	0.291667	0.28	0.196721	0.22807	0.183099	0.186441	0.185185	0.191489	0.183673	0.160714	0.217391	0.282609	0.169811	0.185185	0.226415	0.0810811	0.155556	0.122449	0.125	0.0925926	0.0816327
2-Hydroxyphenylacetate	0	0	0	0	0	0.333333	0.130435	0.125	0	0.0769231	0.0454545	0.0952381	0.0909091	0.0909091	0.0625	0.0857143	0.0357143	0.0740741	0.16	0.0869565	0.0833333	0.3	0.333333	0.395349	0.303571	0.220339	0.212766	0.22449	0.288889	0.276596	0.169492	0.222222	0.19403	0.178571	0.2	0.209302	0.2	0.173077	0.238095	0.27907	0.183673	0.2	0.244898	0.0909091	0.116279	0.133333	0.138889	0.0784314	0.0888889
3,4-Dihydroxyphenylacetaldehyde	0	0	0	0	0	0.333333	0.130435	0.125	0	0.0769231	0.0454545	0.0952381	0.0909091	0.0909091	0.0625	0.117647	0.0357143	0.0740741	0.16	0.0869565	0.0833333	0.268293	0.3	0.304348	0.280702	0.220339	0.1875	0.2	0.26087	0.25	0.169492	0.222222	0.19403	0.157895	0.2	0.209302	0.227273	0.173077	0.238095	0.27907	0.208333	0.2	0.244898	0.0909091	0.116279	0.133333	0.138889	0.1	0.0888889
3,4-Dihydroxyphenylethyleneglycol	0	0	0	0	0	0.24	0.115385	0.0714286	0	0.0689655	0.04	0.0833333	0.0384615	0.0384615	0.0571429	0.108108	0.0322581	0.0666667	0.142857	0.0769231	0.0740741	0.222222	0.25	0.285714	0.266667	0.25	0.2	0.211538	0.244898	0.235294	0.16129	0.169492	0.202899	0.15	0.188679	0.170213	0.1875	0.142857	0.195652	0.234043	0.173077	0.166667	0.230769	0.0540541	0.0851064	0.102041	0.1	0.0740741	0.0833333
3-(4-hydroxyphenyl)lactate	0	0	0	0.04	0.0434783	0.333333	0.130435	0.125	0.0384615	0.12	0.0952381	0.0952381	0.0909091	0.0909091	0.0967742	0.151515	0.0357143	0.0740741	0.16	0.0869565	0.130435	0.268293	0.3	0.333333	0.280702	0.263158	0.163265	0.2	0.348837	0.333333	0.15	0.178571	0.15942	0.137931	0.2	0.209302	0.2	0.173077	0.238095	0.222222	0.16	0.2	0.244898	0.0909091	0.142857	0.133333	0.138889	0.0576923	0.0888889
3-(4-hydroxyphenyl)pyruvate	0	0	0	0.0416667	0.0454545	0.35	0.136364	0.130435	0.04	0.125	0.1	0.1	0.0952381	0.0952381	0.1	0.15625	0.037037	0.0769231	0.12	0.0909091	0.136364	0.214286	0.243902	0.340909	0.263158	0.245614	0.166667	0.18	0.357143	0.311111	0.152542	0.181818	0.161765	0.101695	0.229167	0.186047	0.177778	0.153846	0.243902	0.227273	0.163265	0.204082	0.22449	0.0606061	0.146341	0.111111	0.142857	0.0588235	0.0666667
D-glucurono-6,3-lactone	0	0	0	0	0	0.111111	0.12	0.115385	0	0.0714286	0.0416667	0.0869565	0.0833333	0.0833333	0.0588235	0.111111	0.0333333	0.0689655	0.148148	0.08	0.0769231	0.285714	0.285714	0.291667	0.209677	0.193548	0.255319	0.215686	0.333333	0.319149	0.145161	0.192982	0.171429	0.172414	0.148148	0.173913	0.217391	0.188679	0.255814	0.266667	0.363636	0.265306	0.285714	0.0857143	0.0869565	0.104167	0.102564	0.0754717	0.0625
D-glucuronate	0	0	0	0	0	0.16	0.125	0.12	0	0.0740741	0.0434783	0.0909091	0.0869565	0.0869565	0.0606061	0.114286	0.0344828	0.0714286	0.153846	0.0833333	0.08	0.232558	0.261905	0.22	0.213115	0.216667	0.288889	0.244898	0.372093	0.355556	0.129032	0.175439	0.173913	0.135593	0.150943	0.232558	0.222222	0.192308	0.292683	0.302326	0.282609	0.244898	0.291667	0.0882353	0.139535	0.155556	0.166667	0.0769231	0.111111
myo-inositol	0	0	0	0	0	0.142857	0.157895	0.0952381	0	0.0909091	0.0555556	0.117647	0.0526316	0.0526316	0.0714286	0.133333	0.0416667	0.0869565	0.190476	0.105263	0.1	0.170732	0.2	0.166667	0.189655	0.152542	0.232558	0.191489	0.285714	0.272727	0.101695	0.127273	0.117647	0.107143	0.0980392	0.170732	0.162791	0.14	0.230769	0.243902	0.255814	0.191489	0.266667	0.0666667	0.0731707	0.0930233	0.0882353	0.0408163	0.0714286
3-Methoxy-4-hydroxymandelate	0	0	0.0833333	0.037037	0.04	0.2	0.217391	0.16	0.115385	0.111111	0.0869565	0.0869565	0.0833333	0.130435	0.0909091	0.176471	0.0333333	0.0689655	0.148148	0.08	0.12	0.2	0.227273	0.291667	0.25	0.213115	0.204082	0.148148	0.333333	0.265306	0.163934	0.214286	0.171429	0.152542	0.169811	0.2	0.191489	0.166667	0.227273	0.295455	0.176471	0.192308	0.235294	0.0857143	0.190476	0.12766	0.131579	0.0961538	0.0851064
3-Methoxy-4-hydroxyphenylglycolaldehyde	0	0	0.0909091	0	0	0.217391	0.238095	0.173913	0.08	0.0769231	0.0454545	0.0952381	0.0909091	0.142857	0.0625	0.151515	0.0357143	0.0740741	0.16	0.0869565	0.0833333	0.181818	0.209302	0.25	0.216667	0.2	0.212766	0.153846	0.288889	0.22449	0.169492	0.2	0.176471	0.157895	0.153846	0.209302	0.2	0.173077	0.238095	0.309524	0.183673	0.2	0.244898	0.0909091	0.170732	0.133333	0.138889	0.1	0.0888889
(4-hydroxy-3-methoxyphenyl)acetaldehyde	0	0	0.0909091	0	0	0.333333	0.238095	0.173913	0.08	0.0769231	0.0454545	0.0952381	0.0909091	0.142857	0.0625	0.151515	0.0357143	0.0740741	0.115385	0.0869565	0.0833333	0.181818	0.209302	0.304348	0.216667	0.2	0.1875	0.153846	0.234043	0.2	0.210526	0.222222	0.19403	0.157895	0.2	0.181818	0.173913	0.150943	0.209302	0.27907	0.16	0.176471	0.22	0.0588235	0.170732	0.108696	0.138889	0.1	0.0652174
3,4-Dihydroxymandelate	0	0	0	0	0	0.227273	0.136364	0.130435	0	0.08	0.047619	0.1	0.0952381	0.0952381	0.0645161	0.121212	0.037037	0.0769231	0.166667	0.0909091	0.0869565	0.243902	0.275	0.282609	0.263158	0.20339	0.191489	0.156863	0.325581	0.255319	0.133333	0.203704	0.179104	0.12069	0.156863	0.214286	0.232558	0.176471	0.243902	0.285714	0.212766	0.204082	0.25	0.09375	0.119048	0.136364	0.142857	0.08	0.0909091
3,4-Dihydroxymandelaldehyde	0	0	0	0	0	0.238095	0.142857	0.136364	0	0.0833333	0.05	0.105263	0.1	0.1	0.0666667	0.125	0.0384615	0.08	0.173913	0.0952381	0.0909091	0.219512	0.25	0.26087	0.245614	0.186441	0.195652	0.16	0.302326	0.234043	0.135593	0.185185	0.181818	0.122807	0.16	0.219512	0.238095	0.18	0.25	0.292683	0.217391	0.208333	0.255319	0.0967742	0.121951	0.139535	0.147059	0.0816327	0.0930233
2,5-dihydroxybenzoate	0	0	0	0.0416667	0.0454545	0.227273	0.136364	0.130435	0.04	0.125	0.1	0.1	0.0952381	0.0952381	0.1	0.121212	0.037037	0.0769231	0.166667	0.0909091	0.136364	0.214286	0.243902	0.311111	0.263158	0.183333	0.217391	0.18	0.390244	0.311111	0.133333	0.203704	0.179104	0.12069	0.18	0.214286	0.204545	0.176471	0.275	0.317073	0.212766	0.229167	0.276596	0.09375	0.146341	0.136364	0.142857	0.08	0.0909091
4-hydroxyphenylacetate	0	0	0	0.047619	0.0526316	0.411765	0.157895	0.15	0.0454545	0.142857	0.117647	0.117647	0.111111	0.111111	0.111111	0.133333	0.0416667	0.0869565	0.136364	0.105263	0.157895	0.230769	0.263158	0.333333	0.232143	0.192982	0.152174	0.166667	0.317073	0.272727	0.160714	0.192308	0.169231	0.107143	0.217391	0.2	0.190476	0.163265	0.230769	0.214286	0.148936	0.191489	0.23913	0.0666667	0.157895	0.119048	0.15625	0.0625	0.0714286
4-hydroxybenzoate	0	0	0	0.0526316	0.0588235	0.294118	0.176471	0.166667	0.05	0.157895	0.133333	0.133333	0.125	0.125	0.12	0.142857	0.0454545	0.0952381	0.15	0.117647	0.176471	0.210526	0.243243	0.285714	0.196429	0.157895	0.159091	0.148936	0.333333	0.255814	0.125	0.176471	0.15625	0.0909091	0.173913	0.210526	0.2	0.170213	0.243243	0.225	0.155556	0.2	0.25	0.0714286	0.166667	0.125	0.166667	0.0652174	0.075
(4-hydroxyphenyl)acetaldehyde	0	0	0	0	0	0.5	0.1875	0.176471	0	0.105263	0.0666667	0.142857	0.133333	0.133333	0.08	0.0689655	0.047619	0.1	0.157895	0.125	0.117647	0.216216	0.25	0.261905	0.178571	0.160714	0.162791	0.177778	0.243902	0.204545	0.169811	0.18	0.177419	0.113208	0.204545	0.216216	0.205128	0.173913	0.25	0.230769	0.133333	0.204545	0.227273	0.0740741	0.138889	0.128205	0.172414	0.0666667	0.0769231
Metanephrine	0	0.0294118	0.0588235	0.027027	0.0588235	0.176471	0.151515	0.114286	0.147059	0.0810811	0.0294118	0.0606061	0.0285714	0.0588235	0.0697674	0.136364	0.0512821	0.0512821	0.108108	0.0571429	0.0555556	0.28	0.306122	0.309091	0.287879	0.292308	0.301887	0.263158	0.25	0.263158	0.285714	0.238095	0.210526	0.3	0.263158	0.207547	0.222222	0.196721	0.207547	0.264151	0.22807	0.2	0.258621	0.116279	0.176471	0.145455	0.152174	0.135593	0.12963
Epinephrine	0	0.03125	0.0625	0.0285714	0.0625	0.1875	0.16129	0.0882353	0.15625	0.0857143	0.03125	0.0645161	0.030303	0.0625	0.0731707	0.116279	0.0540541	0.0540541	0.114286	0.0606061	0.0588235	0.291667	0.319149	0.320755	0.296875	0.28125	0.313726	0.272727	0.259259	0.272727	0.274194	0.225806	0.216216	0.310345	0.272727	0.215686	0.230769	0.20339	0.215686	0.27451	0.236364	0.206897	0.267857	0.121951	0.183673	0.150943	0.159091	0.140351	0.134615
L-Normetanephrine	0	0.03125	0.0625	0.0285714	0.0625	0.1875	0.16129	0.0882353	0.15625	0.0857143	0.03125	0.0645161	0.030303	0.0625	0.0731707	0.142857	0.0540541	0.0540541	0.114286	0.0606061	0.0588235	0.319149	0.347826	0.320755	0.296875	0.28125	0.288462	0.272727	0.259259	0.272727	0.234375	0.206349	0.216216	0.266667	0.296296	0.24	0.230769	0.224138	0.215686	0.27451	0.259259	0.206897	0.267857	0.15	0.208333	0.150943	0.186047	0.140351	0.156863
Norepinephrine	0	0.0344828	0	0.03125	0.0689655	0.206897	0.1	0.0625	0.0967742	0.09375	0.0344828	0.0714286	0.0333333	0.0333333	0.0789474	0.125	0.0588235	0.0588235	0.125	0.0666667	0.0645161	0.340909	0.372093	0.34	0.311475	0.274194	0.28	0.288462	0.27451	0.288462	0.206349	0.196721	0.225352	0.237288	0.313726	0.255319	0.244898	0.236364	0.229167	0.265306	0.27451	0.218182	0.283019	0.162162	0.170213	0.16	0.2	0.127273	0.166667
dopaminium(1+)	0	0.0333333	0	0.0625	0.103448	0.16129	0.0967742	0.0606061	0.129032	0.125	0.0689655	0.0689655	0.0322581	0.0322581	0.105263	0.121951	0.0571429	0.0571429	0.121212	0.0645161	0.0967742	0.333333	0.363636	0.36	0.35	0.25	0.27451	0.36	0.245283	0.283019	0.241935	0.233333	0.239437	0.233333	0.259259	0.22449	0.215686	0.189655	0.22449	0.26	0.2	0.192982	0.232143	0.128205	0.166667	0.156863	0.166667	0.188679	0.14
3-Methoxytyramine	0	0.0322581	0.0645161	0.0294118	0.0645161	0.15625	0.166667	0.0909091	0.16129	0.0882353	0.0322581	0.0666667	0.03125	0.0645161	0.075	0.119048	0.0555556	0.0555556	0.117647	0.0625	0.0606061	0.297872	0.326087	0.326923	0.28125	0.246154	0.294118	0.326923	0.218182	0.232143	0.278689	0.229508	0.236111	0.25	0.254545	0.244898	0.188679	0.206897	0.22	0.28	0.196429	0.189655	0.22807	0.153846	0.212766	0.153846	0.190476	0.185185	0.16
N-methyltyraminium	0	0.0333333	0.0666667	0.0625	0.103448	0.16129	0.172414	0.09375	0.206897	0.125	0.0689655	0.0689655	0.0322581	0.0666667	0.0769231	0.0697674	0.0571429	0.0571429	0.0882353	0.03125	0.0625	0.276596	0.304348	0.283019	0.246154	0.212121	0.27451	0.307692	0.222222	0.236364	0.327586	0.193548	0.189189	0.275862	0.236364	0.25	0.192308	0.210526	0.2	0.211538	0.157895	0.172414	0.210526	0.157895	0.244444	0.156863	0.195122	0.166667	0.163265
tyraminium	0	0.0416667	0	0.0769231	0.130435	0.2	0.12	0.0740741	0.16	0.153846	0.0869565	0.0869565	0.04	0.04	0.0909091	0.0810811	0.0689655	0.0689655	0.107143	0.0384615	0.0769231	0.285714	0.317073	0.319149	0.271186	0.213115	0.255319	0.347826	0.25	0.265306	0.245614	0.172414	0.205882	0.214286	0.24	0.255814	0.217391	0.211538	0.227273	0.212766	0.153846	0.192308	0.235294	0.151515	0.190476	0.177778	0.194444	0.163265	0.159091
Xanthurenic acid	0	0.0333333	0	0.0625	0.0666667	0.16129	0.0967742	0.09375	0.0606061	0.125	0.0689655	0.0689655	0.0666667	0.0666667	0.105263	0.121951	0.0571429	0.0571429	0.121212	0.0645161	0.0967742	0.333333	0.463415	0.387755	0.246154	0.403509	0.27451	0.259259	0.534884	0.416667	0.166667	0.275862	0.333333	0.193548	0.416667	0.363636	0.47619	0.408163	0.395349	0.369565	0.269231	0.446809	0.5	0.128205	0.302326	0.311111	0.324324	0.26	0.212766
kynurenate	0	0.0357143	0	0.0666667	0.0714286	0.172414	0.103448	0.1	0.0645161	0.133333	0.0740741	0.0740741	0.0714286	0.0714286	0.111111	0.128205	0.0606061	0.0606061	0.09375	0.0689655	0.103448	0.318182	0.45	0.404255	0.215385	0.368421	0.26	0.245283	0.488372	0.375	0.171875	0.285714	0.34375	0.180328	0.434783	0.348837	0.463415	0.395833	0.380952	0.355556	0.254902	0.434783	0.488889	0.105263	0.317073	0.295455	0.342857	0.270833	0.195652
quinoline-4,8-diol	0	0.04	0	0.0357143	0.0384615	0.148148	0.115385	0.0714286	0.0344828	0.107143	0.04	0.0833333	0.0384615	0.0384615	0.0882353	0.0789474	0.0666667	0.0666667	0.142857	0.0769231	0.0740741	0.309524	0.447368	0.3125	0.169231	0.339286	0.276596	0.26	0.418605	0.3125	0.16129	0.254545	0.33871	0.189655	0.4	0.375	0.5	0.422222	0.410256	0.380952	0.244898	0.465116	0.52381	0.114286	0.275	0.317073	0.333333	0.288889	0.238095
4,6-Dihydroxyquinoline	0	0.0416667	0	0.037037	0.04	0.153846	0.12	0.0740741	0.0357143	0.111111	0.0416667	0.0869565	0.04	0.04	0.0909091	0.0810811	0.0689655	0.0689655	0.148148	0.08	0.0769231	0.285714	0.421053	0.291667	0.153846	0.321429	0.282609	0.265306	0.395349	0.291667	0.163934	0.259259	0.322581	0.172414	0.377778	0.384615	0.473684	0.4	0.421053	0.390244	0.22449	0.44186	0.5	0.117647	0.282051	0.325	0.34375	0.295455	0.243902
5,6-dihydroxyindole-2-carboxylate	0	0.0277778	0	0.0526316	0.0857143	0.135135	0.0810811	0.0789474	0.0789474	0.105263	0.0571429	0.0571429	0.0555556	0.0555556	0.0909091	0.130435	0.0487805	0.0487805	0.102564	0.0540541	0.0810811	0.404255	0.534884	0.48	0.298507	0.365079	0.290909	0.254237	0.5	0.396226	0.202899	0.333333	0.342857	0.25	0.396226	0.346939	0.511111	0.442308	0.375	0.408163	0.384615	0.48	0.530612	0.136364	0.265306	0.25	0.27907	0.277778	0.188679
Melanin	0	0.0285714	0.0277778	0.0263158	0.0571429	0.138889	0.0540541	0.142857	0.0810811	0.0512821	0.0285714	0.0285714	0.0571429	0.0882353	0.0681818	0.108696	0.05	0.0243902	0.0769231	0.0555556	0.0540541	0.326531	0.413043	0.46	0.228571	0.370968	0.372549	0.303571	0.44898	0.351852	0.28125	0.362069	0.367647	0.295082	0.431373	0.382979	0.522727	0.45098	0.444444	0.511111	0.392157	0.520833	0.48	0.166667	0.297872	0.306122	0.317073	0.387755	0.24
N-methylethanolaminium phosphate(1-)	0	0.027027	0.0540541	0.0512821	0.0833333	0.075	0.108108	0.05	0.166667	0.102564	0.0555556	0.027027	0.0263158	0.0540541	0.166667	0.204545	0.1	0.0731707	0.1	0.111111	0.138889	0.196429	0.196429	0.229508	0.294118	0.26087	0.180328	0.229508	0.15873	0.229508	0.253731	0.173913	0.17284	0.246154	0.209677	0.0983607	0.0615385	0.101449	0.0806452	0.09375	0.140625	0.0869565	0.117647	0.133333	0.166667	0.0819672	0.0980392	0.09375	0.0847458
ethamp[c]	0	0.0322581	0	0.0606061	0.1	0.0882353	0.0606061	0.0285714	0.125	0.121212	0.0666667	0.0322581	0.03125	0.03125	0.194444	0.236842	0.117647	0.0857143	0.117647	0.133333	0.166667	0.196078	0.196078	0.254545	0.322581	0.265625	0.157895	0.254545	0.175439	0.254545	0.181818	0.153846	0.186667	0.190476	0.210526	0.0892857	0.0677966	0.09375	0.0892857	0.0847458	0.135593	0.0952381	0.129032	0.125	0.117647	0.0909091	0.0869565	0.0847458	0.0740741
(2-Aminoethyl)phosphonate	0	0.030303	0	0.0277778	0.0606061	0.0833333	0.0571429	0.027027	0.0857143	0.0540541	0.030303	0.0625	0.0294118	0.0294118	0.153846	0.166667	0.111111	0.142857	0.212121	0.125	0.121212	0.235294	0.235294	0.224138	0.292308	0.202899	0.259259	0.365385	0.169492	0.245614	0.176471	0.166667	0.151899	0.241935	0.20339	0.166667	0.0833333	0.16129	0.166667	0.157895	0.210526	0.145161	0.180328	0.205128	0.134615	0.127273	0.130435	0.0819672	0.132075
N-phosphocreatinate(2-)	0	0.0217391	0.0434783	0.0416667	0.0666667	0.0833333	0.0869565	0.0625	0.133333	0.106383	0.0444444	0.0217391	0.0434783	0.0666667	0.183673	0.215686	0.12766	0.0816327	0.12766	0.0888889	0.111111	0.266667	0.245902	0.292308	0.385714	0.297297	0.327869	0.292308	0.322581	0.354839	0.24	0.25	0.209302	0.451613	0.333333	0.206349	0.164179	0.231884	0.225806	0.234375	0.28125	0.217391	0.214286	0.276596	0.285714	0.190476	0.181818	0.0972222	0.15873
N-Trimethyl-2-aminoethylphosphonate	0	0.0243902	0.0487805	0.0465116	0.0487805	0.0681818	0.097561	0.0952381	0.121951	0.0681818	0.05	0.05	0.0238095	0.0487805	0.152174	0.163265	0.0909091	0.116279	0.170732	0.1	0.125	0.163934	0.163934	0.19697	0.277778	0.181818	0.206349	0.253968	0.132353	0.19697	0.313433	0.25	0.164706	0.307692	0.19697	0.0923077	0.057971	0.0958904	0.109375	0.121212	0.132353	0.0972222	0.126761	0.122449	0.175439	0.09375	0.0714286	0.0724638	0.0793651
choline phosphate(1-)	0	0.025641	0.0512821	0.0487805	0.0512821	0.0714286	0.102564	0.1	0.128205	0.097561	0.0526316	0.025641	0.025	0.0512821	0.159091	0.195652	0.0952381	0.0697674	0.0952381	0.105263	0.131579	0.131148	0.131148	0.184615	0.267606	0.219178	0.138462	0.166667	0.136364	0.184615	0.323077	0.238806	0.197531	0.238806	0.203125	0.0615385	0.0441176	0.0684932	0.0615385	0.0746269	0.102941	0.0694444	0.0985916	0.0816327	0.160714	0.0625	0.0545455	0.0746269	0.047619
Phosphodimethylethanolamine	0	0.0238095	0.047619	0.0222222	0.0232558	0.0666667	0.121951	0.0930233	0.0930233	0.0666667	0.0238095	0.0487805	0.0232558	0.047619	0.125	0.16	0.0888889	0.113636	0.166667	0.097561	0.0952381	0.2	0.2	0.176471	0.309859	0.243243	0.184615	0.230769	0.147059	0.212121	0.308824	0.246377	0.190476	0.30303	0.176471	0.0746269	0.0571429	0.0945946	0.0909091	0.102941	0.130435	0.0958904	0.140845	0.12	0.133333	0.0923077	0.0517241	0.0869565	0.078125
taurine	0	0.0238095	0.0232558	0.0454545	0.047619	0.0666667	0.0454545	0.0217391	0.0681818	0.0434783	0.0238095	0.0487805	0.0232558	0.0232558	0.125	0.137255	0.0888889	0.113636	0.166667	0.097561	0.0952381	0.2	0.2	0.212121	0.273973	0.210526	0.222222	0.311475	0.147059	0.212121	0.171053	0.146667	0.162791	0.194444	0.19403	0.142857	0.0724638	0.125	0.142857	0.136364	0.181818	0.126761	0.140845	0.142857	0.114754	0.0923077	0.109091	0.0869565	0.131148
Hypotaurine	0	0.0277778	0.027027	0.0526316	0.0555556	0.0769231	0.0526316	0.025	0.0789474	0.05	0.0277778	0.0571429	0.027027	0.027027	0.142857	0.130435	0.102564	0.131579	0.194444	0.114286	0.111111	0.222222	0.222222	0.193548	0.26087	0.194444	0.20339	0.298246	0.107692	0.174603	0.185714	0.142857	0.160494	0.19403	0.193548	0.137931	0.0793651	0.119403	0.118644	0.112903	0.142857	0.104478	0.119403	0.136364	0.127273	0.0833333	0.122449	0.0952381	0.125
dopamine 3-O-sulfate	0	0.0204082	0.02	0.0392157	0.0408163	0.1	0.06	0.0384615	0.0588235	0.0576923	0.0204082	0.0416667	0.02	0.02	0.109091	0.160714	0.0769231	0.0980392	0.142857	0.0833333	0.0816327	0.215385	0.234375	0.279412	0.333333	0.253165	0.235294	0.279412	0.231884	0.242857	0.21519	0.207792	0.244186	0.192308	0.225352	0.19697	0.140845	0.173333	0.19697	0.223881	0.197183	0.175676	0.205479	0.125	0.136364	0.130435	0.133333	0.138889	0.169231
Triiodothyronine sulfate	0	0.0181818	0.0178571	0.0350877	0.0363636	0.109091	0.0535714	0.0526316	0.0526316	0.0517241	0.0181818	0.037037	0.0363636	0.0363636	0.0983607	0.126984	0.0689655	0.107143	0.127273	0.0740741	0.0727273	0.307692	0.349206	0.309859	0.432432	0.346154	0.216216	0.223684	0.28169	0.291667	0.172414	0.253165	0.255556	0.207317	0.256757	0.214286	0.208333	0.220779	0.214286	0.239437	0.246575	0.223684	0.236842	0.15	0.157143	0.235294	0.15625	0.142857	0.171429
Glycylsarcosine	0	0.0178571	0.0545455	0.0344828	0.0175439	0.0877193	0.0714286	0.0701754	0.0517241	0.0508475	0.0178571	0.0178571	0.0175439	0.0357143	0.0967742	0.125	0.0677966	0.05	0.0677966	0.0727273	0.0714286	0.194444	0.228571	0.27027	0.188889	0.341772	0.246575	0.220779	0.314286	0.253333	0.256098	0.315789	0.357143	0.204819	0.305556	0.246377	0.294118	0.283784	0.283582	0.289855	0.210526	0.323944	0.338028	0.0769231	0.223881	0.214286	0.190476	0.236111	0.202899
L-cysteate(1-)	0	0.0263158	0.025641	0.0769231	0.0810811	0.1	0.05	0.0487805	0.102564	0.1	0.0540541	0.0263158	0.0526316	0.0526316	0.162791	0.173913	0.097561	0.0714286	0.097561	0.108108	0.135135	0.236364	0.236364	0.288136	0.328358	0.294118	0.177419	0.225806	0.254237	0.333333	0.148649	0.205882	0.2	0.205882	0.245902	0.133333	0.111111	0.132353	0.152542	0.145161	0.193548	0.151515	0.149254	0.155556	0.163636	0.116667	0.14	0.0757576	0.12069
3-Sulfino-L-alanine	0	0.0294118	0.0285714	0.0857143	0.0909091	0.111111	0.0555556	0.0540541	0.114286	0.111111	0.0606061	0.0294118	0.0588235	0.0588235	0.179487	0.190476	0.108108	0.0789474	0.108108	0.121212	0.151515	0.254902	0.254902	0.309091	0.349206	0.3125	0.169492	0.220339	0.25	0.333333	0.157143	0.2	0.194805	0.2	0.263158	0.122807	0.118644	0.123077	0.142857	0.135593	0.186441	0.142857	0.140625	0.142857	0.176471	0.105263	0.152174	0.0806452	0.109091
S-Sulfo-L-cysteine	0	0.0238095	0.0232558	0.0454545	0.047619	0.0666667	0.0697674	0.0444444	0.0681818	0.0666667	0.0238095	0.0487805	0.047619	0.047619	0.125	0.137255	0.0888889	0.113636	0.166667	0.097561	0.0952381	0.333333	0.333333	0.230769	0.347826	0.260274	0.184615	0.212121	0.21875	0.269841	0.141026	0.194444	0.176471	0.194444	0.19403	0.142857	0.121212	0.140845	0.142857	0.136364	0.21875	0.142857	0.157143	0.191489	0.133333	0.126984	0.12963	0.0869565	0.169492
Carbamoyl phosphate	0	0.0344828	0	0.0645161	0.107143	0.0606061	0.0645161	0.0625	0.133333	0.206897	0.0714286	0.0344828	0.0689655	0.0689655	0.205882	0.285714	0.125	0.0909091	0.125	0.142857	0.178571	0.204082	0.204082	0.264151	0.311475	0.253968	0.254902	0.240741	0.354167	0.367347	0.117647	0.196721	0.16	0.177419	0.264151	0.229167	0.150943	0.192982	0.255319	0.24	0.3	0.218182	0.214286	0.30303	0.27907	0.183673	0.263158	0.0689655	0.12
(S)-3-sulfonatolactate(2-)	0	0	0.0277778	0.0540541	0.0277778	0.108108	0.0833333	0.0810811	0.025641	0.0789474	0.0588235	0.0588235	0.0571429	0.0571429	0.146341	0.186047	0.0769231	0.105263	0.135135	0.117647	0.147059	0.140351	0.140351	0.177419	0.246377	0.197183	0.111111	0.140625	0.183333	0.216667	0.0933333	0.144928	0.120482	0.0972222	0.15873	0.0483871	0.0307692	0.0422535	0.101695	0.0967742	0.109375	0.0895522	0.104478	0.0652174	0.0701754	0.0491803	0.0384615	0.0149254	0.0508475
3-sulfonatopyruvate(2-)	0	0	0.0294118	0.0571429	0.0294118	0.114286	0.0571429	0.0857143	0.027027	0.0833333	0.0625	0.030303	0.0606061	0.0606061	0.153846	0.195122	0.0810811	0.0810811	0.111111	0.125	0.15625	0.105263	0.105263	0.163934	0.217391	0.185714	0.114754	0.126984	0.189655	0.20339	0.0958904	0.132353	0.123457	0.084507	0.163934	0.05	0.031746	0.0434783	0.105263	0.1	0.112903	0.0923077	0.0909091	0.0681818	0.0727273	0.0508475	0.04	0.0153846	0.0526316
3-Sulfinopyruvate	0	0	0.0294118	0.0277778	0	0.114286	0.0882353	0.0857143	0	0.0540541	0.030303	0.0625	0.0606061	0.0606061	0.125	0.166667	0.0810811	0.142857	0.212121	0.125	0.121212	0.188679	0.188679	0.183333	0.272727	0.220588	0.133333	0.163934	0.169492	0.20339	0.0958904	0.132353	0.109756	0.115942	0.145161	0.05	0.0483871	0.0434783	0.105263	0.1	0.112903	0.0923077	0.107692	0.0681818	0.0535714	0.0508475	0.04	0.0153846	0.0526316
2-phosphonatoglycolate(3-)	0	0	0	0.037037	0.04	0.153846	0.0769231	0.0740741	0.0357143	0.111111	0.0869565	0.0416667	0.0833333	0.0833333	0.2	0.290323	0.107143	0.107143	0.148148	0.173913	0.217391	0.125	0.125	0.192308	0.25	0.233333	0.113208	0.127273	0.2	0.215686	0.0923077	0.152542	0.123288	0.0967742	0.169811	0.0588235	0.037037	0.05	0.102041	0.0961538	0.111111	0.0877193	0.0862069	0.0857143	0.0869565	0.06	0.0487805	0	0.02
Phosphoenolpyruvate	0	0	0	0.0322581	0.0344828	0.0625	0.103448	0.1	0.03125	0.0967742	0.0740741	0.0740741	0.111111	0.0714286	0.176471	0.257143	0.09375	0.166667	0.25	0.148148	0.185185	0.137255	0.137255	0.137931	0.234375	0.164179	0.125	0.118644	0.230769	0.222222	0.0416667	0.142857	0.075	0.0909091	0.118644	0.0740741	0.0526316	0.0806452	0.137255	0.12963	0.142857	0.118644	0.135593	0.135135	0.08	0.0961538	0.0444444	0	0.0576923
Isopentenyl diphosphate	0	0	0.03125	0.0294118	0.03125	0.0882353	0.09375	0.0588235	0.0588235	0.0882353	0.0666667	0.0322581	0.0645161	0.0645161	0.162162	0.205128	0.0857143	0.0857143	0.117647	0.133333	0.166667	0.0701754	0.0701754	0.169492	0.223881	0.157143	0.137931	0.15	0.155172	0.169492	0.147059	0.136364	0.126582	0.102941	0.131148	0.0338983	0.016129	0.0294118	0.0892857	0.103448	0.0983607	0.078125	0.09375	0.0465116	0.0754717	0.0344828	0.0204082	0.0491803	0.0175439
Dimethylallyl diphosphate	0	0	0.0344828	0.0322581	0.0344828	0.0625	0.103448	0.137931	0.0645161	0.0967742	0.0740741	0.0357143	0.0344828	0.0714286	0.176471	0.222222	0.09375	0.09375	0.129032	0.148148	0.185185	0.0740741	0.0740741	0.118644	0.179104	0.147059	0.125	0.1	0.163636	0.157895	0.119403	0.16129	0.0886076	0.0746269	0.118644	0.0357143	0.0169492	0.0307692	0.0943396	0.109091	0.103448	0.0819672	0.0983607	0.05	0.08	0.0363636	0.0217391	0.0166667	0.0185185
L-palmitoylcarnitine	0	0.025641	0.0512821	0.0487805	0.0512821	0.097561	0.102564	0.157895	0.128205	0.097561	0.0526316	0.025641	0.0512821	0.0789474	0.0851064	0.122449	0.0454545	0.0222222	0.0454545	0.05	0.075	0.15	0.15	0.222222	0.25	0.236111	0.174603	0.184615	0.190476	0.222222	0.365079	0.276923	0.197531	0.220588	0.262295	0.0615385	0.0597015	0.0684932	0.0952381	0.107692	0.136364	0.1	0.0985916	0.0816327	0.181818	0.0625	0.0740741	0.0909091	0.03125
L-Octanoylcarnitine	0	0.025641	0.0512821	0.0487805	0.0512821	0.097561	0.102564	0.157895	0.128205	0.097561	0.0526316	0.025641	0.0512821	0.0789474	0.0851064	0.122449	0.0454545	0.0222222	0.0454545	0.05	0.075	0.15	0.15	0.222222	0.25	0.236111	0.174603	0.184615	0.190476	0.222222	0.365079	0.276923	0.197531	0.220588	0.262295	0.0615385	0.0597015	0.0684932	0.0952381	0.107692	0.136364	0.1	0.0985916	0.0816327	0.181818	0.0625	0.0740741	0.0909091	0.03125
butyryl carnitine	0	0.027027	0.0540541	0.0512821	0.0540541	0.102564	0.108108	0.166667	0.135135	0.102564	0.0555556	0.027027	0.0540541	0.0833333	0.0888889	0.12766	0.047619	0.0232558	0.047619	0.0526316	0.0789474	0.155172	0.155172	0.229508	0.257143	0.225352	0.180328	0.190476	0.196721	0.229508	0.333333	0.285714	0.1875	0.227273	0.271186	0.0634921	0.0615385	0.0704225	0.0983607	0.111111	0.140625	0.102941	0.101449	0.0851064	0.188679	0.0645161	0.0769231	0.0769231	0.0322581
O-Propanoylcarnitine	0	0.0285714	0.0571429	0.0540541	0.0571429	0.108108	0.114286	0.176471	0.142857	0.108108	0.0588235	0.0285714	0.0571429	0.0882353	0.0930233	0.133333	0.05	0.0243902	0.05	0.0555556	0.0833333	0.160714	0.160714	0.196721	0.228571	0.231884	0.186441	0.15873	0.20339	0.237288	0.301587	0.295082	0.1625	0.234375	0.280702	0.0655738	0.0634921	0.0724638	0.101695	0.114754	0.145161	0.106061	0.104478	0.0888889	0.196078	0.0666667	0.08	0.0461538	0.0333333
O-acetylcarnitine	0	0.030303	0.0606061	0.0571429	0.0606061	0.114286	0.121212	0.1875	0.151515	0.114286	0.0625	0.030303	0.0606061	0.09375	0.097561	0.139535	0.0526316	0.025641	0.0526316	0.0588235	0.0882353	0.166667	0.166667	0.20339	0.235294	0.238806	0.192982	0.163934	0.210526	0.245614	0.290323	0.262295	0.151899	0.241935	0.290909	0.0677966	0.0655738	0.0746269	0.105263	0.118644	0.15	0.109375	0.107692	0.0930233	0.204082	0.0689655	0.0833333	0.047619	0.0344828
(R)-carnitine	0	0.03125	0.0625	0.0588235	0.0625	0.117647	0.16129	0.193548	0.15625	0.117647	0.0645161	0.0645161	0.0625	0.0967742	0.1	0.116279	0.0540541	0.0540541	0.0833333	0.0606061	0.0909091	0.215686	0.215686	0.206897	0.238806	0.205882	0.175439	0.166667	0.172414	0.22807	0.295082	0.288136	0.153846	0.266667	0.272727	0.0689655	0.0666667	0.0757576	0.0877193	0.101695	0.133333	0.09375	0.126984	0.0952381	0.208333	0.0701754	0.0851064	0.0483871	0.0350877
acetylcholine	0	0.0294118	0.0588235	0.0555556	0.0588235	0.111111	0.117647	0.147059	0.147059	0.111111	0.0606061	0.0294118	0.0588235	0.0909091	0.0952381	0.111111	0.0512821	0.025	0.0512821	0.0571429	0.0857143	0.185185	0.185185	0.220339	0.231884	0.235294	0.15	0.180328	0.129032	0.180328	0.396552	0.278689	0.210526	0.258065	0.241379	0.0666667	0.0645161	0.0735294	0.0666667	0.0806452	0.09375	0.0746269	0.0735294	0.0909091	0.2	0.0677966	0.0816327	0.0806452	0.0338983
4-(trimethylammonio)butanoate	0	0.0333333	0.0666667	0.0625	0.0666667	0.125	0.133333	0.166667	0.166667	0.125	0.0689655	0.0333333	0.0666667	0.103448	0.105263	0.0952381	0.0571429	0.0277778	0.0571429	0.0645161	0.0967742	0.176471	0.176471	0.214286	0.227273	0.176471	0.160714	0.192982	0.118644	0.172414	0.4	0.298246	0.189189	0.254237	0.236364	0.0714286	0.0508475	0.0615385	0.0714286	0.0862069	0.0819672	0.0625	0.0615385	0.1	0.217391	0.0727273	0.0888889	0.0862069	0.0363636
Choline	0	0.03125	0.0625	0.0588235	0.0625	0.0857143	0.16129	0.121212	0.15625	0.117647	0.0645161	0.0645161	0.030303	0.0625	0.0731707	0.0666667	0.0540541	0.0540541	0.0540541	0.0294118	0.0588235	0.169811	0.169811	0.186441	0.220588	0.188406	0.135593	0.186441	0.0793651	0.147541	0.362069	0.245902	0.184211	0.266667	0.206897	0.0508475	0.0491803	0.0597015	0.0333333	0.0483871	0.0625	0.0447761	0.0757576	0.0697674	0.183673	0.0517241	0.0625	0.0833333	0.0350877
N,N-dimethylglycine	0	0.0416667	0.0833333	0.037037	0.04	0.153846	0.217391	0.208333	0.16	0.111111	0.0416667	0.0869565	0.0833333	0.130435	0.0909091	0.0810811	0.0689655	0.0689655	0.107143	0.08	0.0769231	0.255814	0.255814	0.192308	0.229508	0.213115	0.18	0.169811	0.132075	0.192308	0.314815	0.283019	0.171429	0.307692	0.265306	0.08	0.0769231	0.0862069	0.08	0.0961538	0.111111	0.0877193	0.105263	0.117647	0.219512	0.0816327	0.102564	0.0555556	0.0408163
glycine betaine	0	0.0384615	0.0769231	0.0714286	0.0769231	0.142857	0.153846	0.192308	0.192308	0.142857	0.08	0.0384615	0.0769231	0.12	0.117647	0.105263	0.0645161	0.03125	0.0645161	0.0740741	0.111111	0.191489	0.191489	0.185185	0.203125	0.1875	0.173077	0.142857	0.148148	0.185185	0.303571	0.296296	0.166667	0.272727	0.28	0.0769231	0.0740741	0.0833333	0.0769231	0.0925926	0.107143	0.0847458	0.0833333	0.111111	0.238095	0.0784314	0.097561	0.0535714	0.0392157
4-maleylacetoacetate	0	0	0	0.0555556	0.0625	0.235294	0.117647	0.176471	0.0526316	0.166667	0.142857	0.0666667	0.133333	0.133333	0.125	0.148148	0.047619	0.047619	0.1	0.125	0.1875	0.153846	0.153846	0.232558	0.2	0.181818	0.111111	0.12766	0.243902	0.261905	0.0689655	0.113208	0.0735294	0.0535714	0.177778	0.0465116	0.0444444	0.0384615	0.125	0.116279	0.133333	0.104167	0.102041	0.0740741	0.0789474	0.047619	0.0625	0	0
4-fumarylacetoacetate(2-)	0	0	0	0.0555556	0.0625	0.235294	0.117647	0.176471	0.0526316	0.166667	0.142857	0.0666667	0.133333	0.133333	0.125	0.148148	0.047619	0.047619	0.1	0.125	0.1875	0.153846	0.153846	0.232558	0.2	0.181818	0.111111	0.12766	0.243902	0.261905	0.0689655	0.113208	0.0735294	0.0535714	0.177778	0.0465116	0.0444444	0.0384615	0.125	0.116279	0.133333	0.104167	0.102041	0.0740741	0.0789474	0.047619	0.0625	0	0
oxalatosuccinate(3-)	0	0	0	0.0555556	0.0625	0.235294	0.117647	0.176471	0.0526316	0.166667	0.142857	0.0666667	0.133333	0.133333	0.125	0.192308	0.047619	0.047619	0.1	0.125	0.1875	0.153846	0.153846	0.232558	0.2	0.203704	0.111111	0.12766	0.243902	0.261905	0.0689655	0.113208	0.0735294	0.0535714	0.177778	0.0465116	0.0444444	0.0384615	0.125	0.116279	0.133333	0.104167	0.102041	0.0740741	0.0789474	0.047619	0.0625	0	0
2-Oxoglutarate	0	0	0	0.0526316	0.0588235	0.222222	0.111111	0.166667	0.05	0.157895	0.133333	0.0625	0.125	0.125	0.12	0.185185	0.0454545	0.0454545	0.0952381	0.117647	0.176471	0.15	0.15	0.285714	0.240741	0.2	0.0851064	0.148936	0.209302	0.227273	0.105263	0.111111	0.104478	0.0526316	0.173913	0.0454545	0.0434783	0.0377358	0.0952381	0.0888889	0.106383	0.08	0.0784314	0.0714286	0.0769231	0.0465116	0.0606061	0.0425532	0
2-oxoadipate(2-)	0	0	0	0.0526316	0.0588235	0.222222	0.111111	0.166667	0.05	0.157895	0.133333	0.0625	0.125	0.125	0.12	0.185185	0.0454545	0.0454545	0.0952381	0.117647	0.176471	0.15	0.15	0.285714	0.240741	0.2	0.0851064	0.148936	0.209302	0.227273	0.105263	0.111111	0.104478	0.0526316	0.173913	0.0454545	0.0434783	0.0377358	0.0952381	0.0888889	0.106383	0.08	0.0784314	0.0714286	0.0769231	0.0465116	0.0606061	0.0425532	0
keto-phenylpyruvate	0	0	0	0.0526316	0.0588235	0.466667	0.111111	0.166667	0.05	0.157895	0.133333	0.0625	0.125	0.125	0.12	0.185185	0.0454545	0.0454545	0.0952381	0.117647	0.176471	0.210526	0.243243	0.285714	0.240741	0.245283	0.133333	0.148936	0.268293	0.255814	0.125	0.176471	0.121212	0.0714286	0.255814	0.121951	0.116279	0.1	0.179487	0.166667	0.130435	0.148936	0.145833	0.0714286	0.166667	0.125	0.166667	0.0652174	0.075
Succinate	0	0	0	0.0588235	0.0666667	0.25	0.125	0.117647	0.0555556	0.176471	0.153846	0.0714286	0.142857	0.142857	0.130435	0.153846	0.05	0.05	0.105263	0.133333	0.2	0.157895	0.157895	0.3	0.25	0.185185	0.0888889	0.155556	0.219512	0.238095	0.109091	0.115385	0.107692	0.0545455	0.155556	0.047619	0.0454545	0.0392157	0.1	0.0930233	0.111111	0.0833333	0.0816327	0.0769231	0.0810811	0.0487805	0.0645161	0.0444444	0
Succinic semialdehyde	0	0	0	0.0625	0.0714286	0.266667	0.133333	0.125	0.0588235	0.1875	0.166667	0.0769231	0.153846	0.153846	0.136364	0.16	0.0526316	0.0526316	0.111111	0.142857	0.214286	0.162162	0.162162	0.307692	0.230769	0.166667	0.0909091	0.159091	0.195122	0.214286	0.111111	0.117647	0.109375	0.0555556	0.159091	0.0487805	0.0465116	0.04	0.102564	0.0952381	0.113636	0.0851064	0.0833333	0.08	0.0833333	0.05	0.0666667	0.0454545	0
3-oxopropanoate	0	0	0	0.0666667	0.0769231	0.285714	0.142857	0.133333	0.0625	0.2	0.181818	0.0833333	0.166667	0.166667	0.142857	0.166667	0.0555556	0.0555556	0.117647	0.153846	0.230769	0.166667	0.166667	0.25	0.188679	0.169811	0.119048	0.136364	0.230769	0.25	0.0727273	0.12	0.0769231	0.0566038	0.162791	0.05	0.047619	0.0408163	0.135135	0.125	0.142857	0.111111	0.108696	0.0833333	0.0857143	0.0512821	0.0689655	0	0
Malonyl-[acyl-carrier protein]	0	0	0.0555556	0.05	0	0.210526	0.166667	0.1	0	0.0952381	0.0588235	0.125	0.117647	0.117647	0.115385	0.137931	0.0909091	0.142857	0.2	0.176471	0.166667	0.205128	0.205128	0.222222	0.214286	0.196429	0.106383	0.145833	0.177778	0.222222	0.103448	0.150943	0.102941	0.0701754	0.122449	0.0444444	0.0425532	0.037037	0.119048	0.111111	0.12766	0.1	0.12	0.0689655	0.0487805	0.0454545	0.0588235	0.0416667	0.047619
[truncated: 227 more rows]
[truncated: 1,063 more columns]
