# Supplementary material for: A ‘rule of 0.5’ for the metabolite-likeness of approved pharmaceutical drugs
Source: Metabolomics. 2014 Sep 19;11(2):323–39. doi: 10.1007/s11306-014-0733-z (PMC4342520; doi:10.1007/s11306-014-0733-z)
Supplement: Supplementary file 2 — Table of Drug–Drug similarities, clustered and encoded in an Excel sheet as per the heatmap in Fig. 1a. Supplementary material 2 (XLSM 18185 kb). [file 11306_2014_733_MOESM2_ESM.xlsm]

## Sheet: DrugsVsDrugs
row ID	Lindane	Mitotane	Perflutren	Halothane	Sevoflurane	Methoxyflurane	Desflurane	Enflurane	Isoflurane	Sevelamer	Penicillamine	Dihydroxyaluminium	Acetohydroxamic Acid	Hydroxyurea	Tiludronate	Fosfomycin	Fomepizole	Nitroprusside	Cisplatin	Ethchlorvynol	Dimercaprol	Benzyl alcohol	Calcium Acetate	Succimer	Arsenic trioxide	Isoflurophate	Bentoquatam	Clodronate	Foscarnet	Etidronic acid	Sulfacetamide	Dichlorphenamide	Sulfanilamide	Dapsone	Etoricoxib	Vismodegib	Acetazolamide	Methazolamide	Torasemide	Sulfisoxazole	Sulfamoxole	Sulfamethoxazole	Sulfathiazole	Sulfamethizole	Sulfamerazine	Sulfamethazine	Silver sulfadiazine	Sulfapyridine	Sulfadiazine
Paromomycin	0.0588235	0.0740741	0	0	0.132075	0.0545455	0.0576923	0.0566038	0.0566038	0.309091	0.254545	0.365385	0.152542	0.213115	0.149254	0.233333	0.163636	0.0967742	0.0983607	0.127273	0.265306	0.1875	0.111111	0.196078	0.140351	0.0952381	0.142857	0.131148	0.169492	0.186441	0.184211	0.171053	0.166667	0.19403	0.168831	0.185185	0.228916	0.211111	0.235294	0.268293	0.283951	0.265823	0.217949	0.222222	0.230769	0.227848	0.21519	0.207792	0.233766
Framycetin	0.0588235	0.0740741	0	0	0.132075	0.0545455	0.0576923	0.0566038	0.0566038	0.309091	0.254545	0.365385	0.152542	0.213115	0.149254	0.233333	0.163636	0.0967742	0.0983607	0.127273	0.265306	0.1875	0.111111	0.196078	0.140351	0.0952381	0.142857	0.131148	0.169492	0.186441	0.184211	0.171053	0.166667	0.19403	0.168831	0.185185	0.228916	0.211111	0.235294	0.268293	0.283951	0.265823	0.217949	0.222222	0.230769	0.227848	0.21519	0.207792	0.233766
Tobramycin	0.06	0.0754717	0	0	0.134615	0.0555556	0.0588235	0.0576923	0.0576923	0.339623	0.259259	0.372549	0.155172	0.216667	0.151515	0.237288	0.125	0.0983607	0.1	0.12963	0.270833	0.191489	0.113208	0.2	0.142857	0.0967742	0.145455	0.133333	0.172414	0.189655	0.186667	0.173333	0.169014	0.19697	0.171053	0.1875	0.202381	0.186813	0.238095	0.240964	0.256098	0.2375	0.189873	0.195122	0.233766	0.230769	0.217949	0.210526	0.236842
Kanamycin	0.0612245	0.0769231	0	0	0.137255	0.0566038	0.06	0.0588235	0.0588235	0.320755	0.264151	0.38	0.157895	0.220339	0.153846	0.241379	0.127273	0.1	0.101695	0.132075	0.276596	0.195652	0.115385	0.204082	0.145455	0.0983607	0.148148	0.135593	0.175439	0.192982	0.189189	0.175676	0.171429	0.2	0.173333	0.189873	0.204819	0.188889	0.240964	0.243902	0.259259	0.240506	0.192308	0.197531	0.236842	0.233766	0.220779	0.213333	0.24
Arbekacin	0.0535714	0.0677966	0	0	0.12069	0.05	0.0526316	0.0517241	0.0517241	0.305085	0.254237	0.357143	0.216667	0.253968	0.138889	0.215385	0.112903	0.0895522	0.0909091	0.116667	0.240741	0.169811	0.12069	0.2	0.129032	0.0882353	0.131148	0.121212	0.174603	0.171875	0.233766	0.175	0.171053	0.180556	0.158537	0.231707	0.244186	0.225806	0.264368	0.267442	0.267442	0.235294	0.190476	0.195402	0.231707	0.228916	0.216867	0.209877	0.234568
Amikacin	0.0545455	0.0689655	0	0	0.122807	0.0508475	0.0535714	0.0526316	0.0526316	0.288136	0.258621	0.363636	0.220339	0.258065	0.140845	0.21875	0.114754	0.0909091	0.0923077	0.118644	0.245283	0.173077	0.122807	0.203704	0.131148	0.0895522	0.133333	0.123077	0.177419	0.174603	0.236842	0.177215	0.173333	0.183099	0.160494	0.234568	0.247059	0.228261	0.267442	0.270588	0.270588	0.238095	0.192771	0.197674	0.234568	0.231707	0.219512	0.2125	0.2375
Iodixanol	0.113208	0.188679	0.0363636	0.0350877	0.140351	0.0862069	0.0714286	0.0701754	0.0701754	0.241935	0.254237	0.288136	0.237288	0.234375	0.223881	0.19697	0.112903	0.106061	0.125	0.155172	0.240741	0.192308	0.160714	0.2	0.0769231	0.15625	0.112903	0.174603	0.193548	0.209677	0.283784	0.27027	0.219178	0.25	0.266667	0.364865	0.27381	0.295455	0.341463	0.313253	0.313253	0.26506	0.219512	0.238095	0.2625	0.275	0.231707	0.240506	0.25
Iohexol	0.122449	0.156863	0.0392157	0.0377358	0.150943	0.0925926	0.0769231	0.0754717	0.0754717	0.258621	0.25	0.309091	0.254545	0.25	0.238095	0.209677	0.101695	0.0952381	0.133333	0.166667	0.26	0.208333	0.150943	0.215686	0.0819672	0.147541	0.12069	0.186441	0.206897	0.224138	0.3	0.285714	0.231884	0.227273	0.213333	0.347222	0.271605	0.27907	0.292683	0.280488	0.296296	0.2625	0.21519	0.219512	0.227848	0.225	0.197531	0.220779	0.21519
Mimosine	0.0612245	0.0980392	0	0	0.0943396	0.037037	0.0392157	0.0384615	0.0384615	0.206897	0.264151	0.326923	0.178571	0.241379	0.171875	0.220339	0.148148	0.118644	0.12069	0.111111	0.176471	0.170213	0.16	0.229167	0.105263	0.0983607	0.127273	0.135593	0.240741	0.192982	0.222222	0.242857	0.205882	0.21875	0.222222	0.27027	0.265823	0.289157	0.271605	0.275	0.291139	0.272727	0.24	0.24359	0.253333	0.25	0.236842	0.263889	0.256757
Flecainide	0.0943396	0.148148	0.0980392	0.0943396	0.230769	0.148148	0.156863	0.153846	0.153846	0.266667	0.177419	0.229508	0.180328	0.2	0.173913	0.181818	0.114754	0.107692	0.145161	0.118644	0.2	0.173077	0.0847458	0.12069	0.112903	0.177419	0.0967742	0.140625	0.140625	0.138462	0.253333	0.24	0.189189	0.183099	0.220779	0.315789	0.247059	0.241758	0.297619	0.285714	0.270588	0.223529	0.207317	0.211765	0.234568	0.231707	0.219512	0.24359	0.2375
Capreomycin	0.0441176	0.056338	0.0147059	0.0142857	0.084507	0.056338	0.0434783	0.0428571	0.0428571	0.253521	0.211268	0.275362	0.180556	0.263889	0.160494	0.181818	0.125	0.103896	0.12	0.112676	0.19697	0.138462	0.132353	0.164179	0.108108	0.075	0.140845	0.146667	0.162162	0.191781	0.244186	0.177778	0.174419	0.168675	0.188889	0.255556	0.293478	0.298969	0.326087	0.287234	0.287234	0.244681	0.217391	0.247312	0.284091	0.280899	0.269663	0.235955	0.272727
Formoterol	0.0625	0.145833	0	0	0.117647	0.1	0.0612245	0.06	0.06	0.232143	0.269231	0.36	0.226415	0.245614	0.138462	0.183333	0.109091	0.0655738	0.0847458	0.156863	0.18	0.2	0.163265	0.183673	0.0689655	0.137931	0.12963	0.1	0.157895	0.155172	0.26087	0.211268	0.208955	0.241935	0.208333	0.309859	0.222222	0.247059	0.291139	0.2625	0.294872	0.24359	0.194805	0.2	0.223684	0.236842	0.192308	0.216216	0.210526
Arformoterol	0.0625	0.145833	0	0	0.117647	0.1	0.0612245	0.06	0.06	0.232143	0.269231	0.36	0.226415	0.245614	0.138462	0.183333	0.109091	0.0655738	0.0847458	0.156863	0.18	0.2	0.163265	0.183673	0.0689655	0.137931	0.12963	0.1	0.157895	0.155172	0.26087	0.211268	0.208955	0.241935	0.208333	0.309859	0.222222	0.247059	0.291139	0.2625	0.294872	0.24359	0.194805	0.2	0.223684	0.236842	0.192308	0.216216	0.210526
Midodrine	0.0625	0.1	0	0	0.117647	0.1	0.0612245	0.06	0.06	0.277778	0.294118	0.387755	0.25	0.267857	0.15625	0.20339	0.109091	0.0833333	0.103448	0.156863	0.204082	0.2	0.163265	0.183673	0.0877193	0.137931	0.150943	0.118644	0.157895	0.175439	0.279412	0.228571	0.191176	0.184615	0.175676	0.256757	0.2375	0.261905	0.243902	0.278481	0.278481	0.2125	0.164557	0.185185	0.177215	0.189873	0.148148	0.168831	0.164557
Labetalol	0.0588235	0.137255	0	0	0.0909091	0.0545455	0.0377358	0.037037	0.037037	0.241379	0.277778	0.314815	0.236364	0.254237	0.149254	0.174603	0.103448	0.0793651	0.0983607	0.148148	0.215686	0.1875	0.111111	0.173077	0.0833333	0.0952381	0.103448	0.112903	0.131148	0.166667	0.267606	0.202703	0.183099	0.212121	0.168831	0.263158	0.228916	0.224719	0.280488	0.268293	0.283951	0.234568	0.1875	0.192771	0.21519	0.2125	0.185185	0.207792	0.202532
Indacaterol	0.0566038	0.132075	0	0	0.0877193	0.0526316	0.0363636	0.0357143	0.0357143	0.233333	0.245614	0.280702	0.22807	0.225806	0.112676	0.169231	0.178571	0.0606061	0.078125	0.163636	0.163636	0.18	0.127273	0.145455	0.0983607	0.109375	0.0819672	0.0757576	0.126984	0.125	0.243243	0.181818	0.178082	0.205882	0.243243	0.342466	0.268293	0.275862	0.320988	0.308642	0.325	0.275	0.227848	0.231707	0.25641	0.269231	0.225	0.25	0.24359
Procaterol	0.0425532	0.104167	0	0	0.0784314	0.06	0.0416667	0.0408163	0.0408163	0.155172	0.306122	0.222222	0.26	0.254545	0.125	0.169492	0.18	0.0677966	0.0877193	0.163265	0.163265	0.155556	0.145833	0.166667	0.111111	0.163636	0.0925926	0.0847458	0.142857	0.140351	0.25	0.166667	0.179104	0.209677	0.231884	0.318841	0.25974	0.238095	0.333333	0.269231	0.285714	0.266667	0.216216	0.220779	0.263889	0.277778	0.22973	0.257143	0.25
Bopindolol	0.0384615	0.0943396	0.0196078	0.0188679	0.153846	0.0943396	0.0784314	0.0769231	0.0769231	0.263158	0.301887	0.314815	0.172414	0.174603	0.115942	0.174603	0.207547	0.0967742	0.0983607	0.148148	0.169811	0.1875	0.153846	0.12963	0.101695	0.189655	0.0847458	0.078125	0.15	0.129032	0.2	0.155844	0.166667	0.212121	0.216216	0.246753	0.259259	0.238636	0.296296	0.268293	0.3	0.298701	0.25	0.253165	0.246753	0.25974	0.21519	0.24	0.233766
Pindolol	0.0416667	0.08	0	0	0.142857	0.08	0.0625	0.0612245	0.0612245	0.283019	0.27451	0.288462	0.185185	0.206897	0.106061	0.166667	0.22449	0.0847458	0.0862069	0.16	0.26087	0.232558	0.0980392	0.117647	0.0892857	0.140351	0.0909091	0.0655738	0.12069	0.137931	0.162162	0.133333	0.15942	0.1875	0.194444	0.194805	0.225	0.206897	0.231707	0.25	0.282051	0.28	0.246575	0.25	0.226667	0.24	0.194805	0.219178	0.213333
Pirbuterol	0.06	0.0961538	0.02	0.0192308	0.134615	0.0754717	0.0588235	0.0576923	0.0576923	0.267857	0.333333	0.272727	0.155172	0.177419	0.169231	0.216667	0.188679	0.0983607	0.1	0.196078	0.270833	0.217391	0.113208	0.153846	0.103448	0.172414	0.105263	0.133333	0.133333	0.189655	0.202703	0.189189	0.169014	0.179104	0.253521	0.25	0.216867	0.227273	0.333333	0.271605	0.2875	0.2375	0.189873	0.209877	0.233766	0.246753	0.202532	0.210526	0.220779
Bezafibrate	0.130435	0.191489	0.0638298	0.0833333	0.183673	0.166667	0.12766	0.148936	0.148936	0.22807	0.313726	0.326923	0.269231	0.2	0.25	0.2	0.0877193	0.0645161	0.140351	0.22449	0.153846	0.195652	0.208333	0.204082	0.0677966	0.218182	0.148148	0.196429	0.218182	0.192982	0.257143	0.26087	0.188406	0.21875	0.239437	0.323944	0.204819	0.188889	0.256098	0.228916	0.228916	0.209877	0.177215	0.182927	0.205128	0.217949	0.175	0.197368	0.192308
Colchicine	0.0666667	0.130435	0	0	0.08	0.106383	0.0652174	0.0638298	0.0638298	0.118644	0.188679	0.181818	0.24	0.172414	0.145161	0.192982	0.0943396	0.0508475	0.0517241	0.0980392	0.0769231	0.108696	0.2	0.145833	0.113208	0.166667	0.137255	0.105263	0.145455	0.163636	0.272727	0.202899	0.181818	0.193548	0.2	0.304348	0.2	0.240964	0.285714	0.272727	0.272727	0.205128	0.171053	0.177215	0.184211	0.197368	0.168831	0.175676	0.171053
Balsalazide	0.0576923	0.134615	0	0	0.0892857	0.0350877	0.037037	0.0363636	0.0363636	0.196721	0.206897	0.333333	0.254545	0.229508	0.2	0.190476	0.140351	0.131148	0.114754	0.125	0.188679	0.183673	0.150943	0.215686	0.1	0.09375	0.160714	0.166667	0.186441	0.183333	0.318841	0.25	0.25	0.265625	0.181818	0.310811	0.271605	0.27907	0.341772	0.3125	0.3125	0.2625	0.246753	0.25	0.25974	0.25641	0.24359	0.27027	0.263158
Bentiromide	0.0487805	0.119048	0	0	0.0888889	0.0444444	0.047619	0.0465116	0.0465116	0.150943	0.288889	0.304348	0.266667	0.285714	0.178571	0.166667	0.104167	0.0961538	0.0980392	0.133333	0.186047	0.179487	0.195122	0.282051	0.08	0.0943396	0.152174	0.137255	0.234043	0.18	0.316667	0.21875	0.258621	0.301887	0.161765	0.307692	0.28169	0.240506	0.27027	0.273973	0.273973	0.271429	0.235294	0.239437	0.25	0.246377	0.231884	0.261538	0.253731
Ezetimibe	0.130435	0.191489	0.0638298	0.0612245	0.137255	0.0980392	0.104167	0.102041	0.102041	0.166667	0.155172	0.189655	0.2	0.16129	0.190476	0.180328	0.0877193	0.0819672	0.101695	0.153846	0.132075	0.145833	0.0943396	0.134615	0.145455	0.155172	0.0877193	0.135593	0.135593	0.114754	0.239437	0.208333	0.188406	0.21875	0.239437	0.362319	0.234568	0.244186	0.271605	0.259259	0.259259	0.240506	0.223684	0.2125	0.236842	0.233766	0.220779	0.246575	0.24
Oxaprozin	0.075	0.175	0	0	0.0888889	0.0444444	0.047619	0.0465116	0.0465116	0.173077	0.183673	0.22449	0.1875	0.166667	0.118644	0.188679	0.204545	0.0555556	0.037037	0.159091	0.133333	0.179487	0.139535	0.162791	0.148936	0.0943396	0.0816327	0.0740741	0.137255	0.0925926	0.179104	0.164179	0.123077	0.15	0.253968	0.307692	0.246575	0.25641	0.236842	0.291667	0.309859	0.271429	0.217391	0.205479	0.197183	0.194444	0.197183	0.188406	0.2
Iodipamide	0.146341	0.243902	0.0465116	0.0444444	0.104167	0.0851064	0.0909091	0.0888889	0.0888889	0.181818	0.215686	0.28	0.244898	0.218182	0.22807	0.155172	0.0961538	0.0701754	0.132075	0.145833	0.145833	0.162791	0.177778	0.227273	0.0740741	0.107143	0.14	0.169811	0.192308	0.145455	0.296875	0.301587	0.241935	0.280702	0.238806	0.390625	0.233766	0.228916	0.289474	0.276316	0.25974	0.223684	0.222222	0.210526	0.236111	0.232877	0.219178	0.246377	0.239437
Progabide	0.162791	0.2	0.0666667	0.0869565	0.142857	0.102041	0.0851064	0.106383	0.106383	0.283019	0.160714	0.240741	0.207547	0.206897	0.177419	0.09375	0.0909091	0.0847458	0.166667	0.16	0.137255	0.152174	0.0769231	0.0961538	0.0517241	0.101695	0.0714286	0.12069	0.0833333	0.0645161	0.246377	0.268657	0.212121	0.225806	0.211268	0.295775	0.209877	0.193182	0.216867	0.219512	0.219512	0.2	0.197368	0.1875	0.210526	0.207792	0.194805	0.219178	0.213333
Epirubicin	0.05	0.116667	0.0166667	0.016129	0.131148	0.0983607	0.0666667	0.0655738	0.0655738	0.246154	0.322034	0.311475	0.166667	0.185714	0.178082	0.238806	0.0895522	0.0694444	0.0857143	0.163934	0.20339	0.178571	0.169492	0.206897	0.121212	0.130435	0.140625	0.147059	0.2	0.215385	0.222222	0.195122	0.177215	0.219178	0.222222	0.26506	0.206522	0.229167	0.295455	0.269663	0.298851	0.252874	0.195402	0.2	0.235294	0.247059	0.206897	0.228916	0.223529
Doxorubicin	0.05	0.116667	0.0166667	0.016129	0.131148	0.0983607	0.0666667	0.0655738	0.0655738	0.246154	0.322034	0.311475	0.166667	0.185714	0.178082	0.238806	0.0895522	0.0694444	0.0857143	0.163934	0.20339	0.178571	0.169492	0.206897	0.121212	0.130435	0.140625	0.147059	0.2	0.215385	0.222222	0.195122	0.177215	0.219178	0.222222	0.26506	0.206522	0.229167	0.295455	0.269663	0.298851	0.252874	0.195402	0.2	0.235294	0.247059	0.206897	0.228916	0.223529
Daunorubicin	0.0535714	0.125	0.0178571	0.0172414	0.0833333	0.105263	0.0714286	0.0701754	0.0701754	0.166667	0.321429	0.266667	0.177419	0.19697	0.171429	0.253968	0.0952381	0.0735294	0.0909091	0.155172	0.116667	0.107143	0.181818	0.2	0.129032	0.15625	0.15	0.138462	0.213115	0.209677	0.233766	0.205128	0.186667	0.231884	0.233766	0.278481	0.215909	0.23913	0.309524	0.282353	0.313253	0.26506	0.204819	0.209302	0.246914	0.259259	0.216867	0.240506	0.234568
Idarubicin	0.0555556	0.12963	0.0185185	0.0178571	0.0862069	0.0892857	0.0740741	0.0727273	0.0727273	0.171875	0.333333	0.275862	0.183333	0.203125	0.176471	0.262295	0.0983607	0.0757576	0.09375	0.160714	0.12069	0.111111	0.188679	0.207547	0.133333	0.142857	0.155172	0.142857	0.220339	0.216667	0.24	0.210526	0.191781	0.238806	0.223684	0.269231	0.22093	0.230769	0.301205	0.289157	0.320988	0.271605	0.209877	0.214286	0.253165	0.265823	0.222222	0.246753	0.240506
Candicidin	0.0508475	0.0819672	0.0169492	0.0163934	0.0967742	0.0819672	0.0677966	0.0666667	0.0666667	0.212121	0.305085	0.274194	0.169231	0.205882	0.180556	0.242424	0.125	0.0857143	0.102941	0.166667	0.147541	0.12069	0.172414	0.210526	0.140625	0.149254	0.142857	0.149254	0.203125	0.21875	0.25641	0.197531	0.210526	0.239437	0.209877	0.253012	0.25	0.244681	0.313953	0.287356	0.317647	0.285714	0.22619	0.229885	0.268293	0.280488	0.238095	0.246914	0.256098
Netilmicin	0.05	0.0634921	0.0166667	0.016129	0.131148	0.0983607	0.0666667	0.0655738	0.0655738	0.306452	0.3	0.311475	0.149254	0.185714	0.146667	0.238806	0.123077	0.1	0.101449	0.20339	0.224138	0.157895	0.131148	0.166667	0.121212	0.147059	0.123077	0.130435	0.164179	0.19697	0.192771	0.166667	0.1625	0.186667	0.207317	0.206897	0.206522	0.216495	0.266667	0.255556	0.269663	0.238636	0.181818	0.2	0.235294	0.247059	0.206897	0.2	0.223529
Gentamicin	0.0535714	0.0677966	0.0178571	0.0172414	0.12069	0.105263	0.0714286	0.0701754	0.0701754	0.203125	0.321429	0.266667	0.15873	0.19697	0.15493	0.253968	0.131148	0.106061	0.107692	0.155172	0.175439	0.127273	0.140351	0.178571	0.129032	0.15625	0.131148	0.138462	0.174603	0.209677	0.202532	0.175	0.171053	0.197183	0.217949	0.216867	0.215909	0.225806	0.27907	0.267442	0.282353	0.25	0.190476	0.209302	0.246914	0.259259	0.216867	0.209877	0.234568
Amphotericin B	0.0566038	0.0714286	0.0188679	0.0181818	0.0877193	0.0909091	0.0754717	0.0740741	0.0740741	0.213115	0.339623	0.280702	0.186441	0.206349	0.179104	0.266667	0.1	0.0769231	0.0952381	0.163636	0.142857	0.0925926	0.192308	0.235294	0.155172	0.163934	0.157895	0.163934	0.224138	0.241379	0.226667	0.181818	0.178082	0.205882	0.194805	0.225	0.223529	0.21978	0.289157	0.261905	0.292683	0.259259	0.197531	0.202381	0.240506	0.253165	0.209877	0.217949	0.227848
Nystatin	0.06	0.0555556	0	0	0.0727273	0.0754717	0.0588235	0.0576923	0.0576923	0.224138	0.333333	0.296296	0.196429	0.216667	0.169231	0.258621	0.105263	0.0634921	0.0819672	0.150943	0.150943	0.0980392	0.204082	0.25	0.142857	0.152542	0.166667	0.152542	0.214286	0.232143	0.219178	0.173333	0.169014	0.179104	0.171053	0.202532	0.216867	0.213483	0.268293	0.256098	0.2875	0.253165	0.189873	0.195122	0.217949	0.230769	0.1875	0.194805	0.205128
Spectinomycin	0.0638298	0.08	0.0212766	0.0204082	0.0769231	0.102041	0.0625	0.0612245	0.0612245	0.172414	0.354167	0.264151	0.207547	0.22807	0.177419	0.296296	0.153846	0.122807	0.105263	0.137255	0.137255	0.104167	0.191489	0.23913	0.173077	0.160714	0.132075	0.160714	0.226415	0.245283	0.228571	0.180556	0.176471	0.206349	0.246377	0.260274	0.240506	0.25	0.328947	0.282051	0.298701	0.263158	0.197368	0.217949	0.260274	0.273973	0.226667	0.219178	0.246575
Natamycin	0.06	0.0754717	0.02	0.0192308	0.0925926	0.0961538	0.08	0.0784314	0.0784314	0.245614	0.36	0.296296	0.196429	0.216667	0.1875	0.327273	0.105263	0.0806452	0.1	0.173077	0.12963	0.0980392	0.204082	0.25	0.163636	0.152542	0.166667	0.172414	0.236364	0.254545	0.236111	0.189189	0.185714	0.215385	0.202703	0.233766	0.231707	0.227273	0.283951	0.271605	0.303797	0.269231	0.205128	0.209877	0.25	0.263158	0.217949	0.226667	0.236842
Streptomycin	0.0508475	0.0645161	0.0344828	0.0333333	0.152542	0.118644	0.0862069	0.0847458	0.0847458	0.230769	0.327586	0.316667	0.169231	0.261538	0.180556	0.28125	0.16129	0.117647	0.153846	0.147541	0.186441	0.160714	0.152542	0.189655	0.140625	0.149254	0.142857	0.166667	0.222222	0.238095	0.225	0.182927	0.179487	0.189189	0.209877	0.223529	0.27907	0.314607	0.313953	0.302326	0.333333	0.301205	0.240964	0.258824	0.283951	0.296296	0.253012	0.231707	0.271605
Verteporfin	0.0555556	0.109091	0.0185185	0.0178571	0.0862069	0.109091	0.0740741	0.0727273	0.0727273	0.153846	0.241379	0.233333	0.145161	0.132353	0.15942	0.184615	0.240741	0.0923077	0.09375	0.181818	0.12069	0.132075	0.188679	0.185185	0.114754	0.142857	0.135593	0.125	0.180328	0.15873	0.192308	0.210526	0.16	0.185714	0.291667	0.269231	0.25	0.272727	0.285714	0.304878	0.289157	0.256098	0.240506	0.259259	0.2375	0.25	0.207317	0.2	0.225
Porfimer	0.0357143	0.0877193	0	0	0.0847458	0.0689655	0.0535714	0.0526316	0.0526316	0.169231	0.216667	0.25	0.16129	0.147059	0.125	0.181818	0.236364	0.107692	0.0757576	0.157895	0.118644	0.109091	0.185185	0.181818	0.112903	0.140625	0.133333	0.106061	0.15873	0.138462	0.175	0.177215	0.142857	0.166667	0.236842	0.234568	0.261905	0.298851	0.282353	0.301205	0.301205	0.268293	0.2375	0.256098	0.234568	0.246914	0.204819	0.197531	0.222222
Ixabepilone	0.030303	0.0434783	0.0153846	0.0149254	0.0571429	0.0588235	0.0454545	0.0447761	0.0447761	0.194444	0.276923	0.164384	0.188406	0.157895	0.181818	0.239437	0.181818	0.0789474	0.08	0.151515	0.134328	0.0757576	0.138462	0.190476	0.128571	0.136986	0.114286	0.136986	0.136986	0.166667	0.253012	0.197674	0.180723	0.175	0.209302	0.264368	0.333333	0.322581	0.322222	0.340909	0.340909	0.295455	0.282353	0.284091	0.235955	0.247191	0.208791	0.215909	0.224719
Etodolac	0.0377358	0.113208	0.0192308	0.0185185	0.12963	0.0727273	0.0566038	0.0555556	0.0555556	0.216667	0.272727	0.241379	0.15	0.136364	0.147059	0.209677	0.203704	0.0615385	0.0793651	0.211538	0.166667	0.183673	0.150943	0.148148	0.157895	0.129032	0.101695	0.111111	0.147541	0.145161	0.181818	0.153846	0.133333	0.173913	0.246575	0.24359	0.22619	0.222222	0.261905	0.280488	0.3125	0.278481	0.21519	0.219512	0.227848	0.240506	0.197531	0.205128	0.21519
Eribulin	0.0508475	0.0645161	0.0169492	0.0163934	0.114754	0.1	0.0677966	0.0666667	0.0666667	0.290323	0.262295	0.338983	0.151515	0.171429	0.133333	0.242424	0.125	0.0410959	0.0714286	0.166667	0.166667	0.140351	0.152542	0.169492	0.140625	0.132353	0.125	0.115942	0.184615	0.181818	0.166667	0.141176	0.121951	0.142857	0.166667	0.181818	0.182796	0.193878	0.189474	0.217391	0.244444	0.213483	0.157303	0.163043	0.168539	0.179775	0.142857	0.147727	0.157303
Oxytetracycline	0.0535714	0.105263	0.0178571	0.0172414	0.0655738	0.0862069	0.0526316	0.0517241	0.0517241	0.132353	0.345455	0.206349	0.237288	0.253968	0.205882	0.234375	0.0952381	0.106061	0.125	0.135593	0.0983607	0.107143	0.160714	0.2	0.111111	0.174603	0.131148	0.174603	0.213115	0.25	0.319444	0.253333	0.236111	0.25	0.217949	0.311688	0.27381	0.310345	0.358025	0.313253	0.329268	0.26506	0.219512	0.223529	0.246914	0.259259	0.216867	0.240506	0.234568
Doxycycline	0.0535714	0.105263	0.0178571	0.0172414	0.0655738	0.0862069	0.0526316	0.0517241	0.0517241	0.132353	0.345455	0.206349	0.237288	0.253968	0.205882	0.234375	0.0952381	0.106061	0.125	0.135593	0.0983607	0.107143	0.160714	0.2	0.111111	0.174603	0.131148	0.174603	0.213115	0.25	0.319444	0.253333	0.236111	0.25	0.217949	0.311688	0.27381	0.310345	0.358025	0.313253	0.329268	0.26506	0.219512	0.223529	0.246914	0.259259	0.216867	0.240506	0.234568
Methacycline	0.0535714	0.105263	0.0178571	0.0172414	0.0655738	0.0862069	0.0526316	0.0517241	0.0517241	0.149254	0.345455	0.206349	0.237288	0.253968	0.205882	0.234375	0.0952381	0.106061	0.125	0.135593	0.0983607	0.107143	0.160714	0.2	0.111111	0.15625	0.131148	0.174603	0.213115	0.25	0.319444	0.253333	0.236111	0.25	0.217949	0.311688	0.27381	0.310345	0.341463	0.313253	0.329268	0.26506	0.219512	0.223529	0.246914	0.259259	0.216867	0.240506	0.234568
Tetracycline	0.05	0.0983607	0.0166667	0.016129	0.0615385	0.0806452	0.0491803	0.0483871	0.0483871	0.125	0.322034	0.19403	0.222222	0.238806	0.194444	0.220588	0.0895522	0.1	0.117647	0.126984	0.109375	0.1	0.15	0.186441	0.104478	0.164179	0.123077	0.164179	0.2	0.234375	0.302632	0.240506	0.223684	0.236111	0.207317	0.296296	0.261364	0.296703	0.341176	0.298851	0.313953	0.252874	0.209302	0.213483	0.235294	0.247059	0.206897	0.228916	0.223529
Minocycline	0.05	0.0983607	0.0166667	0.016129	0.0615385	0.0806452	0.0491803	0.0483871	0.0483871	0.125	0.322034	0.19403	0.222222	0.238806	0.194444	0.220588	0.0895522	0.1	0.117647	0.126984	0.109375	0.1	0.15	0.186441	0.104478	0.164179	0.123077	0.164179	0.2	0.234375	0.32	0.240506	0.24	0.253521	0.207317	0.3125	0.275862	0.311111	0.357143	0.313953	0.329412	0.267442	0.223529	0.227273	0.25	0.261905	0.22093	0.243902	0.238095
Demeclocycline	0.12069	0.169492	0.05	0.0655738	0.0923077	0.131148	0.0819672	0.0983607	0.0983607	0.152778	0.311475	0.188406	0.215385	0.231884	0.257143	0.214286	0.0869565	0.0972222	0.164179	0.15873	0.106061	0.0967742	0.145161	0.180328	0.101449	0.176471	0.119403	0.212121	0.19403	0.227273	0.294872	0.298701	0.217949	0.22973	0.2625	0.35443	0.255556	0.290323	0.318182	0.292135	0.306818	0.247191	0.204545	0.208791	0.229885	0.241379	0.202247	0.223529	0.218391
Novobiocin	0.0483871	0.112903	0.0327869	0.031746	0.109375	0.112903	0.0819672	0.0806452	0.0806452	0.169014	0.311475	0.242424	0.215385	0.25	0.173333	0.25	0.119403	0.0675676	0.114286	0.140625	0.106061	0.114754	0.163934	0.180328	0.151515	0.176471	0.136364	0.142857	0.212121	0.208955	0.311688	0.234568	0.233766	0.246575	0.246914	0.3375	0.284091	0.304348	0.364706	0.352941	0.369048	0.305882	0.247059	0.25	0.289157	0.301205	0.258824	0.268293	0.277108
Cabazitaxel	0.0491803	0.0967742	0.0333333	0.0322581	0.129032	0.114754	0.0833333	0.0819672	0.0819672	0.205882	0.295082	0.246154	0.2	0.217391	0.175676	0.253731	0.0882353	0.0684932	0.084507	0.16129	0.125	0.135593	0.166667	0.183333	0.171875	0.179104	0.138462	0.144928	0.215385	0.212121	0.234568	0.192771	0.175	0.184211	0.190476	0.247059	0.217391	0.226804	0.306818	0.266667	0.295455	0.25	0.193182	0.197802	0.218391	0.229885	0.191011	0.211765	0.206897
Docetaxel	0.05	0.0983607	0.0338983	0.0327869	0.131148	0.0983607	0.0847458	0.0833333	0.0833333	0.208955	0.3	0.25	0.203125	0.220588	0.178082	0.257576	0.0895522	0.0694444	0.0857143	0.163934	0.126984	0.137931	0.169492	0.186441	0.174603	0.181818	0.140625	0.147059	0.21875	0.215385	0.2375	0.195122	0.177215	0.186667	0.178571	0.235294	0.21978	0.216495	0.310345	0.269663	0.298851	0.252874	0.195402	0.2	0.22093	0.232558	0.193182	0.214286	0.209302
Paclitaxel	0.0508475	0.1	0.0169492	0.0163934	0.114754	0.0819672	0.0677966	0.0666667	0.0666667	0.212121	0.305085	0.253968	0.225806	0.205882	0.164384	0.242424	0.0909091	0.0704225	0.0714286	0.166667	0.129032	0.140351	0.172414	0.189655	0.15873	0.166667	0.142857	0.132353	0.203125	0.2	0.240506	0.182927	0.164557	0.189189	0.180723	0.253012	0.222222	0.21875	0.298851	0.272727	0.287356	0.241379	0.183908	0.188889	0.209302	0.22093	0.181818	0.202381	0.197674
Paramethadione	0.0408163	0.0377358	0.0425532	0.0408163	0.117647	0.122449	0.0833333	0.0816327	0.0816327	0.169492	0.245283	0.192982	0.203704	0.183333	0.138462	0.267857	0.150943	0.0833333	0.0847458	0.18	0.0535714	0.08	0.1875	0.137255	0.192308	0.2	0.0892857	0.137931	0.2	0.196429	0.242857	0.162162	0.157143	0.132353	0.208333	0.256757	0.285714	0.341772	0.259259	0.311688	0.328947	0.276316	0.210526	0.21519	0.192308	0.205128	0.177215	0.168831	0.179487
Trimethadione	0.0444444	0.0408163	0.0465116	0.0444444	0.104167	0.133333	0.0909091	0.0888889	0.0888889	0.140351	0.291667	0.163636	0.22	0.196429	0.147541	0.288462	0.163265	0.0892857	0.0909091	0.122449	0.0377358	0.0638298	0.204545	0.148936	0.208333	0.24	0.0961538	0.148148	0.215686	0.211538	0.257576	0.171429	0.166667	0.140625	0.220588	0.271429	0.30137	0.36	0.289474	0.328767	0.347222	0.291667	0.222222	0.226667	0.202703	0.216216	0.186667	0.178082	0.189189
Clavulanate	0.04	0.037037	0	0	0.115385	0.037037	0.0392157	0.0384615	0.0384615	0.25	0.196429	0.301887	0.2	0.180328	0.153846	0.241379	0.127273	0.0819672	0.0655738	0.132075	0.153846	0.170213	0.16	0.204082	0.235294	0.0983607	0.148148	0.155172	0.196429	0.172414	0.205479	0.16	0.138889	0.130435	0.142857	0.205128	0.265823	0.258824	0.211765	0.275	0.291139	0.25641	0.207792	0.197531	0.175	0.17284	0.160494	0.166667	0.177215
Nebivolol	0.104167	0.1875	0.0625	0.06	0.156863	0.0961538	0.102041	0.1	0.1	0.314815	0.172414	0.296296	0.135593	0.15873	0.1875	0.196721	0.105263	0.046875	0.0819672	0.150943	0.22	0.191489	0.0925926	0.153846	0.142857	0.133333	0.105263	0.133333	0.152542	0.15	0.126582	0.189189	0.121622	0.161765	0.202703	0.217949	0.147727	0.136842	0.181818	0.183908	0.211765	0.207317	0.160494	0.152941	0.1875	0.185185	0.17284	0.179487	0.189873
Fenoldopam	0.159091	0.25	0.0425532	0.0625	0.117647	0.1	0.0833333	0.104167	0.104167	0.277778	0.157895	0.214286	0.140351	0.145161	0.193548	0.183333	0.109091	0.031746	0.103448	0.134615	0.18	0.173913	0.0754717	0.137255	0.107143	0.118644	0.0892857	0.137931	0.137931	0.135593	0.12987	0.211268	0.125	0.166667	0.242857	0.273973	0.125	0.12766	0.186047	0.174419	0.188235	0.168675	0.15	0.142857	0.1625	0.160494	0.148148	0.168831	0.164557
Paroxetine	0.111111	0.185185	0.0545455	0.0526316	0.2	0.103448	0.109091	0.107143	0.107143	0.278689	0.102941	0.203125	0.0882353	0.0810811	0.136986	0.15942	0.147541	0.0422535	0.057971	0.0967742	0.152542	0.166667	0.0819672	0.0806452	0.145161	0.136364	0.0769231	0.0869565	0.0869565	0.0857143	0.116279	0.158537	0.097561	0.131579	0.230769	0.243902	0.148936	0.161616	0.193548	0.222222	0.235955	0.204545	0.174419	0.166667	0.172414	0.170455	0.172414	0.164706	0.174419
Reboxetine	0.0625	0.145833	0	0	0.14	0.0784314	0.0612245	0.06	0.06	0.326923	0.137931	0.259259	0.12069	0.109375	0.0882353	0.183333	0.150943	0.0483871	0.0322581	0.156863	0.156863	0.2	0.0961538	0.0740741	0.127273	0.118644	0.0701754	0.047619	0.0819672	0.0983607	0.12987	0.131579	0.109589	0.149254	0.208333	0.223684	0.164706	0.177778	0.214286	0.216867	0.246914	0.227848	0.164557	0.170732	0.207792	0.205128	0.192308	0.184211	0.194805
Drotaverine	0.0612245	0.142857	0	0	0.137255	0.0769231	0.06	0.0588235	0.0588235	0.272727	0.155172	0.232143	0.137931	0.107692	0.102941	0.180328	0.127273	0.047619	0.0483871	0.153846	0.153846	0.195652	0.137255	0.0925926	0.105263	0.155172	0.0877193	0.0634921	0.0983607	0.114754	0.142857	0.16	0.123288	0.164179	0.222222	0.236842	0.136364	0.163043	0.240964	0.2	0.214286	0.180723	0.148148	0.154762	0.189873	0.202532	0.175	0.181818	0.177215
Oxymetazoline	0.0576923	0.0925926	0.0192308	0.0185185	0.109091	0.0727273	0.0566038	0.0555556	0.0555556	0.237288	0.22807	0.180328	0.131148	0.136364	0.0985916	0.153846	0.203704	0.112903	0.114754	0.166667	0.188679	0.183673	0.0701754	0.0689655	0.0645161	0.129032	0.0483871	0.0606061	0.0769231	0.0923077	0.151899	0.153846	0.148649	0.157143	0.197368	0.182927	0.211765	0.25	0.232558	0.25	0.26506	0.246914	0.21519	0.234568	0.197531	0.209877	0.168675	0.189873	0.185185
Tymazoline	0.06	0.0961538	0	0	0.134615	0.0754717	0.0588235	0.0576923	0.0576923	0.267857	0.172414	0.186441	0.0983607	0.123077	0.0555556	0.106061	0.211538	0.0983607	0.0819672	0.109091	0.173077	0.191489	0.0727273	0.0344828	0.0666667	0.133333	0.0327869	0.0149254	0.030303	0.0454545	0.126582	0.128205	0.121622	0.128571	0.186667	0.17284	0.202381	0.255814	0.209302	0.22619	0.256098	0.2375	0.189873	0.209877	0.17284	0.185185	0.158537	0.164557	0.160494
Mefloquine	0.0930233	0.159091	0.125	0.119048	0.204545	0.159091	0.170732	0.166667	0.166667	0.25	0.215686	0.207547	0.12963	0.196429	0.166667	0.155172	0.1875	0.0892857	0.176471	0.145833	0.195652	0.190476	0.0392157	0.102041	0.115385	0.148148	0.0555556	0.127273	0.127273	0.125	0.169014	0.188406	0.184615	0.216667	0.257576	0.253521	0.202532	0.172414	0.225	0.2125	0.24359	0.256757	0.239437	0.226667	0.271429	0.267606	0.253521	0.264706	0.275362
Lofexidine	0.159091	0.195652	0.0425532	0.0625	0.14	0.145833	0.106383	0.12766	0.12766	0.254545	0.137931	0.172414	0.101695	0.126984	0.121212	0.109375	0.22	0.101695	0.142857	0.134615	0.134615	0.148936	0.0555556	0.0357143	0.0689655	0.118644	0.0338983	0.0645161	0.03125	0.046875	0.12987	0.194444	0.125	0.132353	0.242857	0.24	0.207317	0.247059	0.172414	0.216867	0.246914	0.24359	0.194805	0.21519	0.177215	0.175	0.1625	0.168831	0.164557
Methylphenidate	0.0555556	0.105263	0	0	0.1	0.135135	0.0833333	0.0810811	0.0810811	0.244444	0.232558	0.27907	0.181818	0.137255	0.0892857	0.115385	0.170732	0.0833333	0.0625	0.0952381	0.15	0.205882	0.157895	0.125	0.0888889	0.104167	0.0666667	0.0392157	0.104167	0.08	0.174603	0.123077	0.152542	0.185185	0.213115	0.25	0.178082	0.177215	0.219178	0.173333	0.173333	0.183099	0.179104	0.185714	0.230769	0.227273	0.212121	0.222222	0.215385
Dexmethylphenidate	0.0555556	0.105263	0	0	0.1	0.135135	0.0833333	0.0810811	0.0810811	0.244444	0.232558	0.27907	0.181818	0.137255	0.0892857	0.115385	0.170732	0.0833333	0.0625	0.0952381	0.15	0.205882	0.157895	0.125	0.0888889	0.104167	0.0666667	0.0392157	0.104167	0.08	0.174603	0.123077	0.152542	0.185185	0.213115	0.25	0.178082	0.177215	0.219178	0.173333	0.173333	0.183099	0.179104	0.185714	0.230769	0.227273	0.212121	0.222222	0.215385
Phenmetrazine	0.0810811	0.128205	0	0	0.121951	0.0731707	0.0512821	0.05	0.05	0.348837	0.170213	0.212766	0.125	0.111111	0.0677966	0.153846	0.190476	0.0588235	0.06	0.142857	0.170732	0.228571	0.0697674	0.0444444	0.108696	0.0784314	0.0204082	0.0185185	0.0377358	0.0566038	0.134328	0.119403	0.129032	0.157895	0.225806	0.223881	0.157895	0.158537	0.181818	0.184211	0.216216	0.211268	0.157143	0.164384	0.205882	0.202899	0.188406	0.179104	0.191176
Benzonatate	0.0454545	0.0638298	0	0	0.130435	0.111111	0.0681818	0.0666667	0.0666667	0.28	0.22	0.340426	0.176471	0.137931	0.112903	0.137931	0.0980392	0.0526316	0.0535714	0.148936	0.2	0.225	0.209302	0.152174	0.0754717	0.12963	0.0980392	0.0701754	0.150943	0.127273	0.205882	0.140845	0.169231	0.180328	0.138889	0.205479	0.160494	0.174419	0.182927	0.170732	0.170732	0.164557	0.144737	0.151899	0.157895	0.171053	0.142857	0.148649	0.144737
Hexylcaine	0.0540541	0.102564	0	0	0.153846	0.102564	0.0810811	0.0789474	0.0789474	0.295455	0.255814	0.365854	0.177778	0.156863	0.0877193	0.113208	0.113636	0.06	0.0612245	0.175	0.175	0.235294	0.153846	0.121951	0.0638298	0.125	0.0652174	0.0384615	0.102041	0.0784314	0.190476	0.121212	0.169492	0.203704	0.136364	0.191176	0.16	0.146341	0.168831	0.141026	0.171053	0.180556	0.142857	0.150685	0.173913	0.171429	0.157143	0.164179	0.15942
Agomelatine	0.0487805	0.119048	0	0	0.139535	0.119048	0.0731707	0.0714286	0.0714286	0.22	0.208333	0.25	0.23913	0.166667	0.0819672	0.105263	0.104167	0.0555556	0.0566038	0.133333	0.133333	0.210526	0.139535	0.0869565	0.08	0.137255	0.06	0.0357143	0.0740741	0.0727273	0.215385	0.130435	0.15873	0.189655	0.179104	0.25	0.166667	0.180723	0.205128	0.192308	0.192308	0.171053	0.150685	0.157895	0.180556	0.194444	0.164384	0.171429	0.166667
Ramelteon	0.0444444	0.0851064	0	0	0.12766	0.0625	0.0434783	0.0425532	0.0425532	0.354167	0.169811	0.230769	0.22	0.155172	0.0769231	0.135593	0.163265	0.0517241	0.0526316	0.170213	0.170213	0.219512	0.104167	0.08	0.115385	0.0877193	0.0363636	0.0333333	0.0689655	0.0677966	0.202899	0.138889	0.149254	0.140625	0.136986	0.219178	0.202532	0.2	0.180723	0.227848	0.227848	0.207792	0.173333	0.179487	0.155844	0.153846	0.141026	0.146667	0.142857
Dutasteride	0.0980392	0.153846	0.102041	0.0980392	0.107143	0.132075	0.117647	0.115385	0.115385	0.138462	0.20339	0.106061	0.206897	0.1875	0.161765	0.134328	0.157895	0.0769231	0.15	0.122807	0.0666667	0.0727273	0.107143	0.0862069	0.0983607	0.145161	0.0645161	0.126984	0.109375	0.107692	0.295775	0.246575	0.246377	0.242424	0.277778	0.380282	0.283951	0.290698	0.3375	0.325	0.308642	0.259259	0.25974	0.2625	0.289474	0.302632	0.25641	0.283784	0.276316
Finasteride	0.0638298	0.08	0.0212766	0.0204082	0.037037	0.0588235	0.0408163	0.04	0.04	0.133333	0.25	0.116667	0.230769	0.186441	0.106061	0.129032	0.153846	0.0847458	0.105263	0.115385	0.0740741	0.06	0.12	0.0961538	0.0892857	0.12069	0.0714286	0.0833333	0.101695	0.1	0.246377	0.180556	0.19403	0.206349	0.228571	0.295775	0.240506	0.235294	0.311688	0.265823	0.25	0.21519	0.213333	0.217949	0.243243	0.256757	0.210526	0.236111	0.22973
Aminoglutethimide	0.0638298	0.102041	0.0212766	0.0204082	0.0566038	0.0588235	0.0408163	0.04	0.04	0.172414	0.226415	0.175439	0.230769	0.206897	0.140625	0.147541	0.153846	0.0847458	0.125	0.16	0.0943396	0.104167	0.0980392	0.0961538	0.0892857	0.0655738	0.0909091	0.101695	0.101695	0.118644	0.34375	0.214286	0.269841	0.288136	0.246377	0.373134	0.289474	0.26506	0.328947	0.315789	0.298701	0.263158	0.263889	0.266667	0.314286	0.309859	0.277778	0.308824	0.3
Glutethimide	0.0714286	0.113636	0.0238095	0.0227273	0.0625	0.0652174	0.0454545	0.0444444	0.0444444	0.166667	0.2	0.148148	0.229167	0.160714	0.133333	0.140351	0.145833	0.0727273	0.0740741	0.177778	0.0816327	0.116279	0.108696	0.0833333	0.0980392	0.0714286	0.0784314	0.0909091	0.0909091	0.109091	0.265625	0.176471	0.190476	0.20339	0.246154	0.338462	0.223684	0.219512	0.28	0.25	0.233766	0.197368	0.194444	0.2	0.242857	0.239437	0.225352	0.235294	0.228571
Frovatriptan	0.0465116	0.139535	0	0	0.02	0.0652174	0.0222222	0.0217391	0.0217391	0.145455	0.176471	0.127273	0.229167	0.203704	0.0793651	0.0833333	0.25	0.0727273	0.115385	0.06	0.0816327	0.0909091	0.0625	0.0612245	0.0769231	0.0344828	0.0377358	0.0344828	0.0526316	0.0517241	0.265625	0.176471	0.209677	0.245614	0.227273	0.338462	0.291667	0.282051	0.28	0.319444	0.30137	0.28169	0.283582	0.285714	0.279412	0.275362	0.242857	0.272727	0.264706
Indecainide	0.0465116	0.139535	0.0238095	0.0227273	0.0851064	0.0652174	0.0454545	0.0444444	0.0444444	0.188679	0.276596	0.215686	0.229167	0.203704	0.0967742	0.0833333	0.145833	0.0925926	0.137255	0.12766	0.152174	0.170732	0.0851064	0.0612245	0.0566038	0.0909091	0.0377358	0.0526316	0.0714286	0.0701754	0.265625	0.19403	0.209677	0.245614	0.191176	0.26087	0.223684	0.219512	0.263158	0.266667	0.25	0.213333	0.211268	0.216216	0.225352	0.239437	0.191781	0.217391	0.211268
Stanozolol	0.0588235	0.115385	0.0196078	0.0188679	0.0714286	0.0740741	0.0576923	0.0566038	0.0566038	0.142857	0.189655	0.126984	0.172414	0.15625	0.132353	0.193548	0.361702	0.133333	0.155172	0.169811	0.107143	0.117647	0.0714286	0.0701754	0.101695	0.131148	0.0847458	0.0952381	0.112903	0.129032	0.184211	0.202703	0.183099	0.176471	0.267606	0.21519	0.259259	0.267442	0.280488	0.3	0.3	0.265823	0.25	0.285714	0.263158	0.276316	0.21519	0.223684	0.25
Montelukast	0.148936	0.234043	0.0612245	0.08	0.153846	0.137255	0.1	0.12	0.12	0.241379	0.301887	0.20339	0.133333	0.104478	0.241935	0.213115	0.122807	0.0625	0.116667	0.265306	0.169811	0.163265	0.153846	0.196078	0.101695	0.189655	0.0847458	0.15	0.15	0.129032	0.184211	0.253521	0.150685	0.19403	0.363636	0.352113	0.186047	0.197802	0.296296	0.238095	0.253012	0.219512	0.1875	0.192771	0.230769	0.24359	0.2	0.223684	0.217949
Dezocine	0.0789474	0.153846	0.0263158	0.025	0.0930233	0.097561	0.0769231	0.075	0.075	0.18	0.272727	0.16	0.170213	0.150943	0.122807	0.173077	0.108696	0.0784314	0.125	0.166667	0.113636	0.157895	0.0681818	0.0909091	0.0612245	0.0980392	0.0625	0.0769231	0.0980392	0.117647	0.203125	0.1875	0.20339	0.240741	0.166667	0.202899	0.155844	0.156627	0.194805	0.197368	0.213333	0.191781	0.171429	0.178082	0.202899	0.2	0.169014	0.19403	0.188406
Ketamine	0.189189	0.263158	0.0769231	0.1	0.111111	0.170732	0.097561	0.121951	0.121951	0.192308	0.204082	0.12963	0.137255	0.122807	0.155172	0.103448	0.102041	0.0740741	0.14	0.209302	0.0612245	0.0930233	0.0638298	0.0408163	0.0377358	0.113208	0.0188679	0.0925926	0.0535714	0.0526316	0.176471	0.215385	0.15625	0.186441	0.269841	0.323077	0.15	0.178571	0.1875	0.160494	0.189873	0.168831	0.133333	0.141026	0.162162	0.16	0.146667	0.152778	0.148649
Oxprenolol	0.0697674	0.111111	0	0	0.155556	0.0869565	0.0681818	0.0666667	0.0666667	0.333333	0.297872	0.340426	0.2	0.2	0.131148	0.2	0.0980392	0.0714286	0.0727273	0.2	0.285714	0.25641	0.130435	0.152174	0.0754717	0.173077	0.12	0.0892857	0.150943	0.169811	0.171429	0.173913	0.151515	0.16129	0.15493	0.173333	0.160494	0.174419	0.2125	0.2	0.230769	0.194805	0.144737	0.151899	0.157895	0.171053	0.128205	0.148649	0.144737
Alprenolol	0.0697674	0.111111	0	0	0.155556	0.0869565	0.0681818	0.0666667	0.0666667	0.333333	0.297872	0.3125	0.2	0.2	0.112903	0.178571	0.0980392	0.0714286	0.0727273	0.2	0.285714	0.25641	0.106383	0.12766	0.0555556	0.150943	0.0980392	0.0701754	0.12963	0.148148	0.15493	0.157143	0.151515	0.16129	0.15493	0.157895	0.146341	0.16092	0.197531	0.185185	0.21519	0.179487	0.144737	0.151899	0.157895	0.171053	0.128205	0.148649	0.144737
Salbutamol	0.0697674	0.111111	0.0232558	0.0222222	0.155556	0.0869565	0.0681818	0.0666667	0.0666667	0.28	0.386364	0.3125	0.176471	0.178571	0.189655	0.222222	0.0980392	0.0714286	0.0925926	0.227273	0.317073	0.25641	0.130435	0.177778	0.0961538	0.196078	0.12	0.150943	0.150943	0.215686	0.205882	0.191176	0.169231	0.180328	0.171429	0.189189	0.160494	0.174419	0.25974	0.21519	0.246753	0.194805	0.144737	0.151899	0.157895	0.171053	0.128205	0.148649	0.144737
Bupranolol	0.162791	0.2	0.0666667	0.0869565	0.217391	0.173913	0.133333	0.155556	0.155556	0.307692	0.326531	0.288462	0.185185	0.186441	0.196721	0.186441	0.0909091	0.0847458	0.145455	0.26087	0.26087	0.232558	0.0980392	0.117647	0.0517241	0.226415	0.0909091	0.140351	0.140351	0.157895	0.162162	0.231884	0.15942	0.169231	0.228571	0.226667	0.152941	0.166667	0.216867	0.190476	0.219512	0.185185	0.151899	0.158537	0.164557	0.177215	0.135802	0.155844	0.151899
Propranolol	0.0465116	0.113636	0	0	0.159091	0.0888889	0.0697674	0.0681818	0.0681818	0.285714	0.304348	0.319149	0.204082	0.203704	0.114754	0.160714	0.1	0.0727273	0.0740741	0.177778	0.292683	0.263158	0.108696	0.130435	0.0769231	0.153846	0.1	0.0714286	0.132075	0.150943	0.157143	0.126761	0.153846	0.20339	0.157143	0.16	0.148148	0.136364	0.2	0.17284	0.202532	0.197368	0.162162	0.168831	0.191781	0.205479	0.16	0.183099	0.178082
Esmolol	0.0416667	0.0588235	0	0	0.142857	0.102041	0.0625	0.0612245	0.0612245	0.259259	0.326531	0.395833	0.207547	0.206897	0.140625	0.186441	0.0909091	0.0666667	0.0677966	0.16	0.26087	0.232558	0.191489	0.212766	0.0701754	0.181818	0.132075	0.101695	0.203704	0.178571	0.178082	0.148649	0.142857	0.151515	0.131579	0.164557	0.166667	0.166667	0.202381	0.162791	0.190476	0.185185	0.1375	0.144578	0.15	0.1625	0.121951	0.141026	0.1375
Metipranolol	0.0652174	0.104167	0	0	0.145833	0.0816327	0.0638298	0.0625	0.0625	0.264151	0.333333	0.404255	0.211538	0.210526	0.142857	0.210526	0.0925926	0.0677966	0.0689655	0.163265	0.266667	0.238095	0.195652	0.217391	0.0714286	0.185185	0.134615	0.103448	0.207547	0.181818	0.180556	0.183099	0.144928	0.153846	0.148649	0.181818	0.168675	0.181818	0.234568	0.192771	0.222222	0.1875	0.139241	0.146341	0.151899	0.164557	0.123457	0.142857	0.139241
Dipivefrin	0.0666667	0.106383	0.0222222	0.0212766	0.148936	0.130435	0.0888889	0.0869565	0.0869565	0.222222	0.369565	0.413043	0.192308	0.192982	0.183333	0.236364	0.0943396	0.0508475	0.0701754	0.217391	0.191489	0.214286	0.227273	0.25	0.0727273	0.211538	0.16	0.145455	0.26	0.230769	0.2	0.202899	0.164179	0.174603	0.183099	0.216216	0.170732	0.197674	0.2375	0.195122	0.225	0.189873	0.141026	0.148148	0.153846	0.166667	0.125	0.144737	0.141026
Terbutaline	0.0512821	0.0714286	0.0263158	0.025	0.146341	0.097561	0.0769231	0.075	0.075	0.255319	0.435897	0.348837	0.195652	0.196078	0.207547	0.22	0.108696	0.0784314	0.102041	0.25641	0.25641	0.257143	0.146341	0.2	0.106383	0.217391	0.133333	0.166667	0.166667	0.23913	0.222222	0.169231	0.183333	0.196429	0.149254	0.169014	0.171053	0.156627	0.243243	0.197368	0.22973	0.208333	0.15493	0.162162	0.169014	0.183099	0.136986	0.15942	0.15493
Orciprenaline	0.0555556	0.0769231	0	0	0.128205	0.0769231	0.0540541	0.0526316	0.0526316	0.272727	0.394737	0.375	0.209302	0.208333	0.196078	0.208333	0.116279	0.0612245	0.0851064	0.210526	0.277778	0.28125	0.157895	0.216216	0.113636	0.177778	0.142857	0.152174	0.152174	0.227273	0.213115	0.15873	0.172414	0.185185	0.138462	0.15942	0.162162	0.148148	0.219178	0.189189	0.222222	0.2	0.144928	0.152778	0.15942	0.173913	0.126761	0.149254	0.144928
Isoproterenol	0.0833333	0.131579	0	0	0.125	0.075	0.0526316	0.0512821	0.0512821	0.266667	0.35	0.365854	0.232558	0.229167	0.148148	0.229167	0.113636	0.06	0.0833333	0.205128	0.236842	0.272727	0.153846	0.179487	0.0869565	0.173913	0.113636	0.102041	0.173913	0.195652	0.190476	0.193548	0.169492	0.181818	0.171875	0.191176	0.16	0.175	0.216216	0.202703	0.236111	0.197183	0.142857	0.150685	0.157143	0.171429	0.125	0.147059	0.142857
Isoetharine	0.0833333	0.131579	0	0	0.097561	0.075	0.0526316	0.0512821	0.0512821	0.163265	0.35	0.244444	0.232558	0.229167	0.148148	0.229167	0.113636	0.06	0.0833333	0.205128	0.205128	0.2	0.153846	0.179487	0.0869565	0.2	0.113636	0.102041	0.173913	0.195652	0.190476	0.193548	0.169492	0.181818	0.171875	0.191176	0.16	0.175	0.232877	0.202703	0.236111	0.197183	0.142857	0.150685	0.157143	0.171429	0.125	0.147059	0.142857
Ritodrine	0.0526316	0.128205	0	0	0.121951	0.0731707	0.0512821	0.05	0.05	0.234043	0.27907	0.325581	0.2	0.2	0.145455	0.176471	0.111111	0.0588235	0.0816327	0.170732	0.230769	0.264706	0.121951	0.175	0.0851064	0.122449	0.111111	0.1	0.145833	0.166667	0.1875	0.153846	0.166667	0.222222	0.151515	0.188406	0.157895	0.130952	0.181818	0.168831	0.2	0.211268	0.157143	0.164384	0.188406	0.185714	0.15493	0.179104	0.173913
Fenoterol	0.05	0.121951	0	0	0.116279	0.0697674	0.0487805	0.047619	0.047619	0.276596	0.295455	0.372093	0.191489	0.192308	0.203704	0.215686	0.106383	0.0566038	0.0784314	0.190476	0.25	0.25	0.142857	0.225	0.104167	0.117647	0.155556	0.163265	0.163265	0.234043	0.2	0.166667	0.16129	0.214286	0.147059	0.183099	0.153846	0.127907	0.207792	0.179487	0.210526	0.205479	0.152778	0.16	0.183099	0.180556	0.150685	0.173913	0.169014
Atenolol	0.0425532	0.06	0	0	0.145833	0.0816327	0.0638298	0.0625	0.0625	0.288462	0.333333	0.375	0.285714	0.301887	0.125	0.169492	0.113208	0.0862069	0.107143	0.163265	0.266667	0.238095	0.145833	0.166667	0.0714286	0.163636	0.113208	0.0847458	0.163636	0.160714	0.268657	0.183099	0.19697	0.190476	0.133333	0.213333	0.24359	0.223529	0.234568	0.2375	0.253165	0.233766	0.184211	0.189873	0.197368	0.210526	0.166667	0.189189	0.184211
Practolol	0.0416667	0.0588235	0	0	0.142857	0.08	0.0625	0.0612245	0.0612245	0.259259	0.3	0.34	0.28	0.272727	0.123077	0.166667	0.111111	0.0847458	0.0862069	0.16	0.26087	0.232558	0.142857	0.163265	0.0701754	0.181818	0.111111	0.0833333	0.160714	0.157895	0.283582	0.164384	0.212121	0.206349	0.131579	0.243243	0.25641	0.235294	0.278481	0.25	0.265823	0.246753	0.197368	0.202532	0.210526	0.223684	0.179487	0.202703	0.197368
Methocarbamol	0.0697674	0.111111	0.0232558	0.0222222	0.181818	0.136364	0.0930233	0.0909091	0.0909091	0.254902	0.270833	0.369565	0.276596	0.269231	0.189655	0.269231	0.0980392	0.0526316	0.113208	0.173913	0.227273	0.225	0.181818	0.204545	0.117647	0.150943	0.166667	0.150943	0.22	0.215686	0.28125	0.246154	0.206349	0.180328	0.15493	0.239437	0.205128	0.216867	0.24359	0.246753	0.263158	0.210526	0.175676	0.181818	0.189189	0.186667	0.157895	0.180556	0.175676
Metaxalone	0.0425532	0.06	0.0217391	0.0208333	0.170213	0.104167	0.0869565	0.0851064	0.0851064	0.313726	0.230769	0.32	0.211538	0.210526	0.107692	0.189655	0.204082	0.0677966	0.0689655	0.117647	0.163265	0.209302	0.170213	0.12	0.153846	0.163636	0.0727273	0.0666667	0.142857	0.12069	0.214286	0.150685	0.161765	0.136364	0.164384	0.213333	0.276316	0.268293	0.234568	0.285714	0.32	0.30137	0.232877	0.236842	0.213333	0.226667	0.197368	0.189189	0.2
Bambuterol	0.0377358	0.0535714	0.0392157	0.0377358	0.150943	0.134615	0.0980392	0.0961538	0.0961538	0.196721	0.346154	0.358491	0.210526	0.25	0.21875	0.229508	0.101695	0.0952381	0.133333	0.188679	0.166667	0.183673	0.196078	0.215686	0.118644	0.22807	0.160714	0.186441	0.25	0.245614	0.3	0.232877	0.231884	0.208955	0.181818	0.24359	0.240964	0.25	0.292683	0.25	0.280488	0.246914	0.2	0.204819	0.2125	0.225	0.182927	0.205128	0.2
Oseltamivir	0.06	0.0555556	0	0	0.134615	0.0754717	0.0588235	0.0576923	0.0576923	0.224138	0.283019	0.320755	0.218182	0.237288	0.117647	0.15873	0.0862069	0.0983607	0.1	0.173077	0.173077	0.142857	0.204082	0.2	0.0666667	0.152542	0.125	0.0967742	0.172414	0.15	0.271429	0.205479	0.202899	0.19697	0.141026	0.233766	0.2625	0.255814	0.253012	0.271605	0.271605	0.2375	0.189873	0.209877	0.202532	0.21519	0.17284	0.194805	0.189873
Orlistat	0.0425532	0.0392157	0	0	0.1	0.0816327	0.0638298	0.0625	0.0625	0.218182	0.254902	0.269231	0.188679	0.169492	0.107692	0.210526	0.0925926	0.05	0.0508475	0.163265	0.0754717	0.0833333	0.222222	0.166667	0.176471	0.185185	0.134615	0.103448	0.142857	0.140351	0.197183	0.150685	0.128571	0.119403	0.133333	0.197368	0.182927	0.195402	0.234568	0.207317	0.2375	0.1875	0.125	0.13253	0.1375	0.15	0.123457	0.128205	0.125
Nateglinide	0.0487805	0.0930233	0	0	0.0652174	0.0681818	0.047619	0.0465116	0.0465116	0.150943	0.380952	0.276596	0.295455	0.26	0.157895	0.145455	0.104167	0.0555556	0.0769231	0.133333	0.186047	0.179487	0.225	0.25	0.08	0.137255	0.12766	0.115385	0.208333	0.18	0.274194	0.181818	0.196721	0.210526	0.161765	0.25	0.22973	0.209877	0.253333	0.223684	0.223684	0.202703	0.166667	0.173333	0.197183	0.211268	0.164384	0.188406	0.183099
Cilastatin	0.0384615	0.0357143	0.0196078	0.0188679	0.0909091	0.0740741	0.0576923	0.0566038	0.0566038	0.220339	0.408163	0.290909	0.236364	0.254237	0.149254	0.193548	0.0847458	0.0793651	0.116667	0.169811	0.215686	0.117647	0.2	0.244898	0.0655738	0.131148	0.122807	0.131148	0.210526	0.186441	0.267606	0.219178	0.2	0.19403	0.153846	0.230769	0.243902	0.238636	0.235294	0.238095	0.238095	0.204819	0.17284	0.178571	0.185185	0.197531	0.156627	0.177215	0.17284
Carboprost Tromethamine	0.0377358	0.0350877	0.0192308	0.0185185	0.12963	0.0727273	0.0566038	0.0555556	0.0555556	0.280702	0.346154	0.333333	0.169492	0.171875	0.147059	0.209677	0.0833333	0.078125	0.0793651	0.235294	0.26	0.16	0.22	0.215686	0.0819672	0.129032	0.140351	0.147541	0.186441	0.20339	0.166667	0.139241	0.118421	0.125	0.109756	0.141176	0.157303	0.157895	0.177778	0.166667	0.193182	0.16092	0.116279	0.123596	0.114943	0.126437	0.114943	0.105882	0.103448
Dinoprost Tromethamine	0.0384615	0.0357143	0.0196078	0.0188679	0.132075	0.0740741	0.0576923	0.0566038	0.0566038	0.309091	0.352941	0.365385	0.172414	0.193548	0.149254	0.213115	0.0847458	0.0625	0.0983607	0.24	0.265306	0.163265	0.176471	0.22	0.0833333	0.112903	0.142857	0.15	0.189655	0.206897	0.184211	0.155844	0.135135	0.142857	0.097561	0.142857	0.172414	0.159574	0.166667	0.168539	0.195402	0.176471	0.130952	0.137931	0.129412	0.127907	0.116279	0.120482	0.117647
Bimatoprost	0.0652174	0.0816327	0	0	0.1	0.06	0.0416667	0.0408163	0.0408163	0.264151	0.230769	0.32	0.26	0.189655	0.180328	0.210526	0.113208	0.05	0.0689655	0.212766	0.212766	0.209302	0.145833	0.191489	0.0909091	0.103448	0.134615	0.142857	0.142857	0.181818	0.25	0.183099	0.161765	0.153846	0.118421	0.213333	0.197531	0.181818	0.219512	0.222222	0.222222	0.1875	0.153846	0.160494	0.151899	0.15	0.123457	0.142857	0.139241
Levobunolol	0.0392157	0.0961538	0.02	0.0192308	0.156863	0.0961538	0.08	0.0784314	0.0784314	0.245614	0.333333	0.320755	0.196429	0.196721	0.134328	0.177419	0.0862069	0.0806452	0.0819672	0.196078	0.244898	0.217391	0.134615	0.153846	0.0847458	0.192982	0.105263	0.0967742	0.172414	0.169492	0.186667	0.157895	0.152778	0.179104	0.155844	0.1875	0.174419	0.173913	0.238095	0.183908	0.211765	0.192771	0.146341	0.152941	0.17284	0.185185	0.144578	0.164557	0.160494
Nadolol	0.06	0.117647	0.02	0.0192308	0.156863	0.0961538	0.08	0.0784314	0.0784314	0.267857	0.307692	0.320755	0.175439	0.177419	0.151515	0.216667	0.0862069	0.0806452	0.0819672	0.196078	0.244898	0.217391	0.134615	0.153846	0.0847458	0.192982	0.125	0.114754	0.172414	0.189655	0.171053	0.189189	0.152778	0.179104	0.171053	0.1875	0.16092	0.173913	0.238095	0.197674	0.22619	0.192771	0.146341	0.152941	0.17284	0.185185	0.144578	0.164557	0.160494
Penbutolol	0.0625	0.1	0.0208333	0.02	0.163265	0.1	0.0833333	0.0816327	0.0816327	0.277778	0.32	0.283019	0.181818	0.183333	0.121212	0.183333	0.109091	0.0833333	0.0847458	0.204082	0.255319	0.227273	0.0961538	0.115385	0.0508475	0.178571	0.0892857	0.0819672	0.137931	0.155172	0.16	0.162162	0.157143	0.166667	0.175676	0.177215	0.164706	0.177778	0.214286	0.202381	0.231707	0.197531	0.164557	0.170732	0.1625	0.175	0.134146	0.153846	0.15
Bisoprolol	0.0425532	0.06	0	0	0.145833	0.0816327	0.0638298	0.0625	0.0625	0.288462	0.28	0.346939	0.188679	0.189655	0.142857	0.189655	0.0925926	0.0677966	0.0689655	0.163265	0.266667	0.238095	0.145833	0.166667	0.0714286	0.185185	0.134615	0.103448	0.163636	0.181818	0.164384	0.150685	0.144928	0.153846	0.118421	0.1375	0.154762	0.142857	0.190476	0.164706	0.192771	0.1875	0.139241	0.146341	0.151899	0.164557	0.123457	0.142857	0.139241
Betaxolol	0.0434783	0.0612245	0	0	0.148936	0.0833333	0.0652174	0.0638298	0.0638298	0.32	0.285714	0.326531	0.192308	0.192982	0.126984	0.192982	0.0943396	0.0689655	0.0701754	0.166667	0.272727	0.243902	0.125	0.145833	0.0727273	0.166667	0.115385	0.0862069	0.145455	0.163636	0.166667	0.136986	0.147059	0.15625	0.12	0.139241	0.156627	0.144444	0.178571	0.166667	0.195122	0.189873	0.141026	0.148148	0.153846	0.166667	0.125	0.144737	0.141026
Metoprolol	0.0434783	0.0612245	0	0	0.148936	0.106383	0.0652174	0.0638298	0.0638298	0.269231	0.285714	0.326531	0.192308	0.192982	0.126984	0.172414	0.0943396	0.0689655	0.0701754	0.166667	0.272727	0.243902	0.125	0.145833	0.0727273	0.188679	0.115385	0.0862069	0.145455	0.163636	0.166667	0.136986	0.147059	0.15625	0.135135	0.153846	0.156627	0.157303	0.192771	0.166667	0.195122	0.189873	0.141026	0.148148	0.153846	0.166667	0.125	0.144737	0.141026
Propafenone	0.0588235	0.137255	0	0	0.132075	0.0740741	0.0576923	0.0566038	0.0566038	0.263158	0.210526	0.314815	0.172414	0.174603	0.132353	0.193548	0.0847458	0.0461538	0.046875	0.169811	0.24	0.212766	0.111111	0.150943	0.0833333	0.112903	0.122807	0.0952381	0.15	0.166667	0.168831	0.141026	0.12	0.15942	0.139241	0.185185	0.146067	0.147368	0.206897	0.181818	0.209302	0.176471	0.130952	0.137931	0.156627	0.154762	0.129412	0.148148	0.144578
Bevantolol	0.06	0.14	0	0	0.134615	0.0961538	0.0588235	0.0576923	0.0576923	0.267857	0.214286	0.320755	0.155172	0.15873	0.134328	0.196721	0.0862069	0.046875	0.047619	0.150943	0.244898	0.217391	0.134615	0.153846	0.0666667	0.152542	0.125	0.0967742	0.152542	0.169492	0.141026	0.157895	0.121622	0.161765	0.171053	0.1875	0.134831	0.16129	0.209302	0.183908	0.211765	0.178571	0.13253	0.139535	0.158537	0.170732	0.130952	0.15	0.146341
Salmeterol	0.0652174	0.152174	0	0	0.145833	0.06	0.0638298	0.0625	0.0625	0.288462	0.207547	0.346939	0.125	0.15	0.180328	0.189655	0.0727273	0.0327869	0.0508475	0.14	0.295455	0.238095	0.1	0.191489	0.0909091	0.103448	0.156863	0.142857	0.142857	0.181818	0.148649	0.166667	0.128571	0.171875	0.133333	0.166667	0.114943	0.11828	0.190476	0.164706	0.192771	0.158537	0.125	0.119048	0.1375	0.135802	0.123457	0.142857	0.139241
Arbutamine	0.0697674	0.162791	0	0	0.106383	0.0416667	0.0444444	0.0434783	0.0434783	0.28	0.196078	0.340426	0.153846	0.178571	0.15	0.2	0.0769231	0.0344828	0.0535714	0.148936	0.255814	0.225	0.106383	0.177778	0.0754717	0.0892857	0.12	0.109091	0.173077	0.169811	0.138889	0.173913	0.134328	0.180328	0.138889	0.173333	0.119048	0.122222	0.168675	0.156627	0.185185	0.164557	0.12987	0.123457	0.142857	0.141026	0.128205	0.148649	0.144737
Dobutamine	0.0697674	0.162791	0	0	0.106383	0.0638298	0.0444444	0.0434783	0.0434783	0.230769	0.22	0.26	0.2	0.178571	0.131148	0.2	0.0980392	0.0526316	0.0727273	0.148936	0.227273	0.225	0.106383	0.152174	0.0754717	0.109091	0.0980392	0.0892857	0.150943	0.169811	0.171429	0.173913	0.151515	0.2	0.171429	0.205479	0.13253	0.134831	0.197531	0.185185	0.2	0.179487	0.144737	0.151899	0.173333	0.171053	0.142857	0.164384	0.16
Etoposide	0.0625	0.145833	0	0	0.14	0.1	0.0612245	0.06	0.06	0.169492	0.178571	0.214286	0.12069	0.109375	0.15625	0.267857	0.12963	0.015625	0.015873	0.113208	0.156863	0.173913	0.1875	0.208333	0.169811	0.157895	0.150943	0.118644	0.2	0.196429	0.12987	0.131579	0.08	0.115942	0.225352	0.207792	0.137931	0.164835	0.214286	0.216867	0.231707	0.182927	0.135802	0.142857	0.148148	0.160494	0.120482	0.125	0.135802
Teniposide	0.0612245	0.142857	0	0	0.137255	0.0980392	0.06	0.0588235	0.0588235	0.166667	0.218182	0.210526	0.118644	0.107692	0.190476	0.263158	0.127273	0.0153846	0.015625	0.111111	0.2	0.170213	0.183673	0.255319	0.166667	0.135593	0.148148	0.116667	0.196429	0.192982	0.157895	0.16	0.108108	0.147059	0.257143	0.236842	0.176471	0.202247	0.22619	0.243902	0.259259	0.209877	0.177215	0.182927	0.175	0.1875	0.146341	0.151899	0.1625
Podofilox	0.0697674	0.162791	0	0	0.155556	0.111111	0.0681818	0.0666667	0.0666667	0.163636	0.150943	0.188679	0.111111	0.0819672	0.15	0.269231	0.142857	0.0169492	0	0.102041	0.148936	0.195122	0.209302	0.177778	0.1875	0.173077	0.142857	0.109091	0.173077	0.169811	0.123288	0.125	0.0704225	0.107692	0.223881	0.205479	0.13253	0.174419	0.197531	0.21519	0.230769	0.179487	0.12987	0.1375	0.128205	0.141026	0.113924	0.103896	0.115385
Cromoglicic acid	0.0512821	0.125	0	0	0.175	0.0714286	0.0769231	0.075	0.075	0.229167	0.142857	0.288889	0.122449	0.109091	0.207547	0.270833	0.0851064	0.0185185	0.0188679	0.166667	0.225	0.257143	0.205128	0.263158	0.209302	0.12	0.214286	0.166667	0.244444	0.212766	0.149254	0.134328	0.109375	0.155172	0.166667	0.169014	0.126582	0.103448	0.179487	0.166667	0.181818	0.175676	0.138889	0.131579	0.169014	0.166667	0.152778	0.15942	0.171429
Plicamycin	0.0612245	0.142857	0.0204082	0.0196078	0.0943396	0.12	0.0816327	0.08	0.08	0.111111	0.240741	0.189655	0.118644	0.107692	0.209677	0.285714	0.0877193	0.03125	0.031746	0.176471	0.153846	0.122449	0.208333	0.255319	0.166667	0.175439	0.169811	0.175439	0.240741	0.259259	0.157895	0.16	0.108108	0.147059	0.239437	0.220779	0.136364	0.163043	0.256098	0.214286	0.228916	0.180723	0.134146	0.141176	0.175	0.1875	0.146341	0.151899	0.1625
Fidaxomicin	0.132075	0.185185	0.0545455	0.0714286	0.178571	0.163636	0.109091	0.127273	0.127273	0.2	0.229508	0.203125	0.104478	0.0958904	0.257576	0.25	0.0769231	0.0277778	0.0735294	0.259259	0.192982	0.166667	0.178571	0.218182	0.126984	0.209677	0.147541	0.209677	0.209677	0.225806	0.142857	0.202532	0.097561	0.116883	0.263158	0.243902	0.125	0.15	0.233333	0.182796	0.195652	0.152174	0.10989	0.117021	0.146067	0.157303	0.120879	0.125	0.134831
Voglibose	0.0731707	0.0666667	0.0243902	0.0232558	0.162791	0.0666667	0.0714286	0.0697674	0.0697674	0.265306	0.311111	0.326087	0.183673	0.207547	0.196429	0.254902	0.0588235	0.0943396	0.0961538	0.209302	0.333333	0.236842	0.111111	0.214286	0.1	0.113208	0.148936	0.18	0.204082	0.25	0.19403	0.179104	0.174603	0.186441	0.111111	0.162162	0.164557	0.151163	0.202532	0.189873	0.220779	0.2	0.164384	0.155844	0.162162	0.16	0.146667	0.169014	0.164384
Glucosamine	0.075	0.0681818	0	0	0.139535	0.0444444	0.047619	0.0465116	0.0465116	0.326087	0.318182	0.395349	0.1875	0.235294	0.178571	0.285714	0.0816327	0.0754717	0.0980392	0.133333	0.275	0.243243	0.139535	0.25	0.148936	0.0943396	0.152174	0.16	0.208333	0.229167	0.19697	0.181818	0.177419	0.189655	0.128571	0.180556	0.181818	0.166667	0.220779	0.223684	0.256757	0.236111	0.183099	0.173333	0.197183	0.194444	0.180556	0.205882	0.2
Acarbose	0.0638298	0.08	0	0	0.142857	0.08	0.0625	0.0612245	0.0612245	0.307692	0.27451	0.34	0.185185	0.186441	0.15873	0.272727	0.111111	0.0666667	0.0677966	0.16	0.26087	0.204545	0.142857	0.212766	0.150943	0.12069	0.153846	0.140351	0.181818	0.222222	0.178082	0.148649	0.142857	0.169231	0.162162	0.194805	0.180723	0.166667	0.231707	0.219512	0.25	0.230769	0.166667	0.17284	0.210526	0.207792	0.179487	0.186667	0.197368
Lactulose	0.075	0.0681818	0.025	0.0238095	0.195122	0.0930233	0.1	0.097561	0.097561	0.244898	0.183673	0.276596	0.0961538	0.105263	0.2	0.3125	0.104167	0.0363636	0.037037	0.186047	0.342105	0.243243	0.139535	0.25	0.173913	0.137255	0.177778	0.183673	0.234043	0.255319	0.112676	0.130435	0.0895522	0.0952381	0.128571	0.118421	0.123457	0.113636	0.146341	0.177215	0.192308	0.171053	0.135135	0.128205	0.118421	0.116883	0.103896	0.108108	0.12
Escitalopram	0.1	0.18	0.0816327	0.0784314	0.196078	0.156863	0.12	0.117647	0.117647	0.280702	0.147541	0.125	0.0615385	0.056338	0.130435	0.136364	0.140351	0.0952381	0.0967742	0.166667	0.105263	0.16	0.0701754	0.0333333	0.1	0.186441	0.015625	0.0769231	0.0606061	0.0757576	0.123457	0.153846	0.118421	0.157143	0.263889	0.24359	0.131868	0.170213	0.177778	0.193182	0.206897	0.188235	0.156627	0.162791	0.154762	0.166667	0.141176	0.146341	0.142857
Citalopram	0.1	0.18	0.0816327	0.0784314	0.196078	0.156863	0.12	0.117647	0.117647	0.280702	0.147541	0.125	0.0615385	0.056338	0.130435	0.136364	0.140351	0.0952381	0.0967742	0.166667	0.105263	0.16	0.0701754	0.0333333	0.1	0.186441	0.015625	0.0769231	0.0606061	0.0757576	0.123457	0.153846	0.118421	0.157143	0.263889	0.24359	0.131868	0.170213	0.177778	0.193182	0.206897	0.188235	0.156627	0.162791	0.154762	0.166667	0.141176	0.146341	0.142857
Clemastine	0.152174	0.212766	0.0625	0.0816327	0.204082	0.1875	0.125	0.145833	0.145833	0.290909	0.152542	0.147541	0.0806452	0.057971	0.151515	0.140625	0.145455	0.0983607	0.118644	0.196078	0.109091	0.166667	0.0727273	0.0344828	0.0666667	0.172414	0.0327869	0.0967742	0.0625	0.078125	0.126582	0.173333	0.121622	0.161765	0.289855	0.266667	0.16092	0.213483	0.195402	0.211765	0.22619	0.207317	0.189873	0.195122	0.1875	0.2	0.17284	0.179487	0.175
Doxylamine	0.0434783	0.106383	0.0222222	0.0212766	0.173913	0.130435	0.0888889	0.0869565	0.0869565	0.245283	0.211538	0.181818	0.0877193	0.0967742	0.0923077	0.133333	0.16	0.107143	0.0892857	0.166667	0.12	0.186047	0.08	0.0377358	0.0727273	0.188679	0.0357143	0.05	0.0677966	0.0847458	0.150685	0.121622	0.147059	0.193548	0.272727	0.25	0.170732	0.197674	0.253165	0.195122	0.225	0.220779	0.186667	0.192308	0.232877	0.246575	0.216216	0.225352	0.219178
Carbinoxamine	0.142857	0.209302	0.0454545	0.0666667	0.2	0.181818	0.113636	0.136364	0.136364	0.294118	0.166667	0.181818	0.0877193	0.0967742	0.145161	0.114754	0.16	0.0877193	0.12963	0.166667	0.12	0.186047	0.08	0.0377358	0.0727273	0.188679	0.0357143	0.0862069	0.05	0.0666667	0.135135	0.169014	0.130435	0.174603	0.333333	0.304348	0.156627	0.183908	0.222222	0.180723	0.209877	0.205128	0.171053	0.177215	0.216216	0.22973	0.2	0.208333	0.202703
Phendimetrazine	0.0731707	0.116279	0	0	0.111111	0.0909091	0.0465116	0.0454545	0.0454545	0.265306	0.156863	0.150943	0.0943396	0.0847458	0.0806452	0.163636	0.148936	0.0740741	0.0555556	0.106383	0.106383	0.175	0.0869565	0.0408163	0.122449	0.113208	0.0188679	0.0350877	0.0535714	0.0714286	0.126761	0.112676	0.121212	0.147541	0.269841	0.228571	0.15	0.207317	0.1875	0.189873	0.220779	0.2	0.148649	0.155844	0.194444	0.208333	0.178082	0.169014	0.180556
Dyclonine	0.0454545	0.0869565	0	0	0.155556	0.0869565	0.0681818	0.0666667	0.0666667	0.28	0.12963	0.211538	0.111111	0.0819672	0.0952381	0.137931	0.12	0.0714286	0.0350877	0.148936	0.125	0.195122	0.106383	0.0816327	0.0961538	0.12963	0.0566038	0.0517241	0.0892857	0.0877193	0.138889	0.0945946	0.117647	0.142857	0.171429	0.189189	0.146341	0.16092	0.182927	0.142857	0.156627	0.164557	0.144737	0.151899	0.189189	0.186667	0.173333	0.180556	0.175676
Diphenylpyraline	0.05	0.121951	0	0	0.116279	0.121951	0.075	0.0731707	0.0731707	0.25	0.0961538	0.156863	0.0769231	0.0508475	0.0833333	0.127273	0.130435	0.0769231	0.0377358	0.111111	0.0869565	0.153846	0.0666667	0.0425532	0.0816327	0.117647	0.04	0.0363636	0.0555556	0.0740741	0.114286	0.084507	0.107692	0.152542	0.2	0.2	0.125	0.154762	0.177215	0.15	0.164557	0.173333	0.152778	0.16	0.2	0.197183	0.183099	0.191176	0.185714
Meperidine	0.0454545	0.0869565	0.0232558	0.0222222	0.155556	0.136364	0.0930233	0.0909091	0.0909091	0.230769	0.22	0.211538	0.111111	0.0819672	0.112903	0.137931	0.12	0.0714286	0.0535714	0.148936	0.125	0.195122	0.155556	0.104167	0.0961538	0.150943	0.0566038	0.0701754	0.12963	0.107143	0.15493	0.109589	0.134328	0.16129	0.242424	0.239437	0.146341	0.188235	0.197531	0.156627	0.156627	0.15	0.144737	0.151899	0.189189	0.202703	0.173333	0.180556	0.175676
Diphenoxylate	0.0465116	0.113636	0.0238095	0.0227273	0.159091	0.113636	0.0952381	0.0930233	0.0930233	0.235294	0.2	0.215686	0.113208	0.101695	0.114754	0.140351	0.145833	0.113208	0.0740741	0.152174	0.12766	0.2	0.133333	0.106383	0.0980392	0.132075	0.0576923	0.0714286	0.132075	0.109091	0.173913	0.126761	0.153846	0.20339	0.246154	0.26087	0.1625	0.176471	0.21519	0.17284	0.17284	0.181818	0.178082	0.184211	0.225352	0.222222	0.208333	0.217391	0.211268
Ketotifen	0.0384615	0.115385	0	0	0.0526316	0.0545455	0.0185185	0.0181818	0.0181818	0.2	0.112903	0.109375	0.0793651	0.0571429	0.1	0.0882353	0.163636	0.0461538	0.0307692	0.0877193	0.0877193	0.0961538	0.0526316	0.0701754	0.101695	0.0615385	0.015873	0.0298507	0.0454545	0.0447761	0.139241	0.1125	0.12	0.15942	0.25	0.246753	0.186047	0.224719	0.193182	0.195402	0.209302	0.204819	0.202532	0.207317	0.2	0.197531	0.185185	0.177215	0.1875
Benzatropine	0.0487805	0.119048	0	0	0.0888889	0.119048	0.0731707	0.0714286	0.0714286	0.173077	0.115385	0.111111	0.0961538	0.0677966	0.0819672	0.125	0.177778	0.0961538	0.0566038	0.108696	0.0408163	0.121951	0.0652174	0.0416667	0.102041	0.115385	0.0392157	0.0357143	0.0545455	0.0727273	0.128571	0.0985916	0.123077	0.169492	0.215385	0.214286	0.166667	0.195122	0.189873	0.192308	0.207792	0.219178	0.2	0.205479	0.214286	0.211268	0.197183	0.205882	0.2
Cevimeline	0.0465116	0.0652174	0.0238095	0.0227273	0.108696	0.0888889	0.0697674	0.0681818	0.0681818	0.26	0.2	0.148148	0.0727273	0.0655738	0.114754	0.160714	0.170213	0.0727273	0.0545455	0.152174	0.12766	0.116279	0.0625	0.0833333	0.142857	0.111111	0.0185185	0.0526316	0.0714286	0.0892857	0.140845	0.111111	0.136364	0.163934	0.208955	0.191781	0.207792	0.204819	0.170732	0.202532	0.233766	0.246575	0.211268	0.216216	0.208333	0.205479	0.191781	0.183099	0.194444
Cycrimine	0.05	0.0952381	0.025641	0.0243902	0.142857	0.0697674	0.075	0.0731707	0.0731707	0.276596	0.14	0.18	0.0769231	0.0689655	0.12069	0.148148	0.130435	0.0980392	0.0576923	0.219512	0.190476	0.216216	0.0434783	0.0652174	0.0816327	0.0961538	0.04	0.0754717	0.0961538	0.0943396	0.114286	0.1	0.125	0.152542	0.164179	0.166667	0.139241	0.154762	0.1625	0.15	0.164557	0.173333	0.169014	0.16	0.183099	0.180556	0.183099	0.191176	0.185714
Trihexyphenidyl	0.0512821	0.097561	0.0263158	0.025	0.146341	0.0714286	0.0769231	0.075	0.075	0.282609	0.142857	0.183673	0.0784314	0.0701754	0.122807	0.150943	0.108696	0.1	0.0588235	0.225	0.195122	0.222222	0.0444444	0.0666667	0.0833333	0.0980392	0.0408163	0.0769231	0.0980392	0.0961538	0.115942	0.101449	0.126984	0.155172	0.166667	0.169014	0.126582	0.142857	0.164557	0.1375	0.151899	0.16	0.15493	0.146667	0.185714	0.183099	0.185714	0.19403	0.188406
Diphenidol	0.0512821	0.125	0.0263158	0.025	0.146341	0.0714286	0.0769231	0.075	0.075	0.282609	0.142857	0.183673	0.0784314	0.0701754	0.122807	0.150943	0.108696	0.0784314	0.0588235	0.225	0.195122	0.222222	0.0444444	0.0666667	0.0833333	0.0980392	0.0408163	0.0769231	0.0980392	0.0961538	0.115942	0.101449	0.126984	0.175439	0.184615	0.185714	0.1125	0.129412	0.164557	0.1375	0.151899	0.16	0.15493	0.146667	0.185714	0.183099	0.185714	0.19403	0.188406
Biperiden	0.047619	0.0909091	0.0243902	0.0232558	0.136364	0.0666667	0.0714286	0.0697674	0.0697674	0.291667	0.134615	0.173077	0.0740741	0.0666667	0.116667	0.142857	0.125	0.0943396	0.0555556	0.238095	0.181818	0.205128	0.0416667	0.0625	0.1	0.0925926	0.0384615	0.0727273	0.0925926	0.0909091	0.111111	0.0972222	0.121212	0.147541	0.15942	0.162162	0.135802	0.151163	0.158537	0.146341	0.160494	0.168831	0.164384	0.155844	0.178082	0.175676	0.178082	0.185714	0.180556
Procyclidine	0.05	0.0952381	0.025641	0.0243902	0.142857	0.0697674	0.075	0.0731707	0.0731707	0.276596	0.14	0.18	0.0769231	0.0689655	0.12069	0.148148	0.155556	0.0980392	0.0576923	0.219512	0.190476	0.216216	0.0434783	0.0652174	0.0816327	0.0961538	0.04	0.0754717	0.0961538	0.0943396	0.114286	0.1	0.125	0.152542	0.147059	0.150685	0.153846	0.168675	0.148148	0.164557	0.179487	0.189189	0.185714	0.175676	0.166667	0.164384	0.166667	0.173913	0.169014
Levocabastine	0.125	0.183673	0.0833333	0.08	0.132075	0.137255	0.122449	0.12	0.12	0.180328	0.210526	0.163934	0.133333	0.121212	0.166667	0.15625	0.122807	0.114754	0.116667	0.127273	0.107143	0.14	0.111111	0.109091	0.0833333	0.15	0.0491803	0.112903	0.131148	0.111111	0.184211	0.186667	0.166667	0.212121	0.304348	0.333333	0.172414	0.197802	0.235294	0.195402	0.195402	0.190476	0.1875	0.192771	0.230769	0.227848	0.21519	0.223684	0.217949
Haloperidol	0.133333	0.195652	0.0888889	0.108696	0.1875	0.145833	0.130435	0.152174	0.152174	0.277778	0.157895	0.192982	0.101695	0.0923077	0.193548	0.145161	0.0892857	0.0833333	0.103448	0.229167	0.156863	0.173913	0.0754717	0.0943396	0.0877193	0.157895	0.0517241	0.137931	0.118644	0.0983607	0.12987	0.162162	0.125	0.166667	0.26087	0.273973	0.137931	0.152174	0.186047	0.147727	0.16092	0.168675	0.164557	0.156627	0.192308	0.189873	0.192308	0.2	0.194805
Quinine	0.0408163	0.1	0	0	0.0961538	0.1	0.0612245	0.06	0.06	0.232143	0.157895	0.172414	0.12069	0.126984	0.104478	0.145161	0.173077	0.0833333	0.0666667	0.113208	0.113208	0.148936	0.0754717	0.0740741	0.127273	0.118644	0.0701754	0.0645161	0.0819672	0.0983607	0.144737	0.116883	0.140845	0.184615	0.26087	0.24	0.178571	0.191011	0.2	0.188235	0.216867	0.227848	0.194805	0.2	0.24	0.236842	0.223684	0.216216	0.226667
Quinidine	0.0408163	0.1	0	0	0.0961538	0.1	0.0612245	0.06	0.06	0.232143	0.157895	0.172414	0.12069	0.126984	0.104478	0.145161	0.173077	0.0833333	0.0666667	0.113208	0.113208	0.148936	0.0754717	0.0740741	0.127273	0.118644	0.0701754	0.0645161	0.0819672	0.0983607	0.144737	0.116883	0.140845	0.184615	0.26087	0.24	0.178571	0.191011	0.2	0.188235	0.216867	0.227848	0.194805	0.2	0.24	0.236842	0.223684	0.216216	0.226667
Apomorphine	0.0638298	0.148936	0	0	0.0769231	0.08	0.0408163	0.04	0.04	0.172414	0.181818	0.155172	0.163636	0.147541	0.123077	0.206897	0.111111	0.0666667	0.0677966	0.0943396	0.115385	0.152174	0.0769231	0.117647	0.109091	0.101695	0.0714286	0.0833333	0.140351	0.157895	0.146667	0.148649	0.142857	0.1875	0.246377	0.243243	0.139535	0.179775	0.216867	0.190476	0.204819	0.185185	0.166667	0.17284	0.210526	0.207792	0.179487	0.202703	0.197368
Butorphanol	0.0408163	0.1	0.0208333	0.02	0.117647	0.0576923	0.0612245	0.06	0.06	0.232143	0.2	0.214286	0.12069	0.126984	0.138462	0.163934	0.0892857	0.0833333	0.0847458	0.18	0.18	0.173913	0.0555556	0.0943396	0.127273	0.1	0.0701754	0.1	0.118644	0.116667	0.144737	0.146667	0.157143	0.184615	0.191781	0.192308	0.151163	0.164835	0.186047	0.16092	0.188235	0.182927	0.164557	0.156627	0.192308	0.189873	0.177215	0.2	0.194805
Rotigotine	0.0408163	0.122449	0	0	0.0961538	0.0576923	0.04	0.0392157	0.0392157	0.210526	0.157895	0.133333	0.101695	0.0757576	0.121212	0.126984	0.12963	0.0655738	0.0491803	0.134615	0.18	0.173913	0.0555556	0.0943396	0.0877193	0.0819672	0.0338983	0.047619	0.0645161	0.0806452	0.16	0.131579	0.157143	0.203125	0.191781	0.207792	0.178571	0.191011	0.186047	0.202381	0.216867	0.2125	0.210526	0.21519	0.192308	0.189873	0.177215	0.184211	0.179487
Levallorphan	0.0465116	0.113636	0.0238095	0.0227273	0.133333	0.0652174	0.0697674	0.0681818	0.0681818	0.285714	0.153846	0.148148	0.0925926	0.0833333	0.114754	0.140351	0.1	0.0925926	0.0740741	0.177778	0.12766	0.2	0.0408163	0.0612245	0.0980392	0.0909091	0.0377358	0.0714286	0.0909091	0.0892857	0.125	0.126761	0.136364	0.163934	0.191176	0.191781	0.120482	0.149425	0.170732	0.144578	0.158537	0.151899	0.146667	0.139241	0.175676	0.173333	0.175676	0.183099	0.178082
Dextromethorphan	0.0444444	0.108696	0.0227273	0.0217391	0.12766	0.133333	0.0909091	0.0888889	0.0888889	0.181818	0.169811	0.122807	0.0892857	0.0634921	0.09375	0.135593	0.117647	0.0892857	0.0714286	0.122449	0.0576923	0.136364	0.0816327	0.0384615	0.0943396	0.148148	0.0363636	0.0508475	0.0689655	0.0862069	0.136986	0.123288	0.132353	0.15873	0.238806	0.219178	0.130952	0.186047	0.195122	0.168675	0.182927	0.1625	0.142857	0.15	0.186667	0.2	0.171053	0.178082	0.173333
Levorphanol	0.0454545	0.111111	0.0232558	0.0222222	0.106383	0.111111	0.0681818	0.0666667	0.0666667	0.185185	0.173077	0.125	0.111111	0.0819672	0.112903	0.157895	0.12	0.0909091	0.0727273	0.148936	0.08	0.166667	0.0612245	0.06	0.0961538	0.109091	0.037037	0.0701754	0.0892857	0.107143	0.138889	0.125	0.134328	0.16129	0.223881	0.222222	0.13253	0.174419	0.182927	0.156627	0.170732	0.164557	0.144737	0.151899	0.189189	0.186667	0.173333	0.180556	0.175676
Pentazocine	0.0588235	0.115385	0.0196078	0.0188679	0.111111	0.0740741	0.0576923	0.0566038	0.0566038	0.220339	0.189655	0.126984	0.0967742	0.0724638	0.1	0.15625	0.103448	0.0793651	0.0634921	0.169811	0.107143	0.163265	0.0714286	0.0517241	0.0833333	0.15	0.0322581	0.0615385	0.078125	0.09375	0.125	0.126582	0.12	0.142857	0.216216	0.2	0.120879	0.172043	0.22093	0.168539	0.181818	0.149425	0.130952	0.137931	0.170732	0.182927	0.156627	0.1625	0.158537
Mepenzolate	0.0377358	0.0925926	0.0192308	0.0185185	0.109091	0.113208	0.0769231	0.0754717	0.0754717	0.196721	0.25	0.241379	0.131148	0.119403	0.130435	0.190476	0.101695	0.0952381	0.0461538	0.145455	0.0862069	0.137255	0.173077	0.127273	0.1	0.186441	0.0833333	0.09375	0.166667	0.145161	0.151899	0.111111	0.118421	0.157143	0.213333	0.227848	0.157303	0.195652	0.218391	0.166667	0.193182	0.188235	0.142857	0.149425	0.182927	0.195122	0.182927	0.175	0.170732
Clidinium	0.0392157	0.0961538	0.02	0.0192308	0.113208	0.117647	0.08	0.0784314	0.0784314	0.20339	0.214286	0.25	0.135593	0.123077	0.134328	0.196721	0.105263	0.0983607	0.047619	0.150943	0.0892857	0.142857	0.156863	0.132075	0.122807	0.152542	0.0862069	0.0967742	0.172414	0.15	0.155844	0.113924	0.121622	0.161765	0.202703	0.233766	0.16092	0.186813	0.195402	0.157303	0.183908	0.192771	0.146341	0.152941	0.1875	0.185185	0.1875	0.179487	0.175
Oxyphencyclimine	0.0526316	0.0847458	0.0175439	0.0169492	0.137931	0.103448	0.0701754	0.0689655	0.0689655	0.2	0.209677	0.222222	0.138462	0.15942	0.121622	0.19403	0.147541	0.121212	0.0895522	0.133333	0.133333	0.166667	0.118644	0.116667	0.109375	0.136364	0.0769231	0.0869565	0.153846	0.134328	0.170732	0.144578	0.139241	0.162162	0.246753	0.243902	0.213483	0.277778	0.233333	0.195652	0.222222	0.232558	0.174419	0.193182	0.228916	0.22619	0.214286	0.207317	0.216867
Fexofenadine	0.0416667	0.102041	0.0212766	0.0204082	0.12	0.08	0.0625	0.0612245	0.0612245	0.236364	0.27451	0.288462	0.142857	0.111111	0.177419	0.22807	0.111111	0.0666667	0.0677966	0.208333	0.183673	0.177778	0.191489	0.1875	0.109091	0.181818	0.111111	0.140351	0.203704	0.178571	0.178082	0.148649	0.142857	0.1875	0.211268	0.226667	0.166667	0.179775	0.246914	0.190476	0.204819	0.2	0.166667	0.17284	0.210526	0.223684	0.179487	0.202703	0.197368
Terfenadine	0.0444444	0.108696	0.0227273	0.0217391	0.12766	0.0851064	0.0666667	0.0652174	0.0652174	0.25	0.24	0.207547	0.12963	0.0983607	0.147541	0.196429	0.117647	0.0701754	0.0714286	0.222222	0.195652	0.190476	0.104167	0.102041	0.0943396	0.192308	0.0754717	0.107143	0.127273	0.145455	0.152778	0.123288	0.149254	0.196721	0.220588	0.202703	0.144578	0.159091	0.240506	0.182927	0.197531	0.192308	0.173333	0.179487	0.219178	0.232877	0.186667	0.211268	0.205479
Hyoscyamine	0.04	0.0769231	0	0	0.137255	0.0980392	0.06	0.0588235	0.0588235	0.22807	0.175439	0.254545	0.137931	0.107692	0.136364	0.180328	0.148148	0.0819672	0.0483871	0.132075	0.132075	0.222222	0.137255	0.134615	0.145455	0.135593	0.107143	0.0983607	0.135593	0.133333	0.173333	0.115385	0.123288	0.147059	0.189189	0.220779	0.190476	0.215909	0.211765	0.2	0.214286	0.209877	0.177215	0.182927	0.189873	0.1875	0.175	0.181818	0.177215
Atropine	0.04	0.0769231	0	0	0.137255	0.0980392	0.06	0.0588235	0.0588235	0.22807	0.175439	0.254545	0.137931	0.107692	0.136364	0.180328	0.148148	0.0819672	0.0483871	0.132075	0.132075	0.222222	0.137255	0.134615	0.145455	0.135593	0.107143	0.0983607	0.135593	0.133333	0.173333	0.115385	0.123288	0.147059	0.189189	0.220779	0.190476	0.215909	0.211765	0.2	0.214286	0.209877	0.177215	0.182927	0.189873	0.1875	0.175	0.181818	0.177215
Cocaine	0.0625	0.1	0	0	0.0754717	0.1	0.0612245	0.06	0.06	0.15	0.178571	0.192982	0.12069	0.0923077	0.15625	0.20339	0.150943	0.0833333	0.0491803	0.0925926	0.0350877	0.102041	0.212766	0.16	0.148148	0.157895	0.12963	0.118644	0.157895	0.155172	0.191781	0.162162	0.140845	0.166667	0.242857	0.256757	0.207317	0.261905	0.259259	0.246914	0.2625	0.227848	0.194805	0.2	0.207792	0.220779	0.192308	0.2	0.194805
Ipratropium bromide	0.0517241	0.0833333	0.0350877	0.0517241	0.155172	0.12069	0.0877193	0.0862069	0.0862069	0.234375	0.206349	0.238095	0.119403	0.0945946	0.150685	0.173913	0.126984	0.119403	0.0724638	0.15	0.112903	0.185185	0.175439	0.114754	0.125	0.206349	0.109375	0.117647	0.134328	0.132353	0.168675	0.129412	0.123457	0.144737	0.2125	0.22619	0.184783	0.221053	0.244444	0.206522	0.21978	0.202247	0.172414	0.177778	0.183908	0.195402	0.197674	0.176471	0.172414
Homatropine Methylbromide	0.0555556	0.0892857	0.0377358	0.0555556	0.105263	0.12963	0.0943396	0.0925926	0.0925926	0.171875	0.220339	0.193548	0.145161	0.115942	0.142857	0.184615	0.135593	0.126984	0.0769231	0.140351	0.0483871	0.111111	0.188679	0.122807	0.114754	0.2	0.0983607	0.107692	0.16129	0.140625	0.1625	0.135802	0.12987	0.152778	0.223684	0.2375	0.193182	0.230769	0.227273	0.202247	0.215909	0.211765	0.180723	0.186047	0.192771	0.204819	0.207317	0.185185	0.180723
Anisotropine Methylbromide	0.0566038	0.0526316	0.0384615	0.0566038	0.127273	0.132075	0.0961538	0.0943396	0.0943396	0.193548	0.20339	0.177419	0.111111	0.0857143	0.0972222	0.134328	0.118644	0.129032	0.078125	0.163636	0.0491803	0.0925926	0.169811	0.0862069	0.0983607	0.20339	0.0645161	0.0757576	0.109375	0.0909091	0.135802	0.109756	0.116883	0.123288	0.194805	0.195122	0.168539	0.206522	0.202247	0.177778	0.191011	0.186047	0.168675	0.174419	0.166667	0.178571	0.180723	0.158537	0.154762
Scopolamine	0.0377358	0.0727273	0	0	0.12963	0.0925926	0.0566038	0.0555556	0.0555556	0.258621	0.186441	0.285714	0.131148	0.119403	0.147059	0.25	0.160714	0.078125	0.0461538	0.125	0.125	0.208333	0.150943	0.148148	0.178571	0.129032	0.12069	0.111111	0.147541	0.145161	0.166667	0.125	0.118421	0.140845	0.197368	0.2125	0.211765	0.235955	0.204545	0.22093	0.25	0.246914	0.185185	0.190476	0.197531	0.195122	0.182927	0.175	0.185185
Methylscopolamine	0.0491803	0.0793651	0.0333333	0.0491803	0.147541	0.114754	0.0833333	0.0819672	0.0819672	0.261538	0.215385	0.265625	0.114286	0.105263	0.16	0.235294	0.138462	0.114286	0.0694444	0.142857	0.107692	0.175439	0.186441	0.126984	0.153846	0.179104	0.121212	0.128571	0.144928	0.142857	0.162791	0.137931	0.119048	0.139241	0.219512	0.218391	0.204301	0.239583	0.223404	0.225806	0.252747	0.235955	0.179775	0.184783	0.191011	0.202247	0.204545	0.170455	0.179775
Tiotropium	0.0333333	0.0819672	0.0169492	0.0163934	0.0793651	0.1	0.0677966	0.0666667	0.0666667	0.15942	0.283333	0.19697	0.134328	0.123288	0.164384	0.242424	0.142857	0.117647	0.056338	0.129032	0.0769231	0.101695	0.172414	0.169492	0.140625	0.166667	0.0909091	0.1	0.166667	0.147059	0.180723	0.154762	0.15	0.189189	0.25641	0.253012	0.25	0.285714	0.255556	0.258427	0.287356	0.285714	0.240964	0.244186	0.238095	0.25	0.238095	0.216867	0.22619
Aclidinium	0.05	0.0983607	0.0338983	0.05	0.15	0.0806452	0.0847458	0.0833333	0.0833333	0.246154	0.2	0.269841	0.1	0.106667	0.178082	0.169014	0.123077	0.1	0.0555556	0.145161	0.145161	0.157895	0.15	0.166667	0.121212	0.130435	0.106061	0.114286	0.164179	0.128571	0.151163	0.152941	0.134146	0.171053	0.207317	0.22093	0.21978	0.229167	0.2	0.202128	0.228261	0.238636	0.223529	0.213483	0.206897	0.204545	0.235294	0.2	0.209302
Trospium	0.04	0.0980392	0.0204082	0.0196078	0.115385	0.0769231	0.0816327	0.08	0.08	0.206897	0.196429	0.232143	0.137931	0.125	0.136364	0.180328	0.127273	0.137931	0.0655738	0.132075	0.0909091	0.145833	0.137255	0.134615	0.125	0.135593	0.0877193	0.0983607	0.175439	0.133333	0.157895	0.12987	0.138889	0.181818	0.189189	0.220779	0.190476	0.188889	0.211765	0.2	0.214286	0.225	0.207792	0.197531	0.205128	0.202532	0.220779	0.213333	0.207792
Trisalicylate-choline	0.0535714	0.125	0.0178571	0.0172414	0.12069	0.0862069	0.0526316	0.0517241	0.0517241	0.222222	0.233333	0.310345	0.123077	0.112676	0.188406	0.215385	0.0615385	0.0895522	0.0588235	0.155172	0.175439	0.192308	0.25	0.178571	0.09375	0.174603	0.15	0.15625	0.193548	0.190476	0.1875	0.175	0.141026	0.180556	0.202532	0.216867	0.150538	0.1875	0.25	0.197802	0.224719	0.179775	0.136364	0.142857	0.16092	0.172414	0.16092	0.152941	0.149425
Fesoterodine	0.0681818	0.159091	0	0	0.152174	0.0851064	0.0666667	0.0652174	0.0652174	0.226415	0.24	0.28	0.150943	0.116667	0.129032	0.175439	0.0754717	0.0701754	0.0526316	0.122449	0.170213	0.25	0.177778	0.148936	0.0943396	0.215686	0.0961538	0.0877193	0.148148	0.125	0.169014	0.15493	0.132353	0.177419	0.202899	0.219178	0.130952	0.172414	0.240506	0.182927	0.197531	0.1625	0.128205	0.135802	0.155844	0.168831	0.141026	0.146667	0.142857
Verapamil	0.0612245	0.142857	0.0204082	0.0196078	0.137255	0.12	0.0816327	0.08	0.08	0.186441	0.175439	0.189655	0.1	0.0909091	0.136364	0.2	0.0877193	0.1	0.0655738	0.132075	0.0909091	0.145833	0.137255	0.0925926	0.0862069	0.218182	0.0877193	0.0983607	0.135593	0.152542	0.157895	0.175676	0.138889	0.181818	0.222222	0.220779	0.123596	0.175824	0.22619	0.186047	0.2	0.166667	0.134146	0.141176	0.160494	0.17284	0.146341	0.151899	0.148148
Gallamine Triethiodide	0.0816327	0.117647	0.0408163	0.0392157	0.18	0.117647	0.102041	0.1	0.1	0.267857	0.152542	0.22807	0.0983607	0.106061	0.151515	0.196721	0.0862069	0.116667	0.0819672	0.173077	0.109091	0.166667	0.156863	0.0714286	0.103448	0.214286	0.105263	0.114754	0.114754	0.15	0.171053	0.173333	0.136986	0.144928	0.186667	0.1875	0.134831	0.173913	0.195402	0.183908	0.211765	0.164706	0.119048	0.126437	0.130952	0.142857	0.144578	0.121951	0.119048
Propantheline	0.0377358	0.113208	0.0192308	0.0185185	0.150943	0.113208	0.0769231	0.0754717	0.0754717	0.237288	0.22807	0.241379	0.112903	0.102941	0.114286	0.171875	0.0833333	0.112903	0.0625	0.125	0.105263	0.16	0.173077	0.107143	0.137931	0.206897	0.0655738	0.0769231	0.129032	0.109375	0.166667	0.139241	0.133333	0.173913	0.22973	0.24359	0.157303	0.195652	0.247059	0.193182	0.22093	0.202381	0.142857	0.149425	0.182927	0.195122	0.182927	0.175	0.170732
Methantheline	0.0377358	0.113208	0.0192308	0.0185185	0.150943	0.113208	0.0769231	0.0754717	0.0754717	0.258621	0.186441	0.241379	0.0952381	0.0869565	0.114286	0.171875	0.0833333	0.0952381	0.0461538	0.145455	0.105263	0.16	0.173077	0.107143	0.137931	0.186441	0.0655738	0.0769231	0.129032	0.109375	0.151899	0.125	0.118421	0.157143	0.213333	0.227848	0.144444	0.182796	0.218391	0.179775	0.206897	0.188235	0.129412	0.136364	0.168675	0.180723	0.168675	0.160494	0.156627
Olopatadine	0.04	0.12	0	0	0.115385	0.0769231	0.0392157	0.0384615	0.0384615	0.272727	0.196429	0.232143	0.118644	0.0909091	0.119403	0.180328	0.0877193	0.047619	0.031746	0.176471	0.153846	0.195652	0.16	0.134615	0.145455	0.155172	0.0689655	0.0806452	0.135593	0.114754	0.142857	0.115385	0.108108	0.147059	0.189189	0.205128	0.123596	0.163043	0.197674	0.172414	0.186047	0.166667	0.120482	0.127907	0.146341	0.158537	0.13253	0.1375	0.134146
Tramadol	0.0652174	0.104167	0.0217391	0.0208333	0.145833	0.12766	0.0869565	0.0851064	0.0851064	0.196429	0.207547	0.2	0.105263	0.078125	0.125	0.169492	0.0727273	0.0862069	0.0508475	0.212766	0.14	0.181818	0.1	0.0769231	0.0714286	0.207547	0.0727273	0.0847458	0.103448	0.12069	0.133333	0.12	0.128571	0.153846	0.197183	0.181818	0.114943	0.155556	0.190476	0.151163	0.164706	0.144578	0.125	0.13253	0.151899	0.164557	0.1375	0.142857	0.139241
Venlafaxine	0.0454545	0.0869565	0.0232558	0.0222222	0.155556	0.136364	0.0930233	0.0909091	0.0909091	0.207547	0.22	0.211538	0.111111	0.0819672	0.131148	0.157895	0.0769231	0.0909091	0.0535714	0.227273	0.148936	0.195122	0.106383	0.0816327	0.0754717	0.22	0.0769231	0.0892857	0.109091	0.127273	0.138889	0.109589	0.134328	0.16129	0.171429	0.157895	0.119048	0.147727	0.182927	0.142857	0.156627	0.15	0.12987	0.1375	0.157895	0.171053	0.142857	0.148649	0.144737
Desvenlafaxine	0.0465116	0.0888889	0.0238095	0.0227273	0.133333	0.113636	0.0697674	0.0681818	0.0681818	0.211538	0.25	0.215686	0.134615	0.101695	0.152542	0.181818	0.0784314	0.0925926	0.0740741	0.232558	0.177778	0.2	0.108696	0.106383	0.0769231	0.176471	0.0784314	0.111111	0.132075	0.150943	0.157143	0.126761	0.153846	0.183333	0.173913	0.16	0.134146	0.149425	0.185185	0.158537	0.17284	0.166667	0.146667	0.153846	0.175676	0.189189	0.144737	0.166667	0.162162
Cyclopentolate	0.0408163	0.0576923	0.0208333	0.02	0.163265	0.122449	0.0833333	0.0816327	0.0816327	0.232143	0.269231	0.283019	0.12069	0.109375	0.15625	0.183333	0.0892857	0.0655738	0.0491803	0.204082	0.18	0.2	0.163265	0.137255	0.107143	0.2	0.109091	0.118644	0.157895	0.155172	0.175676	0.116883	0.125	0.132353	0.144737	0.1625	0.151163	0.177778	0.172414	0.16092	0.188235	0.168675	0.121951	0.129412	0.120482	0.13253	0.107143	0.111111	0.108434
Glycopyrrolate	0.037037	0.0526316	0.0188679	0.0181818	0.107143	0.111111	0.0754717	0.0740741	0.0740741	0.193548	0.245614	0.237288	0.129032	0.117647	0.128571	0.1875	0.137931	0.111111	0.0454545	0.142857	0.103448	0.134615	0.169811	0.125	0.0983607	0.183333	0.0819672	0.0923077	0.163934	0.142857	0.15	0.109756	0.116883	0.123288	0.164557	0.180723	0.195402	0.233333	0.188889	0.191011	0.218391	0.214286	0.168675	0.174419	0.152941	0.164706	0.152941	0.144578	0.141176
Oxyphenonium	0.0392157	0.0754717	0.02	0.0192308	0.156863	0.117647	0.08	0.0784314	0.0784314	0.224138	0.236364	0.272727	0.135593	0.123077	0.134328	0.177419	0.0677966	0.0983607	0.047619	0.196078	0.150943	0.191489	0.18	0.132075	0.0847458	0.192982	0.0862069	0.0967742	0.172414	0.15	0.155844	0.113924	0.121622	0.144928	0.155844	0.17284	0.134831	0.16129	0.168539	0.131868	0.157303	0.151163	0.105882	0.113636	0.130952	0.142857	0.130952	0.121951	0.119048
Oxybutynin	0.0465116	0.0888889	0.0238095	0.0227273	0.186047	0.113636	0.0952381	0.0930233	0.0930233	0.235294	0.25	0.265306	0.156863	0.12069	0.152542	0.203704	0.0784314	0.0727273	0.0545455	0.232558	0.177778	0.230769	0.186047	0.155556	0.0980392	0.2	0.1	0.111111	0.2	0.173077	0.173913	0.126761	0.136364	0.163934	0.157143	0.175676	0.134146	0.149425	0.170732	0.144578	0.158537	0.151899	0.116883	0.125	0.144737	0.157895	0.12987	0.135135	0.131579
Tridihexethyl	0.0465116	0.0888889	0.0238095	0.0227273	0.133333	0.0888889	0.0697674	0.0681818	0.0681818	0.235294	0.176471	0.169811	0.0925926	0.0655738	0.114754	0.140351	0.0784314	0.134615	0.0545455	0.261905	0.177778	0.2	0.108696	0.0612245	0.0566038	0.153846	0.0377358	0.0714286	0.0909091	0.109091	0.125	0.0958904	0.119403	0.145161	0.140845	0.12987	0.107143	0.123596	0.156627	0.130952	0.144578	0.1375	0.116883	0.125	0.144737	0.157895	0.144737	0.135135	0.131579
Dicyclomine	0.05	0.0697674	0.025641	0.0243902	0.170732	0.121951	0.102564	0.1	0.1	0.25	0.266667	0.282609	0.12	0.107143	0.101695	0.127273	0.0612245	0.0769231	0.0576923	0.190476	0.136364	0.184211	0.170732	0.113636	0.0816327	0.163265	0.0612245	0.0754717	0.14	0.115385	0.147059	0.1	0.125	0.152542	0.164179	0.166667	0.125	0.141176	0.148148	0.121951	0.135802	0.128205	0.106667	0.115385	0.135135	0.148649	0.12	0.125	0.121622
Succinylcholine	0	0	0.0238095	0.0227273	0.159091	0.139535	0.0952381	0.0930233	0.0930233	0.211538	0.25	0.319149	0.113208	0.12069	0.114754	0.140351	0.0576923	0.134615	0.0740741	0.12766	0.12766	0.116279	0.275	0.181818	0.0769231	0.22449	0.122449	0.132075	0.2	0.173077	0.157143	0.126761	0.119403	0.126984	0.140845	0.16	0.148148	0.176471	0.170732	0.130952	0.144578	0.1375	0.102564	0.111111	0.115385	0.128205	0.115385	0.105263	0.102564
Tamoxifen	0.0454545	0.111111	0	0	0.155556	0.111111	0.0681818	0.0666667	0.0666667	0.254902	0.150943	0.188679	0.0714286	0.0645161	0.078125	0.1	0.0769231	0.0526316	0.0350877	0.173913	0.125	0.195122	0.0833333	0.0392157	0.0555556	0.173077	0.037037	0.0338983	0.0517241	0.0689655	0.108108	0.08	0.101449	0.142857	0.15493	0.142857	0.0930233	0.122222	0.154762	0.116279	0.142857	0.135802	0.101266	0.109756	0.128205	0.141026	0.113924	0.118421	0.115385
Toremifene	0.0952381	0.162791	0.0232558	0.0454545	0.181818	0.162791	0.0930233	0.116279	0.116279	0.306122	0.150943	0.188679	0.0714286	0.0645161	0.112903	0.1	0.0769231	0.0526316	0.0727273	0.2	0.125	0.195122	0.0833333	0.0392157	0.0555556	0.173077	0.037037	0.0701754	0.0517241	0.0689655	0.108108	0.109589	0.101449	0.142857	0.188406	0.173333	0.0930233	0.122222	0.141176	0.116279	0.142857	0.135802	0.101266	0.109756	0.128205	0.141026	0.113924	0.118421	0.115385
Doxepin	0.0465116	0.139535	0	0	0.133333	0.0888889	0.0454545	0.0444444	0.0444444	0.285714	0.132075	0.127273	0.0727273	0.0483871	0.0793651	0.140351	0.1	0.0535714	0.0357143	0.12766	0.12766	0.2	0.0851064	0.04	0.12	0.132075	0.0185185	0.0344828	0.0526316	0.0701754	0.109589	0.0958904	0.102941	0.145161	0.191176	0.175676	0.0941176	0.136364	0.170732	0.158537	0.17284	0.151899	0.116883	0.125	0.144737	0.157895	0.12987	0.135135	0.131579
Orphenadrine	0.0789474	0.184211	0	0	0.175	0.125	0.0769231	0.075	0.075	0.255319	0.166667	0.208333	0.0784314	0.0701754	0.0847458	0.12963	0.0851064	0.0576923	0.0384615	0.139535	0.139535	0.222222	0.0930233	0.0434783	0.0612245	0.191489	0.0408163	0.037037	0.0566038	0.0754717	0.115942	0.117647	0.109375	0.155172	0.203125	0.185714	0.0987654	0.156627	0.194805	0.151899	0.181818	0.144737	0.108108	0.116883	0.136986	0.150685	0.121622	0.126761	0.123288
Diphenhydramine	0.0555556	0.135135	0	0	0.189189	0.135135	0.0833333	0.0810811	0.0810811	0.272727	0.177778	0.222222	0.0833333	0.0740741	0.0892857	0.115385	0.0909091	0.0612245	0.0408163	0.15	0.15	0.242424	0.1	0.0465116	0.0652174	0.177778	0.0434783	0.0392157	0.06	0.08	0.121212	0.0895522	0.114754	0.163636	0.174603	0.15942	0.102564	0.134146	0.155844	0.128205	0.157895	0.150685	0.112676	0.121622	0.142857	0.157143	0.126761	0.132353	0.128571
Bromodiphenhydramine	0.135135	0.210526	0.0526316	0.0769231	0.230769	0.179487	0.131579	0.128205	0.128205	0.276596	0.163265	0.204082	0.0769231	0.0689655	0.140351	0.107143	0.0833333	0.0566038	0.0784314	0.162791	0.136364	0.216216	0.0909091	0.0425532	0.06	0.212766	0.04	0.0754717	0.0555556	0.0740741	0.114286	0.132353	0.107692	0.152542	0.21875	0.2	0.097561	0.127907	0.148148	0.121951	0.15	0.142857	0.106667	0.115385	0.135135	0.148649	0.12	0.125	0.121622
Lumefantrine	0.133333	0.222222	0.0425532	0.0625	0.14	0.122449	0.0833333	0.104167	0.104167	0.277778	0.137931	0.172414	0.0833333	0.0757576	0.15625	0.109375	0.0892857	0.0483871	0.0847458	0.255319	0.134615	0.173913	0.0754717	0.0545455	0.0689655	0.137931	0.0338983	0.1	0.0645161	0.0806452	0.101266	0.146667	0.0945946	0.132353	0.208333	0.192308	0.1	0.12766	0.133333	0.134831	0.16092	0.141176	0.108434	0.116279	0.120482	0.13253	0.107143	0.111111	0.108434
Halofantrine	0.139535	0.204545	0.119048	0.139535	0.222222	0.204545	0.162791	0.186047	0.186047	0.264151	0.142857	0.157895	0.0862069	0.078125	0.2	0.15	0.0727273	0.0862069	0.127273	0.266667	0.163265	0.181818	0.0784314	0.0566038	0.0909091	0.207547	0.0350877	0.142857	0.103448	0.12069	0.133333	0.166667	0.128571	0.153846	0.214286	0.197368	0.114943	0.130435	0.162791	0.151163	0.164706	0.158537	0.139241	0.146341	0.166667	0.179487	0.151899	0.157895	0.153846
Chlophedianol	0.179487	0.282051	0.0731707	0.0952381	0.181818	0.190476	0.119048	0.142857	0.142857	0.230769	0.196078	0.166667	0.0909091	0.0645161	0.189655	0.157895	0.0769231	0.0909091	0.113208	0.285714	0.148936	0.195122	0.0833333	0.06	0.0555556	0.196078	0.037037	0.12963	0.0892857	0.107143	0.123288	0.191176	0.117647	0.16129	0.28125	0.257143	0.105882	0.16092	0.197531	0.170732	0.185185	0.15	0.12987	0.1375	0.157895	0.171053	0.142857	0.148649	0.144737
Phenoxybenzamine	0.102564	0.175	0.025	0.0487805	0.195122	0.146341	0.1	0.125	0.125	0.297872	0.137255	0.176471	0.0961538	0.0862069	0.118644	0.105263	0.0816327	0.0754717	0.0980392	0.159091	0.133333	0.210526	0.0652174	0.0416667	0.0588235	0.137255	0.0392157	0.0740741	0.0545455	0.0727273	0.128571	0.130435	0.123077	0.169492	0.179104	0.180556	0.109756	0.113636	0.13253	0.120482	0.148148	0.155844	0.12	0.128205	0.148649	0.146667	0.133333	0.138889	0.135135
Clomifene	0.119048	0.186047	0.0465116	0.0681818	0.204545	0.159091	0.116279	0.139535	0.139535	0.326531	0.127273	0.185185	0.0701754	0.0634921	0.129032	0.0983607	0.0754717	0.0517241	0.0909091	0.222222	0.122449	0.190476	0.0816327	0.0384615	0.0545455	0.169811	0.0363636	0.0877193	0.0508475	0.0677966	0.106667	0.123288	0.1	0.140625	0.185714	0.171053	0.091954	0.108696	0.126437	0.114943	0.141176	0.134146	0.1	0.108434	0.126582	0.139241	0.1125	0.116883	0.113924
Tolterodine	0.0810811	0.189189	0	0	0.121951	0.0731707	0.0512821	0.05	0.05	0.183673	0.195652	0.163265	0.125	0.0909091	0.105263	0.153846	0.0869565	0.08	0.06	0.142857	0.116279	0.228571	0.0952381	0.0681818	0.0625	0.170213	0.0416667	0.0576923	0.0784314	0.0980392	0.134328	0.136364	0.129032	0.178571	0.206349	0.188406	0.1	0.144578	0.213333	0.168831	0.184211	0.146667	0.125	0.133333	0.15493	0.169014	0.138889	0.144928	0.140845
Atomoxetine	0.0810811	0.189189	0	0	0.15	0.128205	0.0789474	0.0769231	0.0769231	0.26087	0.145833	0.23913	0.102041	0.0714286	0.0677966	0.111111	0.111111	0.0588235	0.0392157	0.170732	0.142857	0.228571	0.0952381	0.0444444	0.0408163	0.122449	0.0416667	0.0185185	0.0377358	0.0566038	0.117647	0.119403	0.111111	0.157895	0.1875	0.188406	0.1	0.144578	0.181818	0.168831	0.184211	0.146667	0.125	0.133333	0.15493	0.169014	0.138889	0.144928	0.140845
Fluoxetine	0.105263	0.179487	0.142857	0.135135	0.297297	0.277778	0.228571	0.222222	0.222222	0.276596	0.14	0.229167	0.0980392	0.0877193	0.140351	0.127273	0.106383	0.0769231	0.122449	0.219512	0.136364	0.216216	0.0666667	0.0425532	0.06	0.212766	0.04	0.0961538	0.0754717	0.0943396	0.147059	0.149254	0.142857	0.172414	0.181818	0.2	0.125	0.127907	0.1625	0.15	0.164557	0.173333	0.152778	0.16	0.183099	0.180556	0.166667	0.173913	0.169014
Duloxetine	0.0465116	0.113636	0	0	0.133333	0.113636	0.0697674	0.0681818	0.0681818	0.26	0.153846	0.215686	0.0925926	0.0655738	0.0967742	0.101695	0.170213	0.0535714	0.0357143	0.152174	0.177778	0.2	0.0625	0.0833333	0.0769231	0.0909091	0.0377358	0.0169492	0.0344828	0.0517241	0.140845	0.111111	0.136364	0.183333	0.173913	0.191781	0.177215	0.176471	0.170732	0.1875	0.202532	0.213333	0.211268	0.216216	0.191781	0.189189	0.175676	0.183099	0.178082
Gadoversetamide	0	0	0	0	0.113208	0.0961538	0.0588235	0.0576923	0.0576923	0.245614	0.236364	0.372549	0.218182	0.196721	0.101449	0.123077	0.0677966	0.116667	0.1	0.109091	0.173077	0.12	0.255319	0.176471	0.0666667	0.133333	0.145455	0.114754	0.172414	0.15	0.219178	0.157895	0.152778	0.144928	0.126582	0.202532	0.216867	0.227273	0.181818	0.197674	0.183908	0.164706	0.13253	0.152941	0.144578	0.156627	0.144578	0.135802	0.13253
Gadodiamide	0	0	0	0	0.0769231	0.08	0.0408163	0.04	0.04	0.214286	0.27451	0.367347	0.254902	0.22807	0.123077	0.147541	0.0714286	0.122807	0.105263	0.137255	0.16	0.104167	0.272727	0.212766	0.0701754	0.12069	0.153846	0.140351	0.203704	0.178571	0.228571	0.164384	0.15942	0.151515	0.131579	0.210526	0.225	0.235294	0.188235	0.204819	0.190476	0.170732	0.1375	0.158537	0.15	0.1625	0.15	0.141026	0.1375
Lacosamide	0.0434783	0.0612245	0	0	0.125	0.106383	0.0652174	0.0638298	0.0638298	0.222222	0.26	0.3	0.24	0.236364	0.145161	0.133333	0.115385	0.107143	0.0892857	0.0980392	0.244444	0.214286	0.173913	0.170213	0.0925926	0.125	0.137255	0.105263	0.145455	0.163636	0.292308	0.185714	0.2	0.193548	0.166667	0.25	0.263158	0.256098	0.253165	0.272727	0.25641	0.220779	0.186667	0.207792	0.2	0.213333	0.168831	0.191781	0.186667
Gadobenate Dimeglumine	0.0344828	0.0491803	0	0	0.118644	0.0847458	0.0517241	0.0508475	0.0508475	0.258065	0.271186	0.350877	0.174603	0.19403	0.185714	0.19403	0.09375	0.121212	0.0895522	0.133333	0.236364	0.188679	0.222222	0.218182	0.0923077	0.136364	0.166667	0.153846	0.209677	0.225806	0.21519	0.17284	0.168831	0.178082	0.156627	0.186047	0.2	0.210526	0.21978	0.208791	0.222222	0.204545	0.16092	0.179775	0.172414	0.183908	0.172414	0.164706	0.16092
Gadopentetate dimeglumine	0	0	0	0	0.109091	0.0727273	0.037037	0.0363636	0.0363636	0.258621	0.272727	0.358491	0.169492	0.190476	0.147059	0.190476	0.0655738	0.112903	0.0793651	0.145455	0.26	0.137255	0.244898	0.24	0.0819672	0.129032	0.160714	0.166667	0.22807	0.245614	0.166667	0.125	0.118421	0.125	0.109756	0.141176	0.170455	0.182796	0.177778	0.166667	0.179775	0.16092	0.116279	0.136364	0.127907	0.139535	0.127907	0.119048	0.116279
Gadobutrol	0.0178571	0.0166667	0	0	0.105263	0.0338983	0.0357143	0.0350877	0.0350877	0.271186	0.220339	0.321429	0.145161	0.184615	0.15942	0.203125	0.0983607	0.126984	0.0769231	0.12069	0.25	0.153846	0.188679	0.230769	0.133333	0.0909091	0.155172	0.16129	0.220339	0.216667	0.1625	0.135802	0.12987	0.136986	0.134146	0.151163	0.206897	0.204301	0.186813	0.188889	0.202247	0.197674	0.166667	0.172414	0.164706	0.162791	0.178571	0.156627	0.166667
Gadoteridol	0.0204082	0.0188679	0	0	0.0980392	0.0588235	0.0408163	0.04	0.04	0.259259	0.181818	0.313726	0.122807	0.129032	0.123077	0.186441	0.132075	0.103448	0.05	0.16	0.137255	0.12766	0.244444	0.1875	0.12963	0.12069	0.132075	0.12069	0.181818	0.157895	0.146667	0.118421	0.111111	0.117647	0.146667	0.164557	0.195122	0.206897	0.147727	0.162791	0.176471	0.185185	0.1375	0.158537	0.15	0.148148	0.164557	0.126582	0.1375
Gadoxetate	0.0416667	0.0588235	0	0	0.142857	0.08	0.0625	0.0612245	0.0612245	0.259259	0.181818	0.313726	0.122807	0.129032	0.140625	0.147541	0.0909091	0.122807	0.0677966	0.137255	0.115385	0.177778	0.244444	0.163265	0.0892857	0.140351	0.132075	0.101695	0.160714	0.137931	0.194444	0.164384	0.15942	0.169231	0.146667	0.179487	0.180723	0.179775	0.16092	0.162791	0.176471	0.185185	0.1375	0.158537	0.15	0.148148	0.164557	0.141026	0.1375
Gadofosveset trisodium	0.0344828	0.0847458	0.0357143	0.0344828	0.157895	0.0847458	0.0892857	0.0877193	0.0877193	0.21875	0.190476	0.327586	0.138462	0.176471	0.257576	0.25	0.0769231	0.193548	0.123077	0.133333	0.114754	0.166667	0.178571	0.155172	0.163934	0.229508	0.186441	0.229508	0.293103	0.245902	0.230769	0.217949	0.216216	0.246377	0.21519	0.243902	0.227273	0.223404	0.233333	0.222222	0.235955	0.247059	0.216867	0.22093	0.228916	0.22619	0.259259	0.2375	0.231707
Chloroprocaine	0.162791	0.2	0.0434783	0.0638298	0.166667	0.148936	0.108696	0.130435	0.130435	0.307692	0.25	0.288462	0.142857	0.166667	0.15873	0.111111	0.111111	0.0847458	0.166667	0.16	0.115385	0.177778	0.142857	0.0961538	0.0701754	0.160714	0.0526316	0.101695	0.101695	0.0819672	0.228571	0.25	0.212121	0.225806	0.246377	0.295775	0.195122	0.235294	0.216867	0.219512	0.234568	0.2	0.181818	0.1875	0.194805	0.207792	0.179487	0.186667	0.181818
Procaine	0.047619	0.0666667	0	0	0.136364	0.0909091	0.0714286	0.0697674	0.0697674	0.291667	0.282609	0.326087	0.16	0.185185	0.0983607	0.103448	0.125	0.0943396	0.117647	0.130435	0.130435	0.205128	0.162791	0.108696	0.0784314	0.134615	0.0588235	0.0535714	0.113208	0.0909091	0.25	0.161765	0.233333	0.25	0.15942	0.211268	0.210526	0.222222	0.202532	0.205128	0.220779	0.216216	0.197183	0.202703	0.211268	0.225352	0.194444	0.202899	0.197183
Melphalan	0.1	0.116279	0.0243902	0.047619	0.111111	0.0909091	0.0714286	0.0952381	0.0952381	0.291667	0.311111	0.326087	0.183673	0.254902	0.175439	0.122807	0.102041	0.0943396	0.1875	0.155556	0.238095	0.205128	0.111111	0.186047	0.0784314	0.0925926	0.08	0.134615	0.18	0.132075	0.25	0.215385	0.254237	0.272727	0.15942	0.228571	0.210526	0.192771	0.1875	0.189873	0.205128	0.216216	0.214286	0.202703	0.211268	0.208333	0.194444	0.220588	0.214286
Chlorambucil	0.111111	0.128205	0.027027	0.0526316	0.121951	0.1	0.0789474	0.105263	0.105263	0.288889	0.195652	0.266667	0.148936	0.132075	0.166667	0.111111	0.0638298	0.08	0.104167	0.2	0.2	0.228571	0.121951	0.146341	0.0851064	0.1	0.0638298	0.122449	0.145833	0.0980392	0.1875	0.153846	0.186441	0.2	0.151515	0.205882	0.142857	0.144578	0.151899	0.139241	0.139241	0.146667	0.157143	0.148649	0.15493	0.152778	0.15493	0.161765	0.157143
Carisoprodol	0	0	0.047619	0.0454545	0.181818	0.136364	0.119048	0.116279	0.116279	0.207547	0.355556	0.3125	0.22449	0.245283	0.15	0.178571	0.0769231	0.0909091	0.156863	0.148936	0.173913	0.113636	0.238095	0.204545	0.0961538	0.22	0.166667	0.173077	0.22	0.215686	0.28125	0.208955	0.206349	0.180328	0.123288	0.189189	0.220779	0.202381	0.25974	0.230769	0.230769	0.194805	0.175676	0.181818	0.189189	0.202703	0.157895	0.180556	0.175676
Meprobamate	0	0	0.05	0.047619	0.190476	0.142857	0.125	0.121951	0.121951	0.215686	0.340909	0.326087	0.234043	0.254902	0.155172	0.185185	0.08	0.0943396	0.163265	0.155556	0.181818	0.119048	0.25	0.214286	0.1	0.18	0.173913	0.18	0.229167	0.22449	0.290323	0.215385	0.213115	0.186441	0.126761	0.194444	0.226667	0.207317	0.233766	0.236842	0.236842	0.2	0.180556	0.186667	0.194444	0.208333	0.162162	0.185714	0.180556
Carbachol	0.04	0.037037	0.0638298	0.0833333	0.183673	0.191489	0.12766	0.148936	0.148936	0.272727	0.288462	0.301887	0.178571	0.220339	0.102941	0.107692	0.0689655	0.137931	0.181818	0.153846	0.132075	0.1	0.183673	0.0925926	0.0677966	0.218182	0.0689655	0.116667	0.135593	0.114754	0.205479	0.175676	0.171429	0.147059	0.157895	0.205128	0.190476	0.215909	0.197674	0.172414	0.186047	0.166667	0.148148	0.154762	0.160494	0.17284	0.175	0.151899	0.148148
Bethanechol	0	0	0.0512821	0.0487805	0.195122	0.175	0.128205	0.125	0.125	0.22	0.348837	0.333333	0.212766	0.26	0.0819672	0.145455	0.0816327	0.163265	0.166667	0.159091	0.0851064	0.0952381	0.195122	0.111111	0.08	0.26087	0.06	0.0943396	0.16	0.134615	0.234375	0.164179	0.196721	0.169492	0.144928	0.197183	0.213333	0.240506	0.220779	0.192308	0.223684	0.202703	0.166667	0.173333	0.180556	0.194444	0.180556	0.171429	0.166667
Prilocaine	0.0731707	0.116279	0	0	0.0638298	0.0434783	0.0227273	0.0222222	0.0222222	0.169811	0.229167	0.22	0.234043	0.230769	0.0806452	0.0847458	0.125	0.0943396	0.0961538	0.106383	0.155556	0.175	0.0869565	0.0851064	0.0377358	0.0727273	0.0384615	0.0350877	0.0727273	0.0714286	0.269841	0.179104	0.213115	0.206897	0.15942	0.264706	0.243243	0.253165	0.266667	0.27027	0.253333	0.2	0.180556	0.202703	0.194444	0.208333	0.162162	0.185714	0.180556
Lisdexamfetamine	0.0555556	0.0769231	0	0	0.0731707	0.05	0.0263158	0.025641	0.025641	0.244444	0.261905	0.27907	0.268293	0.288889	0.0892857	0.0740741	0.142857	0.106383	0.133333	0.0952381	0.210526	0.205882	0.0731707	0.097561	0.0425532	0.0392157	0.0434783	0.0392157	0.0816327	0.08	0.275862	0.177419	0.214286	0.207547	0.121212	0.212121	0.246377	0.207792	0.186667	0.222222	0.205479	0.2	0.179104	0.202899	0.19403	0.191176	0.15942	0.184615	0.179104
Ethambutol	0	0	0	0	0.125	0.075	0.0526316	0.0512821	0.0512821	0.266667	0.317073	0.302326	0.204545	0.229167	0.0689655	0.113208	0.0888889	0.104167	0.106383	0.175	0.342857	0.2	0.125	0.15	0.0416667	0.102041	0.0888889	0.08	0.125	0.145833	0.136364	0.104478	0.131148	0.140351	0.102941	0.109589	0.144737	0.13253	0.125	0.141026	0.141026	0.133333	0.111111	0.135135	0.125	0.138889	0.0945946	0.114286	0.111111
Ethanolamine Oleate	0	0	0	0	0.113636	0.0681818	0.047619	0.0465116	0.0465116	0.355556	0.318182	0.463415	0.1875	0.211538	0.0819672	0.125	0.06	0.0363636	0.0769231	0.214286	0.307692	0.179487	0.195122	0.219512	0.0588235	0.0943396	0.12766	0.0943396	0.183673	0.156863	0.144928	0.0985916	0.106061	0.112903	0.0533333	0.103896	0.1375	0.113636	0.105882	0.107143	0.120482	0.126582	0.0909091	0.1	0.103896	0.102564	0.0897436	0.0933333	0.0909091
Fingolimod	0.047619	0.0666667	0.0243902	0.0232558	0.136364	0.0909091	0.0714286	0.0697674	0.0697674	0.265306	0.372093	0.270833	0.183673	0.207547	0.175439	0.163636	0.102041	0.0740741	0.117647	0.209302	0.333333	0.27027	0.0869565	0.159091	0.0784314	0.0925926	0.102041	0.134615	0.134615	0.2	0.212121	0.161765	0.193548	0.206897	0.126761	0.146667	0.164557	0.137931	0.17284	0.175	0.189873	0.184211	0.164384	0.171053	0.178082	0.175676	0.146667	0.169014	0.164384
Ibandronate	0	0	0.0392157	0.0377358	0.109091	0.113208	0.0769231	0.0754717	0.0754717	0.15873	0.206897	0.263158	0.189655	0.209677	0.322034	0.363636	0.0655738	0.131148	0.152542	0.166667	0.211538	0.0943396	0.150943	0.192308	0.178571	0.25	0.25	0.372549	0.4	0.479167	0.213333	0.184211	0.180556	0.157143	0.151899	0.154762	0.183908	0.195652	0.232558	0.206897	0.206897	0.188235	0.170732	0.176471	0.182927	0.195122	0.141176	0.175	0.170732
Edetic Acid	0	0	0	0	0.102564	0.0512821	0.0555556	0.0540541	0.0540541	0.222222	0.238095	0.421053	0.159091	0.1875	0.153846	0.163265	0.0444444	0.108696	0.0869565	0.153846	0.216216	0.142857	0.228571	0.294118	0.0909091	0.106383	0.175	0.181818	0.268293	0.204545	0.15873	0.142857	0.135593	0.145455	0.0895522	0.128571	0.164384	0.15	0.128205	0.12987	0.12987	0.136986	0.114286	0.123288	0.112676	0.111111	0.0972222	0.117647	0.114286
Dexamethasone	0.117647	0.12963	0.0784314	0.0754717	0.188679	0.12963	0.115385	0.113208	0.113208	0.190476	0.180328	0.193548	0.109375	0.084507	0.230769	0.222222	0.046875	0.0289855	0.0606061	0.226415	0.203704	0.176471	0.166667	0.185185	0.0967742	0.2	0.135593	0.2	0.180328	0.216667	0.134146	0.164557	0.0875	0.106667	0.1625	0.164706	0.105263	0.108911	0.173913	0.138298	0.150538	0.119565	0.0888889	0.0967742	0.1	0.111111	0.076087	0.0909091	0.0888889
Betamethasone	0.117647	0.12963	0.0784314	0.0754717	0.188679	0.12963	0.115385	0.113208	0.113208	0.190476	0.180328	0.193548	0.109375	0.084507	0.230769	0.222222	0.046875	0.0289855	0.0606061	0.226415	0.203704	0.176471	0.166667	0.185185	0.0967742	0.2	0.135593	0.2	0.180328	0.216667	0.134146	0.164557	0.0875	0.106667	0.1625	0.164706	0.105263	0.108911	0.173913	0.138298	0.150538	0.119565	0.0888889	0.0967742	0.1	0.111111	0.076087	0.0909091	0.0888889
Fludrocortisone	0.12	0.132075	0.08	0.0769231	0.192308	0.132075	0.117647	0.115385	0.115385	0.193548	0.183333	0.196721	0.111111	0.0857143	0.234375	0.225806	0.047619	0.0294118	0.0615385	0.230769	0.207547	0.18	0.169811	0.188679	0.0983607	0.183333	0.137931	0.20339	0.183333	0.220339	0.135802	0.166667	0.0886076	0.108108	0.164557	0.166667	0.106383	0.11	0.163043	0.139785	0.152174	0.120879	0.0898876	0.0978261	0.101124	0.11236	0.0769231	0.091954	0.0898876
Triamcinolone	0.117647	0.12963	0.0784314	0.0754717	0.188679	0.12963	0.115385	0.113208	0.113208	0.190476	0.2	0.193548	0.109375	0.1	0.230769	0.222222	0.046875	0.0289855	0.0606061	0.226415	0.226415	0.176471	0.166667	0.207547	0.0967742	0.180328	0.135593	0.2	0.2	0.237288	0.134146	0.164557	0.0875	0.106667	0.1625	0.164706	0.105263	0.108911	0.16129	0.138298	0.150538	0.119565	0.0888889	0.0967742	0.1	0.111111	0.076087	0.0909091	0.0888889
Mometasone	0.152174	0.163265	0.0625	0.0816327	0.156863	0.14	0.102041	0.122449	0.122449	0.183333	0.172414	0.186441	0.116667	0.0895522	0.225806	0.216667	0.05	0.0307692	0.0819672	0.270833	0.150943	0.142857	0.18	0.176471	0.0847458	0.192982	0.125	0.192982	0.192982	0.189655	0.126582	0.189189	0.0921053	0.112676	0.186667	0.1875	0.10989	0.113402	0.155556	0.131868	0.144444	0.125	0.0930233	0.101124	0.104651	0.116279	0.0795455	0.0952381	0.0930233
Clobetasol	0.148936	0.16	0.0833333	0.102041	0.176471	0.16	0.122449	0.142857	0.142857	0.180328	0.169492	0.183333	0.114754	0.0882353	0.222222	0.213115	0.0491803	0.030303	0.0806452	0.265306	0.148148	0.14	0.176471	0.173077	0.0833333	0.210526	0.122807	0.189655	0.189655	0.186441	0.125	0.186667	0.0909091	0.111111	0.184211	0.185185	0.108696	0.112245	0.153846	0.130435	0.142857	0.123596	0.091954	0.1	0.103448	0.114943	0.0786517	0.0941176	0.091954
Desoximetasone	0.125	0.137255	0.0833333	0.08	0.2	0.137255	0.122449	0.12	0.12	0.2	0.169492	0.20339	0.114754	0.0882353	0.203125	0.213115	0.0491803	0.030303	0.0634921	0.24	0.169811	0.1875	0.176471	0.173077	0.0833333	0.210526	0.122807	0.169492	0.189655	0.186441	0.125	0.171053	0.0909091	0.111111	0.168831	0.170732	0.108696	0.112245	0.153846	0.130435	0.142857	0.123596	0.091954	0.1	0.103448	0.114943	0.0786517	0.0941176	0.091954
Paramethasone	0.122449	0.134615	0.0816327	0.0784314	0.196078	0.134615	0.12	0.117647	0.117647	0.196721	0.186441	0.2	0.112903	0.0869565	0.238095	0.229508	0.0483871	0.0298507	0.0625	0.235294	0.211538	0.183673	0.173077	0.192308	0.1	0.206897	0.140351	0.206897	0.186441	0.224138	0.1375	0.168831	0.0897436	0.109589	0.166667	0.168675	0.107527	0.111111	0.177778	0.141304	0.153846	0.122222	0.0909091	0.0989011	0.102273	0.113636	0.0777778	0.0930233	0.0909091
Diflorasone	0.122449	0.134615	0.0816327	0.0784314	0.196078	0.134615	0.12	0.117647	0.117647	0.196721	0.186441	0.2	0.112903	0.0869565	0.238095	0.229508	0.0483871	0.0298507	0.0625	0.235294	0.211538	0.183673	0.173077	0.192308	0.1	0.206897	0.140351	0.206897	0.186441	0.224138	0.1375	0.168831	0.0897436	0.109589	0.166667	0.168675	0.107527	0.111111	0.177778	0.141304	0.153846	0.122222	0.0909091	0.0989011	0.102273	0.113636	0.0777778	0.0930233	0.0909091
Alclometasone	0.145833	0.156863	0.06	0.0784314	0.173077	0.134615	0.0980392	0.117647	0.117647	0.216667	0.186441	0.2	0.112903	0.0869565	0.258065	0.229508	0.0483871	0.0298507	0.0793651	0.26	0.211538	0.183673	0.173077	0.192308	0.1	0.186441	0.140351	0.22807	0.186441	0.224138	0.1375	0.184211	0.0897436	0.109589	0.181818	0.182927	0.107527	0.111111	0.177778	0.141304	0.153846	0.122222	0.0909091	0.0989011	0.102273	0.113636	0.0777778	0.0930233	0.0909091
Clocortolone	0.152174	0.163265	0.0851064	0.104167	0.204082	0.163265	0.125	0.145833	0.145833	0.224138	0.172414	0.206897	0.116667	0.0895522	0.225806	0.216667	0.05	0.0307692	0.0819672	0.270833	0.173077	0.191489	0.18	0.176471	0.0847458	0.214286	0.125	0.192982	0.192982	0.189655	0.126582	0.189189	0.0921053	0.112676	0.186667	0.1875	0.10989	0.113402	0.155556	0.131868	0.144444	0.125	0.0930233	0.101124	0.104651	0.116279	0.0795455	0.0952381	0.0930233
Flumethasone Pivalate	0.12	0.132075	0.08	0.0769231	0.215686	0.153846	0.14	0.137255	0.137255	0.174603	0.20339	0.216667	0.111111	0.0857143	0.215385	0.225806	0.047619	0.0294118	0.0615385	0.230769	0.163636	0.156863	0.192308	0.188679	0.0983607	0.245614	0.157895	0.183333	0.20339	0.2	0.135802	0.166667	0.0886076	0.108108	0.164557	0.166667	0.106383	0.11	0.175824	0.139785	0.152174	0.120879	0.0898876	0.0978261	0.101124	0.11236	0.0769231	0.091954	0.0898876
Fluocinolone Acetonide	0.113208	0.125	0.0754717	0.0727273	0.181818	0.125	0.111111	0.109091	0.109091	0.222222	0.193548	0.206349	0.106061	0.0821918	0.205882	0.253968	0.0952381	0.028169	0.0588235	0.218182	0.155172	0.169811	0.181818	0.178571	0.147541	0.213115	0.131148	0.174603	0.193548	0.190476	0.130952	0.160494	0.0853659	0.103896	0.1875	0.174419	0.138298	0.14	0.182796	0.184783	0.197802	0.166667	0.123596	0.130435	0.122222	0.133333	0.0978261	0.101124	0.111111
Flunisolide	0.113208	0.125	0.0754717	0.0727273	0.181818	0.125	0.111111	0.109091	0.109091	0.222222	0.193548	0.206349	0.106061	0.0821918	0.205882	0.253968	0.0952381	0.028169	0.0588235	0.218182	0.155172	0.169811	0.181818	0.178571	0.147541	0.213115	0.131148	0.174603	0.193548	0.190476	0.130952	0.160494	0.0853659	0.103896	0.1875	0.174419	0.138298	0.14	0.182796	0.184783	0.197802	0.166667	0.123596	0.130435	0.122222	0.133333	0.0978261	0.101124	0.111111
Fluocinonide	0.115385	0.127273	0.0769231	0.0740741	0.207547	0.148148	0.134615	0.132075	0.132075	0.206349	0.177419	0.190476	0.0909091	0.0684932	0.191176	0.238095	0.0967742	0.0285714	0.0441176	0.222222	0.118644	0.150943	0.185185	0.160714	0.15	0.237288	0.133333	0.15873	0.177419	0.174603	0.119048	0.148148	0.0731707	0.0909091	0.189873	0.176471	0.12766	0.141414	0.172043	0.173913	0.186813	0.155556	0.11236	0.119565	0.111111	0.122222	0.0989011	0.0898876	0.1
Flurandrenolide	0.109091	0.12069	0.0727273	0.0701754	0.175439	0.12069	0.107143	0.105263	0.105263	0.215385	0.1875	0.2	0.102941	0.08	0.2	0.246154	0.0923077	0.0273973	0.0571429	0.210526	0.15	0.163636	0.175439	0.172414	0.142857	0.206349	0.126984	0.169231	0.1875	0.184615	0.127907	0.156627	0.0833333	0.101266	0.182927	0.170455	0.135417	0.137255	0.178947	0.180851	0.193548	0.163043	0.120879	0.12766	0.119565	0.130435	0.0957447	0.0989011	0.108696
Amcinonide	0.113208	0.125	0.0754717	0.0727273	0.203704	0.145455	0.132075	0.12963	0.12963	0.203125	0.15625	0.1875	0.0895522	0.0675676	0.188406	0.234375	0.0952381	0.028169	0.0434783	0.218182	0.116667	0.148148	0.181818	0.157895	0.147541	0.213115	0.131148	0.15625	0.174603	0.171875	0.117647	0.146341	0.0722892	0.0897436	0.1875	0.174419	0.126316	0.14	0.157895	0.172043	0.184783	0.153846	0.111111	0.11828	0.10989	0.120879	0.0978261	0.0888889	0.0989011
Halobetasol Propionate	0.152174	0.163265	0.0851064	0.104167	0.204082	0.1875	0.148936	0.170213	0.170213	0.183333	0.172414	0.206897	0.0983607	0.0735294	0.206349	0.196721	0.05	0.0307692	0.0645161	0.297872	0.109091	0.142857	0.204082	0.176471	0.0847458	0.236364	0.125	0.172414	0.192982	0.169492	0.1125	0.173333	0.0779221	0.0972222	0.186667	0.1875	0.0978261	0.113402	0.142857	0.119565	0.131868	0.11236	0.0804598	0.0888889	0.091954	0.103448	0.0795455	0.0823529	0.0804598
Fluticasone Propionate	0.122449	0.134615	0.0816327	0.0784314	0.22	0.156863	0.142857	0.14	0.14	0.15873	0.206897	0.2	0.0952381	0.0714286	0.21875	0.190476	0.0483871	0.0298507	0.0461538	0.26	0.145455	0.137255	0.196078	0.215686	0.0819672	0.22807	0.12069	0.147541	0.186441	0.163934	0.1375	0.184211	0.103896	0.125	0.197368	0.197531	0.119565	0.134021	0.164835	0.141304	0.153846	0.134831	0.103448	0.111111	0.114943	0.126437	0.102273	0.105882	0.103448
Fluticasone furoate	0.115385	0.148148	0.0769231	0.0740741	0.207547	0.148148	0.134615	0.132075	0.132075	0.1875	0.196721	0.190476	0.0909091	0.0684932	0.227273	0.21875	0.0967742	0.0285714	0.0441176	0.222222	0.137931	0.150943	0.185185	0.203704	0.112903	0.216667	0.114754	0.140625	0.177419	0.15625	0.146341	0.192308	0.113924	0.135135	0.220779	0.219512	0.152174	0.164948	0.184783	0.186813	0.2	0.181818	0.137931	0.144444	0.136364	0.147727	0.123596	0.127907	0.125
Beclometasone dipropionate	0.142857	0.153846	0.0588235	0.0769231	0.192308	0.153846	0.117647	0.137255	0.137255	0.193548	0.163934	0.196721	0.09375	0.0704225	0.215385	0.206349	0.047619	0.0294118	0.0615385	0.28	0.122807	0.156863	0.192308	0.166667	0.0983607	0.20339	0.137931	0.183333	0.183333	0.180328	0.121951	0.166667	0.075	0.0933333	0.179487	0.180723	0.0947368	0.11	0.150538	0.12766	0.139785	0.108696	0.0777778	0.0860215	0.0888889	0.1	0.0769231	0.0795455	0.0777778
Difluprednate	0.12	0.132075	0.08	0.0769231	0.215686	0.153846	0.14	0.137255	0.137255	0.174603	0.163934	0.196721	0.09375	0.0704225	0.19697	0.206349	0.047619	0.0294118	0.0454545	0.254902	0.122807	0.156863	0.192308	0.166667	0.0983607	0.224138	0.137931	0.163934	0.183333	0.180328	0.121951	0.151899	0.075	0.0933333	0.164557	0.166667	0.0947368	0.11	0.150538	0.12766	0.139785	0.108696	0.0777778	0.0860215	0.0888889	0.1	0.0769231	0.0795455	0.0777778
Loteprednol	0.102041	0.115385	0.04	0.0588235	0.2	0.137255	0.1	0.12	0.12	0.2	0.189655	0.224138	0.114754	0.0882353	0.184615	0.213115	0.0491803	0.030303	0.0634921	0.265306	0.169811	0.163265	0.2	0.196078	0.0833333	0.169492	0.142857	0.169492	0.210526	0.186441	0.125	0.155844	0.0909091	0.111111	0.153846	0.156627	0.108696	0.112245	0.141304	0.130435	0.142857	0.123596	0.091954	0.1	0.103448	0.114943	0.0786517	0.0941176	0.091954
Prednicarbate	0.0576923	0.0727273	0.0392157	0.0377358	0.173077	0.113208	0.0980392	0.0961538	0.0961538	0.177419	0.166667	0.2	0.0952381	0.0869565	0.164179	0.229508	0.0483871	0.0298507	0.030303	0.235294	0.145455	0.16	0.196078	0.169811	0.118644	0.186441	0.140351	0.147541	0.206897	0.20339	0.1375	0.125	0.0897436	0.0945946	0.123457	0.127907	0.107527	0.122449	0.164835	0.141304	0.153846	0.122222	0.0909091	0.0989011	0.102273	0.113636	0.0898876	0.0930233	0.0909091
Prednisone	0.0612245	0.0769231	0.0204082	0.0196078	0.137255	0.0769231	0.06	0.0588235	0.0588235	0.186441	0.196429	0.210526	0.118644	0.0909091	0.190476	0.241379	0.0508475	0.03125	0.031746	0.22449	0.22449	0.195652	0.183673	0.204082	0.105263	0.135593	0.148148	0.175439	0.196429	0.236364	0.142857	0.12987	0.0933333	0.114286	0.128205	0.13253	0.111111	0.114583	0.170455	0.146067	0.159091	0.126437	0.0941176	0.102273	0.105882	0.117647	0.0804598	0.0963855	0.0941176
Prednisolone	0.0612245	0.0769231	0.0204082	0.0196078	0.137255	0.0769231	0.06	0.0588235	0.0588235	0.186441	0.196429	0.210526	0.118644	0.0909091	0.190476	0.241379	0.0508475	0.03125	0.031746	0.22449	0.22449	0.195652	0.183673	0.204082	0.105263	0.135593	0.148148	0.175439	0.196429	0.236364	0.142857	0.12987	0.0933333	0.114286	0.128205	0.13253	0.111111	0.114583	0.170455	0.146067	0.159091	0.126437	0.0941176	0.102273	0.105882	0.117647	0.0804598	0.0963855	0.0941176
Methylprednisolone	0.06	0.0754717	0.02	0.0192308	0.134615	0.0754717	0.0588235	0.0576923	0.0576923	0.183333	0.192982	0.206897	0.116667	0.0895522	0.1875	0.237288	0.05	0.0307692	0.03125	0.22	0.22	0.191489	0.18	0.2	0.103448	0.152542	0.145455	0.172414	0.192982	0.232143	0.141026	0.128205	0.0921053	0.112676	0.126582	0.130952	0.10989	0.113402	0.181818	0.144444	0.157303	0.125	0.0930233	0.101124	0.104651	0.116279	0.0795455	0.0952381	0.0930233
Ursodeoxycholic acid	0.075	0.0930233	0.025	0.0238095	0.113636	0.0930233	0.0731707	0.0714286	0.0714286	0.12963	0.234043	0.22449	0.117647	0.0862069	0.157895	0.235294	0.06	0.0363636	0.037037	0.243902	0.159091	0.15	0.225	0.219512	0.102041	0.183673	0.12766	0.137255	0.208333	0.18	0.128571	0.130435	0.0895522	0.112903	0.128571	0.133333	0.109756	0.113636	0.160494	0.134146	0.148148	0.126582	0.0909091	0.1	0.103896	0.116883	0.0759494	0.0933333	0.0909091
Chenodeoxycholic acid	0.075	0.0930233	0.025	0.0238095	0.113636	0.0930233	0.0731707	0.0714286	0.0714286	0.12963	0.234043	0.22449	0.117647	0.0862069	0.157895	0.235294	0.06	0.0363636	0.037037	0.243902	0.159091	0.15	0.225	0.219512	0.102041	0.183673	0.12766	0.137255	0.208333	0.18	0.128571	0.130435	0.0895522	0.112903	0.128571	0.133333	0.109756	0.113636	0.160494	0.134146	0.148148	0.126582	0.0909091	0.1	0.103896	0.116883	0.0759494	0.0933333	0.0909091
Fusidic Acid	0.0652174	0.0816327	0.0217391	0.0208333	0.122449	0.104167	0.0869565	0.0851064	0.0851064	0.135593	0.230769	0.222222	0.105263	0.078125	0.16129	0.210526	0.0535714	0.0327869	0.0333333	0.23913	0.14	0.130435	0.222222	0.217391	0.0909091	0.207547	0.156863	0.142857	0.207547	0.181818	0.133333	0.135135	0.0972222	0.119403	0.133333	0.1375	0.114943	0.11828	0.176471	0.137931	0.151163	0.130952	0.097561	0.105882	0.109756	0.121951	0.0833333	0.1	0.097561
Simvastatin	0.0612245	0.0769231	0.0204082	0.0196078	0.115385	0.0980392	0.0816327	0.08	0.08	0.166667	0.196429	0.189655	0.0819672	0.0588235	0.153846	0.241379	0.0508475	0.03125	0.015625	0.25	0.0909091	0.122449	0.208333	0.18	0.145455	0.196429	0.148148	0.135593	0.175439	0.172414	0.128205	0.115385	0.0789474	0.0985916	0.157895	0.160494	0.0989011	0.114583	0.197674	0.146067	0.159091	0.126437	0.0813954	0.0898876	0.119048	0.130952	0.105882	0.109756	0.107143
Lovastatin	0.0652174	0.0816327	0	0	0.1	0.0816327	0.0638298	0.0625	0.0625	0.175439	0.142857	0.2	0.0862069	0.0615385	0.142857	0.232143	0.0535714	0.016129	0	0.212766	0.0961538	0.130435	0.222222	0.191489	0.153846	0.163636	0.156863	0.122807	0.163636	0.160714	0.118421	0.105263	0.0675676	0.0869565	0.148649	0.151899	0.0898876	0.106383	0.176471	0.137931	0.151163	0.117647	0.0714286	0.0804598	0.109756	0.121951	0.0963855	0.1	0.097561
Pravastatin	0.0652174	0.0816327	0	0	0.1	0.0816327	0.0638298	0.0625	0.0625	0.135593	0.185185	0.222222	0.105263	0.078125	0.180328	0.210526	0.0350877	0.016129	0.0163934	0.212766	0.163265	0.130435	0.222222	0.244444	0.111111	0.163636	0.18	0.163636	0.185185	0.203704	0.133333	0.12	0.0821918	0.102941	0.118421	0.123457	0.0898876	0.0947368	0.176471	0.125	0.137931	0.104651	0.0714286	0.0804598	0.0963855	0.108434	0.0705882	0.0864198	0.0843373
Oxandrolone	0.0714286	0.0888889	0.0238095	0.0227273	0.133333	0.0888889	0.0697674	0.0681818	0.0681818	0.188679	0.2	0.169811	0.0925926	0.0655738	0.114754	0.226415	0.0784314	0.0350877	0.0175439	0.204545	0.152174	0.170732	0.186047	0.155556	0.142857	0.176471	0.0784314	0.0909091	0.153846	0.12963	0.109589	0.0958904	0.0714286	0.0923077	0.157143	0.16	0.107143	0.123596	0.170732	0.144578	0.158537	0.1375	0.0886076	0.097561	0.115385	0.128205	0.101266	0.105263	0.102564
Trilostane	0.0625	0.0784314	0.0208333	0.02	0.0754717	0.0784314	0.0612245	0.06	0.06	0.210526	0.178571	0.133333	0.12069	0.0923077	0.138462	0.314815	0.0892857	0.0833333	0.0491803	0.204082	0.113208	0.102041	0.117647	0.115385	0.148148	0.137931	0.109091	0.118644	0.137931	0.175439	0.12987	0.116883	0.0945946	0.115942	0.144737	0.134146	0.125	0.12766	0.172414	0.188235	0.202381	0.168675	0.121951	0.129412	0.134146	0.146341	0.107143	0.125	0.121951
Lubiprostone	0.119048	0.108696	0.097561	0.0930233	0.177778	0.159091	0.142857	0.139535	0.139535	0.181818	0.169811	0.207547	0.109091	0.0806452	0.22807	0.288462	0.0754717	0.0338983	0.0714286	0.25	0.145833	0.136364	0.204545	0.227273	0.16	0.192308	0.163265	0.215686	0.215686	0.211538	0.152778	0.171429	0.1	0.106061	0.169014	0.186667	0.130952	0.120879	0.166667	0.168675	0.182927	0.1625	0.113924	0.121951	0.126582	0.125	0.0987654	0.116883	0.113924
Digitoxin	0.0555556	0.0701754	0.0185185	0.0178571	0.125	0.0892857	0.0740741	0.0727273	0.0727273	0.171875	0.2	0.193548	0.109375	0.1	0.142857	0.262295	0.0983607	0.0289855	0.0294118	0.181818	0.160714	0.132075	0.166667	0.185185	0.152542	0.16129	0.135593	0.125	0.2	0.196721	0.120482	0.108434	0.0740741	0.0921053	0.1625	0.151163	0.129032	0.131313	0.173913	0.175824	0.188889	0.157303	0.113636	0.120879	0.125	0.136364	0.1	0.103448	0.113636
Digoxin	0.0545455	0.0689655	0.0181818	0.0175439	0.122807	0.0877193	0.0727273	0.0714286	0.0714286	0.169231	0.216667	0.190476	0.107692	0.0985916	0.157143	0.258065	0.0967742	0.0285714	0.0289855	0.178571	0.178571	0.12963	0.163636	0.203704	0.15	0.15873	0.133333	0.140625	0.196721	0.213115	0.119048	0.107143	0.0731707	0.0909091	0.160494	0.149425	0.12766	0.13	0.184783	0.173913	0.186813	0.155556	0.11236	0.119565	0.123596	0.134831	0.0989011	0.102273	0.11236
Acetyldigitoxin	0.0555556	0.0701754	0.0185185	0.0178571	0.125	0.0892857	0.0740741	0.0727273	0.0727273	0.171875	0.180328	0.193548	0.109375	0.084507	0.15942	0.262295	0.0983607	0.0289855	0.0294118	0.181818	0.140351	0.132075	0.188679	0.185185	0.152542	0.16129	0.155172	0.142857	0.2	0.196721	0.134146	0.121951	0.0875	0.106667	0.177215	0.164706	0.141304	0.142857	0.186813	0.188889	0.202247	0.170455	0.126437	0.133333	0.137931	0.149425	0.11236	0.116279	0.126437
Ivermectin	0.05	0.0634921	0.0166667	0.016129	0.131148	0.0983607	0.0666667	0.0655738	0.0655738	0.208955	0.2	0.212121	0.1	0.0779221	0.162162	0.238806	0.0895522	0.0266667	0.027027	0.183333	0.163934	0.137931	0.189655	0.186441	0.138462	0.164179	0.15873	0.147059	0.181818	0.19697	0.125	0.113636	0.0813954	0.0987654	0.164706	0.153846	0.132653	0.145631	0.2	0.177083	0.189474	0.159574	0.11828	0.125	0.129032	0.139785	0.117021	0.108696	0.11828
Desonide	0.0555556	0.0701754	0.0185185	0.0178571	0.125	0.0701754	0.0545455	0.0535714	0.0535714	0.209677	0.2	0.213115	0.109375	0.084507	0.15942	0.262295	0.0983607	0.0289855	0.0294118	0.203704	0.160714	0.176471	0.188679	0.185185	0.152542	0.16129	0.135593	0.142857	0.2	0.196721	0.134146	0.121951	0.0875	0.106667	0.148148	0.137931	0.141304	0.142857	0.186813	0.188889	0.202247	0.170455	0.126437	0.133333	0.125	0.136364	0.1	0.103448	0.113636
Budesonide	0.0555556	0.0701754	0.0185185	0.0178571	0.125	0.0701754	0.0545455	0.0535714	0.0535714	0.209677	0.180328	0.213115	0.109375	0.084507	0.15942	0.262295	0.0983607	0.0289855	0.0294118	0.226415	0.160714	0.176471	0.188679	0.185185	0.152542	0.142857	0.135593	0.142857	0.2	0.196721	0.134146	0.121951	0.0875	0.106667	0.148148	0.137931	0.141304	0.142857	0.173913	0.188889	0.202247	0.170455	0.126437	0.133333	0.125	0.136364	0.1	0.103448	0.113636
Ciclesonide	0.0555556	0.0701754	0.0185185	0.0178571	0.145455	0.0892857	0.0740741	0.0727273	0.0727273	0.190476	0.180328	0.193548	0.0923077	0.0694444	0.142857	0.241935	0.0983607	0.0289855	0.0144928	0.203704	0.12069	0.153846	0.188679	0.163636	0.152542	0.180328	0.135593	0.125	0.180328	0.177419	0.120482	0.108434	0.0740741	0.0921053	0.1625	0.151163	0.129032	0.142857	0.173913	0.175824	0.188889	0.157303	0.113636	0.120879	0.11236	0.123596	0.1	0.0909091	0.101124
Deslanoside	0.0517241	0.0655738	0.0172414	0.0166667	0.135593	0.0833333	0.0689655	0.0677966	0.0677966	0.215385	0.206349	0.21875	0.102941	0.0945946	0.150685	0.246154	0.0923077	0.0273973	0.0277778	0.189655	0.232143	0.163636	0.155172	0.192982	0.142857	0.151515	0.126984	0.134328	0.1875	0.203125	0.114943	0.103448	0.0705882	0.0875	0.154762	0.144444	0.123711	0.126214	0.178947	0.168421	0.180851	0.150538	0.108696	0.115789	0.119565	0.130435	0.0957447	0.0989011	0.108696
Ouabain	0.0526316	0.0666667	0.0175439	0.0169492	0.137931	0.0847458	0.0701754	0.0689655	0.0689655	0.21875	0.209677	0.222222	0.104478	0.0958904	0.152778	0.25	0.09375	0.0277778	0.028169	0.192982	0.236364	0.166667	0.157895	0.196429	0.145161	0.136364	0.129032	0.136364	0.190476	0.206349	0.116279	0.104651	0.0714286	0.0886076	0.156627	0.146067	0.125	0.127451	0.168421	0.170213	0.182796	0.152174	0.10989	0.117021	0.120879	0.131868	0.0967742	0.1	0.10989
Mycophenolic acid	0.0576923	0.0925926	0	0	0.12963	0.0925926	0.0566038	0.0555556	0.0555556	0.196721	0.147541	0.220339	0.0952381	0.0714286	0.164179	0.229508	0.101695	0.0147059	0.0149254	0.166667	0.166667	0.183673	0.196078	0.192308	0.137931	0.147541	0.160714	0.129032	0.166667	0.163934	0.1375	0.139241	0.0897436	0.0945946	0.151899	0.154762	0.131868	0.157895	0.177778	0.193182	0.206897	0.16092	0.116279	0.123596	0.102273	0.113636	0.0777778	0.0930233	0.0909091
Estradiol valerate/Dienogest	0.0545455	0.107143	0.0181818	0.0175439	0.103448	0.0877193	0.0727273	0.0714286	0.0714286	0.151515	0.196721	0.229508	0.107692	0.0833333	0.157143	0.181818	0.0793651	0.0746269	0.0441176	0.222222	0.118644	0.12963	0.207547	0.181818	0.078125	0.15873	0.152542	0.123077	0.177419	0.15625	0.146341	0.1625	0.113924	0.135135	0.160494	0.162791	0.139785	0.153061	0.197802	0.173913	0.186813	0.155556	0.125	0.131868	0.136364	0.147727	0.123596	0.127907	0.125
Treprostinil	0.0681818	0.133333	0	0	0.152174	0.0851064	0.0666667	0.0652174	0.0652174	0.160714	0.148148	0.254902	0.12963	0.0983607	0.147541	0.218182	0.0754717	0.0166667	0.0169492	0.195652	0.195652	0.219512	0.177778	0.2	0.0943396	0.127273	0.14	0.107143	0.192308	0.166667	0.121622	0.138889	0.084507	0.106061	0.121622	0.141026	0.104651	0.108696	0.139535	0.127907	0.141176	0.120482	0.0864198	0.0952381	0.0987654	0.097561	0.0722892	0.0886076	0.0864198
Iloprost	0.0666667	0.0833333	0	0	0.148936	0.0833333	0.0652174	0.0638298	0.0638298	0.178571	0.166667	0.25	0.127273	0.0967742	0.163934	0.214286	0.0740741	0.0163934	0.0166667	0.217391	0.191489	0.214286	0.227273	0.222222	0.0925926	0.145455	0.16	0.125	0.211538	0.185185	0.135135	0.136986	0.0985916	0.104478	0.12	0.125	0.116279	0.119565	0.137931	0.139535	0.152941	0.13253	0.0987654	0.107143	0.097561	0.109756	0.0714286	0.0875	0.0853659
Norgestimate	0.0555556	0.0701754	0.0185185	0.0178571	0.105263	0.0892857	0.0740741	0.0727273	0.0727273	0.136364	0.2	0.213115	0.224138	0.184615	0.142857	0.203125	0.116667	0.145161	0.09375	0.226415	0.0833333	0.111111	0.145455	0.122807	0.114754	0.180328	0.135593	0.125	0.180328	0.15873	0.192308	0.164557	0.16	0.152778	0.1625	0.178571	0.166667	0.204301	0.2	0.202247	0.202247	0.197674	0.152941	0.159091	0.164706	0.176471	0.137931	0.156627	0.152941
Norelgestromin	0.0588235	0.0740741	0.0196078	0.0188679	0.0909091	0.0740741	0.0576923	0.0566038	0.0566038	0.142857	0.169492	0.163934	0.236364	0.193548	0.149254	0.213115	0.122807	0.152542	0.116667	0.265306	0.127273	0.117647	0.0714286	0.0892857	0.101695	0.131148	0.122807	0.131148	0.15	0.166667	0.184211	0.171053	0.183099	0.176471	0.153846	0.156627	0.159091	0.172043	0.179775	0.195402	0.195402	0.204819	0.17284	0.178571	0.185185	0.182927	0.142857	0.177215	0.17284
Fulvestrant	0.0961538	0.150943	0.1	0.0961538	0.188679	0.150943	0.137255	0.134615	0.134615	0.153846	0.142857	0.174603	0.109375	0.1	0.25	0.241935	0.0806452	0.0757576	0.111111	0.203704	0.181818	0.153846	0.0862069	0.122807	0.152542	0.241379	0.116667	0.2	0.180328	0.196721	0.256757	0.314286	0.242857	0.257576	0.291667	0.285714	0.22093	0.217391	0.255814	0.258824	0.27381	0.256098	0.225	0.228916	0.2375	0.234568	0.207317	0.230769	0.225
Ethinyl Estradiol	0.0810811	0.157895	0.027027	0.025641	0.0952381	0.1	0.0789474	0.0769231	0.0769231	0.115385	0.170213	0.117647	0.102041	0.0714286	0.145455	0.2	0.0869565	0.0384615	0.0392157	0.263158	0.142857	0.162162	0.0952381	0.119048	0.0851064	0.122449	0.0869565	0.1	0.122449	0.142857	0.117647	0.136364	0.111111	0.137931	0.151515	0.138889	0.1	0.104651	0.1375	0.139241	0.153846	0.131579	0.109589	0.118421	0.123288	0.121622	0.0933333	0.112676	0.109589
Quinestrol	0.0810811	0.157895	0.027027	0.025641	0.121951	0.128205	0.108108	0.105263	0.105263	0.115385	0.145833	0.117647	0.08	0.0526316	0.125	0.176471	0.0869565	0.0384615	0.0192308	0.263158	0.116279	0.162162	0.0952381	0.0930233	0.0851064	0.145833	0.0869565	0.0784314	0.1	0.12	0.101449	0.119403	0.09375	0.118644	0.151515	0.138889	0.0864198	0.104651	0.123457	0.125	0.139241	0.116883	0.0945946	0.103896	0.108108	0.106667	0.0933333	0.0972222	0.0945946
Mestranol	0.0769231	0.15	0.025641	0.0243902	0.116279	0.15	0.102564	0.1	0.1	0.111111	0.163265	0.113208	0.0769231	0.0508475	0.12069	0.169811	0.0833333	0.037037	0.0185185	0.25	0.111111	0.153846	0.116279	0.0888889	0.0816327	0.163265	0.0833333	0.0754717	0.0961538	0.115385	0.0985916	0.115942	0.0909091	0.114754	0.181818	0.150685	0.0843373	0.127907	0.134146	0.135802	0.15	0.113924	0.0921053	0.101266	0.105263	0.118421	0.0909091	0.0945946	0.0921053
Nabilone	0.0465116	0.113636	0.0238095	0.0227273	0.108696	0.0888889	0.0697674	0.0681818	0.0681818	0.166667	0.2	0.148148	0.0925926	0.0655738	0.152542	0.226415	0.0784314	0.0350877	0.0175439	0.232558	0.0816327	0.170732	0.159091	0.130435	0.166667	0.2	0.1	0.111111	0.132075	0.150943	0.140845	0.111111	0.0869565	0.109375	0.173913	0.175676	0.107143	0.123596	0.21519	0.158537	0.17284	0.1375	0.0886076	0.097561	0.12987	0.142857	0.115385	0.12	0.116883
Dronabinol	0.047619	0.116279	0.0243902	0.0232558	0.111111	0.0909091	0.0714286	0.0697674	0.0697674	0.169811	0.18	0.0892857	0.0740741	0.0491803	0.135593	0.207547	0.08	0.0357143	0.0178571	0.238095	0.0833333	0.175	0.111111	0.0851064	0.145833	0.18	0.08	0.0925926	0.0925926	0.132075	0.111111	0.0972222	0.0882353	0.111111	0.176471	0.146667	0.0823529	0.1	0.1875	0.146341	0.160494	0.125	0.0897436	0.0987654	0.131579	0.144737	0.116883	0.121622	0.118421
Artemether	0.0697674	0.0869565	0.0232558	0.0222222	0.106383	0.136364	0.0930233	0.0909091	0.0909091	0.142857	0.150943	0.188679	0.111111	0.0819672	0.169492	0.32	0.0980392	0.0714286	0.0350877	0.148936	0.0384615	0.0888889	0.181818	0.12766	0.23913	0.244898	0.166667	0.150943	0.196078	0.215686	0.138889	0.140845	0.101449	0.125	0.223881	0.189189	0.119048	0.147727	0.197531	0.185185	0.2	0.164557	0.115385	0.123457	0.157895	0.171053	0.142857	0.133333	0.144737
Abiraterone	0.0681818	0.108696	0.0227273	0.0217391	0.104167	0.108696	0.0909091	0.0888889	0.0888889	0.160714	0.192308	0.142857	0.0892857	0.0634921	0.09375	0.155172	0.163265	0.0517241	0.0344828	0.170213	0.0377358	0.111111	0.152174	0.102041	0.0943396	0.169811	0.0555556	0.0508475	0.107143	0.0862069	0.121622	0.108108	0.1	0.123077	0.238806	0.219178	0.144578	0.159091	0.209877	0.168675	0.182927	0.1625	0.142857	0.15	0.171053	0.184211	0.155844	0.162162	0.157895
Danazol	0.0576923	0.113208	0.0192308	0.0185185	0.0701754	0.0727273	0.0566038	0.0555556	0.0555556	0.15873	0.147541	0.125	0.15	0.119403	0.130435	0.209677	0.226415	0.131148	0.0625	0.211538	0.0862069	0.115385	0.0892857	0.0689655	0.157895	0.147541	0.0833333	0.09375	0.111111	0.126984	0.1375	0.153846	0.133333	0.140845	0.246575	0.197531	0.197674	0.222222	0.218391	0.280488	0.280488	0.2625	0.21519	0.219512	0.2125	0.225	0.197531	0.189873	0.2
Mifepristone	0.0566038	0.0909091	0.0188679	0.0181818	0.0689655	0.0909091	0.0555556	0.0545455	0.0545455	0.138462	0.224138	0.123077	0.129032	0.101449	0.112676	0.151515	0.0819672	0.0769231	0.0615385	0.207547	0.0847458	0.113208	0.107143	0.0862069	0.0806452	0.163934	0.047619	0.0757576	0.109375	0.107692	0.179487	0.123457	0.162162	0.188406	0.194805	0.225	0.155556	0.193548	0.215909	0.177778	0.191011	0.172414	0.154762	0.16092	0.166667	0.178571	0.152941	0.158537	0.154762
Megestrol	0.0714286	0.0888889	0.0238095	0.0227273	0.0851064	0.0888889	0.0697674	0.0681818	0.0681818	0.125	0.176471	0.127273	0.113208	0.0833333	0.133333	0.203704	0.0576923	0.0350877	0.0175439	0.232558	0.104167	0.116279	0.186047	0.155556	0.0980392	0.176471	0.1	0.111111	0.176471	0.173077	0.125	0.111111	0.0869565	0.109375	0.140845	0.144737	0.107143	0.123596	0.156627	0.130952	0.144578	0.123457	0.0886076	0.097561	0.101266	0.113924	0.0875	0.0909091	0.0886076
Medroxyprogesterone	0.0714286	0.0888889	0.0238095	0.0227273	0.0851064	0.0888889	0.0697674	0.0681818	0.0681818	0.125	0.176471	0.127273	0.113208	0.0833333	0.133333	0.203704	0.0576923	0.0350877	0.0175439	0.232558	0.104167	0.116279	0.186047	0.155556	0.0980392	0.176471	0.1	0.111111	0.176471	0.173077	0.125	0.111111	0.0869565	0.109375	0.140845	0.144737	0.107143	0.123596	0.156627	0.130952	0.144578	0.123457	0.0886076	0.097561	0.101266	0.113924	0.0875	0.0909091	0.0886076
Formestane	0.075	0.0930233	0.025	0.0238095	0.0888889	0.0930233	0.0731707	0.0714286	0.0714286	0.12963	0.183673	0.132075	0.117647	0.0862069	0.137931	0.211538	0.06	0.0363636	0.0181818	0.214286	0.0851064	0.121951	0.195122	0.162791	0.102041	0.16	0.104167	0.115385	0.183673	0.18	0.128571	0.114286	0.0895522	0.112903	0.144928	0.148649	0.109756	0.126437	0.146341	0.134146	0.148148	0.126582	0.0909091	0.1	0.103896	0.116883	0.0897436	0.0933333	0.0909091
Medrysone	0.075	0.0930233	0.025	0.0238095	0.0888889	0.0930233	0.0731707	0.0714286	0.0714286	0.12963	0.183673	0.132075	0.0961538	0.0677966	0.137931	0.188679	0.06	0.0363636	0.0181818	0.243902	0.0851064	0.121951	0.195122	0.162791	0.102041	0.183673	0.104167	0.115385	0.16	0.156863	0.128571	0.114286	0.0895522	0.112903	0.144928	0.148649	0.109756	0.126437	0.160494	0.134146	0.148148	0.126582	0.0909091	0.1	0.103896	0.116883	0.0897436	0.0933333	0.0909091
Methyltestosterone	0.0769231	0.0952381	0.025641	0.0243902	0.0909091	0.0952381	0.075	0.0731707	0.0731707	0.132075	0.1875	0.113208	0.0980392	0.0689655	0.101695	0.169811	0.0612245	0.037037	0.0185185	0.25	0.111111	0.125	0.142857	0.113636	0.0816327	0.163265	0.0612245	0.0754717	0.117647	0.115385	0.0985916	0.084507	0.0746269	0.0967742	0.130435	0.12	0.0843373	0.102273	0.134146	0.108434	0.121951	0.1	0.0779221	0.0875	0.0909091	0.103896	0.0769231	0.08	0.0779221
Rimexolone	0.0714286	0.0888889	0.0238095	0.0227273	0.108696	0.0888889	0.0697674	0.0681818	0.0681818	0.145455	0.176471	0.148148	0.0925926	0.0655738	0.133333	0.181818	0.0576923	0.0350877	0.0175439	0.292683	0.104167	0.142857	0.186047	0.155556	0.0980392	0.176471	0.1	0.111111	0.153846	0.150943	0.125	0.111111	0.0869565	0.109375	0.140845	0.144737	0.107143	0.123596	0.156627	0.130952	0.144578	0.123457	0.0886076	0.097561	0.101266	0.113924	0.0875	0.0909091	0.0886076
Paricalcitol	0.0731707	0.0909091	0.0243902	0.0232558	0.0869565	0.0909091	0.0714286	0.0697674	0.0697674	0.127273	0.229167	0.12963	0.0943396	0.0666667	0.175439	0.230769	0.0588235	0.0357143	0.0363636	0.238095	0.130435	0.119048	0.136364	0.159091	0.122449	0.204082	0.125	0.156863	0.134615	0.2	0.126761	0.112676	0.0882353	0.111111	0.126761	0.116883	0.0952381	0.1	0.1875	0.146341	0.160494	0.125	0.0897436	0.0987654	0.102564	0.115385	0.075	0.0921053	0.0897436
Alfacalcidol	0.0714286	0.0888889	0.0238095	0.0227273	0.108696	0.0888889	0.0697674	0.0681818	0.0681818	0.166667	0.22449	0.127273	0.0925926	0.0655738	0.152542	0.203704	0.0576923	0.0350877	0.0357143	0.261905	0.152174	0.142857	0.108696	0.130435	0.0980392	0.176471	0.1	0.132075	0.111111	0.173077	0.109589	0.0958904	0.0869565	0.109375	0.125	0.101266	0.0813954	0.0869565	0.170732	0.130952	0.144578	0.109756	0.0886076	0.097561	0.101266	0.113924	0.0740741	0.0909091	0.0886076
Calcipotriol	0.0714286	0.0888889	0.0238095	0.0227273	0.0851064	0.0888889	0.0697674	0.0681818	0.0681818	0.166667	0.2	0.127273	0.0925926	0.0655738	0.172414	0.25	0.0576923	0.0350877	0.0357143	0.232558	0.152174	0.116279	0.133333	0.155556	0.12	0.153846	0.122449	0.153846	0.132075	0.196078	0.125	0.111111	0.0869565	0.109375	0.125	0.115385	0.0941176	0.0989011	0.156627	0.144578	0.158537	0.123457	0.0886076	0.097561	0.101266	0.113924	0.0740741	0.0909091	0.0886076
Drostanolone	0.0857143	0.105263	0.0285714	0.027027	0.1	0.105263	0.0833333	0.0810811	0.0810811	0.12	0.204545	0.122449	0.106383	0.0740741	0.109091	0.183673	0.0666667	0.04	0.02	0.243243	0.121951	0.138889	0.157895	0.125	0.0888889	0.177778	0.0666667	0.0816327	0.12766	0.125	0.104478	0.0895522	0.0793651	0.103448	0.138462	0.126761	0.0886076	0.107143	0.141026	0.113924	0.128205	0.105263	0.0821918	0.0921053	0.0958904	0.109589	0.0810811	0.084507	0.0821918
Fluoxymesterone	0.142857	0.155556	0.0952381	0.0909091	0.148936	0.155556	0.139535	0.136364	0.136364	0.137931	0.188679	0.140351	0.107143	0.0793651	0.183333	0.192982	0.0545455	0.0333333	0.0701754	0.244444	0.12	0.108696	0.148936	0.145833	0.0925926	0.235294	0.0943396	0.145455	0.145455	0.142857	0.12	0.152778	0.0833333	0.104478	0.166667	0.168831	0.103448	0.107527	0.151163	0.126437	0.139535	0.119048	0.0853659	0.0941176	0.097561	0.109756	0.0714286	0.0875	0.0853659
Cyproterone	0.159091	0.170213	0.0652174	0.0851064	0.117647	0.145833	0.106383	0.12766	0.12766	0.169492	0.157895	0.114754	0.101695	0.0757576	0.193548	0.20339	0.0517241	0.031746	0.0666667	0.255319	0.0925926	0.102041	0.163265	0.137255	0.0877193	0.2	0.0892857	0.157895	0.157895	0.155172	0.115385	0.162162	0.08	0.1	0.191781	0.192308	0.1	0.115789	0.146067	0.122222	0.134831	0.114943	0.0823529	0.0909091	0.0941176	0.105882	0.0813954	0.0843373	0.0823529
Fluorometholone	0.133333	0.145833	0.0888889	0.0851064	0.14	0.145833	0.130435	0.12766	0.12766	0.131148	0.178571	0.152542	0.12069	0.0923077	0.213115	0.224138	0.0517241	0.031746	0.0666667	0.229167	0.113208	0.102041	0.1875	0.183673	0.0877193	0.222222	0.12963	0.178571	0.2	0.196429	0.12987	0.178082	0.0945946	0.115942	0.175676	0.177215	0.11236	0.115789	0.159091	0.134831	0.147727	0.127907	0.0952381	0.103448	0.107143	0.119048	0.0813954	0.097561	0.0952381
Testosterone Propionate	0.0731707	0.0909091	0.0243902	0.0232558	0.136364	0.116279	0.097561	0.0952381	0.0952381	0.148148	0.18	0.173077	0.0740741	0.0491803	0.116667	0.163636	0.0588235	0.0357143	0.0178571	0.238095	0.0612245	0.119048	0.219512	0.159091	0.1	0.204082	0.102041	0.0925926	0.156863	0.132075	0.126761	0.112676	0.0882353	0.111111	0.142857	0.146667	0.108434	0.125	0.158537	0.13253	0.146341	0.125	0.0897436	0.0987654	0.102564	0.115385	0.0886076	0.0921053	0.0897436
Nandrolone decanoate	0.075	0.0930233	0.025	0.0238095	0.139535	0.119048	0.1	0.097561	0.097561	0.150943	0.183673	0.176471	0.0754717	0.05	0.118644	0.166667	0.06	0.0363636	0.0181818	0.243902	0.0625	0.121951	0.225	0.162791	0.102041	0.183673	0.104167	0.0943396	0.16	0.134615	0.128571	0.114286	0.0895522	0.112903	0.144928	0.148649	0.109756	0.126437	0.146341	0.134146	0.148148	0.126582	0.0909091	0.1	0.103896	0.116883	0.0897436	0.0933333	0.0909091
Ethynodiol Diacetate	0.0731707	0.0909091	0.0243902	0.0232558	0.111111	0.116279	0.097561	0.0952381	0.0952381	0.127273	0.18	0.173077	0.0740741	0.0491803	0.135593	0.185185	0.0588235	0.0357143	0.0178571	0.209302	0.04	0.0930233	0.25	0.186047	0.1	0.204082	0.125	0.113208	0.18	0.153846	0.126761	0.128571	0.0882353	0.111111	0.142857	0.146667	0.108434	0.125	0.158537	0.13253	0.146341	0.125	0.0897436	0.0987654	0.102564	0.115385	0.0886076	0.0921053	0.0897436
Nandrolone phenpropionate	0.0769231	0.121951	0.025641	0.0243902	0.142857	0.121951	0.102564	0.1	0.1	0.153846	0.163265	0.18	0.0769231	0.0508475	0.140351	0.169811	0.0833333	0.037037	0.0185185	0.219512	0.0638298	0.153846	0.2	0.166667	0.104167	0.163265	0.106383	0.0961538	0.163265	0.137255	0.147059	0.132353	0.107692	0.133333	0.147059	0.166667	0.125	0.127907	0.148148	0.135802	0.15	0.142857	0.106667	0.115385	0.12	0.118421	0.105263	0.109589	0.106667
Eplerenone	0.0416667	0.0588235	0.0212766	0.0204082	0.0980392	0.125	0.0851064	0.0833333	0.0833333	0.192982	0.160714	0.155172	0.0666667	0.0447761	0.123077	0.22807	0.111111	0.0322581	0.016129	0.16	0.0357143	0.0816327	0.217391	0.163265	0.150943	0.181818	0.111111	0.101695	0.160714	0.137931	0.116883	0.103896	0.0810811	0.101449	0.162162	0.15	0.139535	0.153846	0.147727	0.162791	0.176471	0.170732	0.123457	0.130952	0.121951	0.134146	0.108434	0.0987654	0.109756
Spironolactone	0.0444444	0.0625	0.0227273	0.0217391	0.0816327	0.0851064	0.0666667	0.0652174	0.0652174	0.160714	0.215686	0.142857	0.0701754	0.046875	0.186441	0.196429	0.0961538	0.0338983	0.0169492	0.170213	0.0784314	0.0869565	0.232558	0.227273	0.137255	0.169811	0.0961538	0.107143	0.169811	0.145455	0.169014	0.15493	0.132353	0.15873	0.185714	0.186667	0.17284	0.172414	0.195122	0.197531	0.2125	0.207792	0.157895	0.164557	0.155844	0.168831	0.141026	0.146667	0.142857
Testolactone	0.0512821	0.0714286	0.0263158	0.025	0.0930233	0.097561	0.0769231	0.075	0.075	0.18	0.191489	0.137255	0.0784314	0.0517241	0.122807	0.196078	0.0625	0.0377358	0.0188679	0.195122	0.0425532	0.1	0.236842	0.170732	0.155556	0.166667	0.0851064	0.0980392	0.166667	0.14	0.132353	0.101449	0.0923077	0.116667	0.166667	0.169014	0.1125	0.116279	0.164557	0.1375	0.151899	0.144737	0.0933333	0.102564	0.136986	0.150685	0.121622	0.126761	0.123288
Drospirenone	0.047619	0.0666667	0.0243902	0.0232558	0.0869565	0.0909091	0.0714286	0.0697674	0.0697674	0.192308	0.18	0.12963	0.0740741	0.0491803	0.116667	0.207547	0.102041	0.0357143	0.0178571	0.181818	0.04	0.0930233	0.219512	0.159091	0.145833	0.156863	0.08	0.0925926	0.156863	0.132075	0.126761	0.0972222	0.0882353	0.111111	0.142857	0.146667	0.135802	0.137931	0.144578	0.160494	0.175	0.168831	0.118421	0.126582	0.116883	0.12987	0.102564	0.106667	0.103896
Levonorgestrel	0.0769231	0.0952381	0.025641	0.0243902	0.116279	0.0952381	0.075	0.0731707	0.0731707	0.153846	0.163265	0.134615	0.0980392	0.0689655	0.101695	0.169811	0.0612245	0.037037	0.0185185	0.351351	0.136364	0.153846	0.116279	0.113636	0.0816327	0.117647	0.0612245	0.0754717	0.117647	0.115385	0.0985916	0.084507	0.0746269	0.0967742	0.114286	0.12	0.0843373	0.0898876	0.107143	0.0952381	0.108434	0.1	0.0779221	0.0875	0.0909091	0.0897436	0.0769231	0.08	0.0779221
Etonogestrel	0.075	0.0930233	0.025	0.0238095	0.113636	0.0930233	0.0731707	0.0714286	0.0714286	0.173077	0.16	0.132075	0.0961538	0.0677966	0.1	0.166667	0.06	0.0363636	0.0181818	0.342105	0.133333	0.15	0.113636	0.111111	0.08	0.115385	0.06	0.0740741	0.115385	0.113208	0.0972222	0.0833333	0.0735294	0.0952381	0.112676	0.118421	0.0833333	0.0888889	0.105882	0.0941176	0.107143	0.0987654	0.0769231	0.0864198	0.0897436	0.0886076	0.0759494	0.0789474	0.0769231
Gestodene	0.0789474	0.097561	0.0263158	0.025	0.119048	0.097561	0.0769231	0.075	0.075	0.156863	0.166667	0.137255	0.1	0.0701754	0.103448	0.173077	0.0625	0.0377358	0.0188679	0.324324	0.113636	0.157895	0.119048	0.116279	0.0833333	0.12	0.0625	0.0769231	0.12	0.117647	0.1	0.0857143	0.0757576	0.0983607	0.115942	0.121622	0.0853659	0.0909091	0.108434	0.0963855	0.109756	0.101266	0.0789474	0.0886076	0.0921053	0.0909091	0.0779221	0.0810811	0.0789474
Norethindrone	0.0789474	0.097561	0.0263158	0.025	0.0930233	0.097561	0.0769231	0.075	0.075	0.134615	0.166667	0.115385	0.1	0.0701754	0.103448	0.173077	0.0625	0.0377358	0.0188679	0.289474	0.113636	0.128205	0.119048	0.116279	0.0833333	0.12	0.0625	0.0769231	0.12	0.117647	0.1	0.0857143	0.0757576	0.0983607	0.115942	0.121622	0.0853659	0.0909091	0.108434	0.0963855	0.109756	0.101266	0.0789474	0.0886076	0.0921053	0.0909091	0.0779221	0.0810811	0.0789474
Allylestrenol	0.0810811	0.1	0.027027	0.025641	0.121951	0.1	0.0789474	0.0769231	0.0769231	0.183673	0.122449	0.0961538	0.0588235	0.0344828	0.0862069	0.153846	0.0638298	0.0384615	0.0192308	0.297297	0.142857	0.162162	0.0697674	0.0681818	0.0625	0.1	0.0416667	0.0576923	0.0784314	0.0980392	0.0704225	0.0714286	0.0606061	0.0819672	0.101449	0.0933333	0.060241	0.0674157	0.0833333	0.0843373	0.097561	0.0886076	0.0657895	0.0759494	0.0789474	0.0779221	0.0649351	0.0675676	0.0657895
Desogestrel	0.0789474	0.097561	0.0263158	0.025	0.119048	0.097561	0.0769231	0.075	0.075	0.18	0.12	0.0943396	0.0576923	0.0338983	0.0847458	0.150943	0.0625	0.0377358	0.0188679	0.361111	0.139535	0.157895	0.0681818	0.0666667	0.0612245	0.0980392	0.0408163	0.0566038	0.0769231	0.0961538	0.0694444	0.0704225	0.0597015	0.0806452	0.1	0.0921053	0.0595238	0.0666667	0.0823529	0.0833333	0.0963855	0.0875	0.0649351	0.075	0.0779221	0.0769231	0.0641026	0.0666667	0.0649351
Dydrogesterone	0.0857143	0.105263	0.0285714	0.027027	0.0731707	0.0769231	0.0540541	0.0526316	0.0526316	0.12	0.152174	0.0784314	0.0833333	0.0545455	0.109091	0.137255	0.0666667	0.04	0.02	0.179487	0.0222222	0.0789474	0.157895	0.097561	0.0888889	0.152174	0.0666667	0.0816327	0.104167	0.102041	0.121212	0.106061	0.0967742	0.122807	0.15625	0.142857	0.102564	0.120482	0.155844	0.128205	0.142857	0.12	0.0972222	0.106667	0.111111	0.125	0.0958904	0.1	0.0972222
Exemestane	0.0857143	0.105263	0.0285714	0.027027	0.0731707	0.0769231	0.0540541	0.0526316	0.0526316	0.142857	0.152174	0.0784314	0.0833333	0.0545455	0.109091	0.137255	0.0666667	0.04	0.02	0.179487	0.0222222	0.0789474	0.157895	0.097561	0.0888889	0.12766	0.0666667	0.0816327	0.104167	0.102041	0.121212	0.106061	0.0967742	0.122807	0.15625	0.142857	0.102564	0.120482	0.141026	0.128205	0.142857	0.12	0.0972222	0.106667	0.111111	0.125	0.0958904	0.1	0.0972222
Dihydrotachysterol	0.0833333	0.102564	0.0277778	0.0263158	0.097561	0.102564	0.0810811	0.0789474	0.0789474	0.14	0.173913	0.0769231	0.06	0.0350877	0.0877193	0.156863	0.0652174	0.0392157	0.0196078	0.27027	0.119048	0.135135	0.097561	0.0697674	0.0638298	0.173913	0.0425532	0.0588235	0.08	0.1	0.0714286	0.0724638	0.0615385	0.0833333	0.119403	0.0945946	0.0609756	0.0804598	0.125	0.0987654	0.1125	0.0897436	0.0666667	0.0769231	0.08	0.0933333	0.0657895	0.0684932	0.0666667
Picrotoxin	0.0612245	0.0769231	0.0204082	0.0196078	0.0740741	0.0769231	0.06	0.0588235	0.0588235	0.206897	0.218182	0.189655	0.118644	0.0909091	0.171875	0.333333	0.107143	0.03125	0.031746	0.2	0.0909091	0.1	0.234043	0.204082	0.166667	0.175439	0.169811	0.155172	0.218182	0.214286	0.142857	0.12987	0.0933333	0.114286	0.173333	0.160494	0.149425	0.150538	0.211765	0.2	0.214286	0.180723	0.134146	0.141176	0.146341	0.158537	0.13253	0.123457	0.134146
Ingenol Mebutate	0.0416667	0.0384615	0.0212766	0.0204082	0.166667	0.102041	0.0851064	0.0833333	0.0833333	0.172414	0.27451	0.240741	0.122807	0.111111	0.177419	0.272727	0.0526316	0.0322581	0.0327869	0.183673	0.234043	0.177778	0.217391	0.266667	0.109091	0.203704	0.176471	0.181818	0.25	0.269231	0.131579	0.118421	0.0810811	0.0857143	0.102564	0.108434	0.113636	0.117021	0.174419	0.136364	0.149425	0.116279	0.0833333	0.091954	0.0823529	0.0941176	0.0574713	0.0722892	0.0705882
Travoprost	0.111111	0.125	0.116279	0.111111	0.272727	0.2	0.186047	0.181818	0.181818	0.192982	0.226415	0.240741	0.122807	0.111111	0.258621	0.272727	0.0714286	0.0322581	0.0862069	0.234043	0.208333	0.204545	0.191489	0.212766	0.109091	0.27451	0.153846	0.226415	0.226415	0.245283	0.162162	0.180556	0.111111	0.101449	0.146667	0.15	0.126437	0.129032	0.188235	0.162791	0.176471	0.142857	0.109756	0.117647	0.108434	0.120482	0.0823529	0.0987654	0.0963855
Tafluprost	0.116279	0.130435	0.0952381	0.0909091	0.255814	0.181818	0.166667	0.162791	0.162791	0.2	0.235294	0.25	0.107143	0.0793651	0.245614	0.236364	0.0740741	0.0333333	0.0701754	0.244444	0.217391	0.214286	0.2	0.222222	0.0925926	0.26	0.16	0.211538	0.188679	0.207547	0.150685	0.169014	0.0985916	0.104478	0.150685	0.153846	0.116279	0.119565	0.178571	0.152941	0.166667	0.13253	0.0987654	0.107143	0.097561	0.109756	0.0714286	0.0875	0.0853659
Latanoprost	0.0789474	0.097561	0	0	0.119048	0.097561	0.0769231	0.075	0.075	0.156863	0.244444	0.26087	0.122449	0.0892857	0.207547	0.244898	0.0851064	0.0185185	0.0188679	0.225	0.195122	0.189189	0.236842	0.263158	0.106383	0.191489	0.186047	0.166667	0.191489	0.212766	0.149254	0.134328	0.0923077	0.0983607	0.115942	0.121622	0.1125	0.116279	0.179487	0.151899	0.166667	0.12987	0.0933333	0.102564	0.0921053	0.105263	0.0641026	0.0810811	0.0789474
Mupirocin	0.06	0.0555556	0	0	0.134615	0.0754717	0.0588235	0.0576923	0.0576923	0.267857	0.172414	0.22807	0.116667	0.106061	0.151515	0.303571	0.0677966	0.0151515	0.0153846	0.173077	0.22	0.166667	0.204082	0.22449	0.142857	0.152542	0.166667	0.133333	0.214286	0.210526	0.126582	0.113924	0.0779221	0.0821918	0.141026	0.130952	0.10989	0.113402	0.168539	0.157303	0.170455	0.137931	0.0930233	0.101124	0.117647	0.129412	0.091954	0.0952381	0.105882
Dinoprostone	0.0540541	0.0487805	0	0	0.097561	0.075	0.0526316	0.0512821	0.0512821	0.163265	0.173913	0.244444	0.12766	0.0925926	0.169811	0.255319	0.0652174	0.0192308	0.0196078	0.27027	0.175	0.135135	0.25	0.277778	0.111111	0.125	0.195122	0.173913	0.227273	0.222222	0.136364	0.121212	0.078125	0.0833333	0.0869565	0.109589	0.115385	0.105882	0.125	0.126582	0.141026	0.118421	0.0810811	0.0909091	0.08	0.0789474	0.0519481	0.0684932	0.0666667
Alprostadil	0.0540541	0.0487805	0	0	0.097561	0.075	0.0526316	0.0512821	0.0512821	0.163265	0.173913	0.244444	0.12766	0.0925926	0.169811	0.255319	0.0652174	0.0192308	0.0196078	0.27027	0.175	0.135135	0.25	0.277778	0.111111	0.125	0.195122	0.173913	0.227273	0.222222	0.136364	0.121212	0.078125	0.0833333	0.0869565	0.109589	0.115385	0.105882	0.125	0.126582	0.141026	0.118421	0.0810811	0.0909091	0.08	0.0789474	0.0519481	0.0684932	0.0666667
Epoprostenol	0.047619	0.0434783	0	0	0.0869565	0.0666667	0.0465116	0.0454545	0.0454545	0.192308	0.156863	0.22	0.115385	0.0847458	0.135593	0.28	0.102041	0.0175439	0.0178571	0.238095	0.155556	0.119048	0.190476	0.214286	0.170213	0.113208	0.148936	0.134615	0.18	0.176471	0.111111	0.0972222	0.0571429	0.0606061	0.0810811	0.102564	0.121951	0.11236	0.117647	0.146341	0.160494	0.139241	0.0897436	0.0987654	0.075	0.0740741	0.0487805	0.0641026	0.0625
Misoprostol	0.0465116	0.0425532	0.0238095	0.0227273	0.133333	0.139535	0.0952381	0.0930233	0.0930233	0.145455	0.22449	0.24	0.113208	0.0833333	0.172414	0.25	0.0576923	0.0350877	0.0357143	0.292683	0.152174	0.116279	0.243902	0.238095	0.0980392	0.2	0.195652	0.176471	0.22449	0.22	0.140845	0.126761	0.0869565	0.0923077	0.125	0.12987	0.120482	0.136364	0.156627	0.144578	0.158537	0.123457	0.0886076	0.097561	0.0875	0.1	0.0609756	0.0769231	0.075
Gemfibrozil	0.0789474	0.125	0.0263158	0.025	0.205128	0.125	0.105263	0.102564	0.102564	0.156863	0.244444	0.234043	0.1	0.0701754	0.142857	0.196078	0.0625	0.0377358	0.0188679	0.225	0.166667	0.257143	0.205128	0.170732	0.0833333	0.244444	0.108696	0.0980392	0.166667	0.14	0.132353	0.134328	0.0923077	0.0983607	0.149254	0.152778	0.0987654	0.129412	0.179487	0.1375	0.151899	0.115385	0.0789474	0.0886076	0.0921053	0.105263	0.0779221	0.0810811	0.0789474
Nonoxynol-9	0.0526316	0.0731707	0	0	0.179487	0.1	0.0789474	0.0769231	0.0769231	0.234043	0.1	0.23913	0.102041	0.0714286	0.145455	0.2	0.0638298	0.0188679	0	0.230769	0.230769	0.30303	0.15	0.146341	0.0851064	0.145833	0.136364	0.1	0.145833	0.166667	0.101449	0.102941	0.0769231	0.0819672	0.0857143	0.0933333	0.0731707	0.0674157	0.0833333	0.0843373	0.097561	0.102564	0.0657895	0.0759494	0.0789474	0.0779221	0.0649351	0.0675676	0.0657895
Methyldopa	0.0769231	0.121951	0.025641	0.0243902	0.116279	0.0952381	0.075	0.0731707	0.0731707	0.176471	0.425	0.340909	0.244444	0.265306	0.181818	0.265306	0.106383	0.0769231	0.122449	0.219512	0.190476	0.184211	0.2	0.25641	0.0816327	0.14	0.130435	0.14	0.266667	0.234043	0.238095	0.241935	0.2	0.214286	0.164179	0.217391	0.2	0.197531	0.207792	0.210526	0.243243	0.222222	0.169014	0.175676	0.183099	0.180556	0.150685	0.173913	0.169014
Metyrosine	0.0571429	0.0789474	0.0294118	0.0277778	0.131579	0.108108	0.0857143	0.0833333	0.0833333	0.195652	0.485714	0.35	0.243902	0.266667	0.176471	0.212766	0.119048	0.0851064	0.136364	0.25	0.216216	0.212121	0.194444	0.257143	0.0909091	0.155556	0.119048	0.130435	0.238095	0.204545	0.258621	0.2	0.218182	0.235294	0.140625	0.19697	0.214286	0.179487	0.189189	0.191781	0.225352	0.238806	0.181818	0.188406	0.19697	0.19403	0.161765	0.1875	0.181818
Carbidopa	0.0625	0.1	0.0208333	0.02	0.0961538	0.0784314	0.0612245	0.06	0.06	0.169492	0.375	0.333333	0.3	0.339623	0.213115	0.267857	0.196078	0.140351	0.185185	0.18	0.18	0.148936	0.1875	0.234043	0.0877193	0.137931	0.173077	0.178571	0.269231	0.264151	0.279412	0.283582	0.246154	0.222222	0.175676	0.223684	0.269231	0.261905	0.275	0.2625	0.294872	0.276316	0.226667	0.246753	0.24	0.236842	0.207792	0.232877	0.226667
Dextrothyroxine	0.162162	0.27027	0.0512821	0.0487805	0.166667	0.119048	0.128205	0.125	0.125	0.196078	0.318182	0.363636	0.1875	0.235294	0.222222	0.188679	0.0816327	0.0555556	0.142857	0.159091	0.186047	0.179487	0.166667	0.25	0.08	0.16	0.152174	0.16	0.208333	0.156863	0.19697	0.278689	0.177419	0.232143	0.215385	0.268657	0.166667	0.166667	0.205128	0.192308	0.223684	0.202703	0.166667	0.157895	0.180556	0.178082	0.164384	0.188406	0.183099
Liotrix	0.15	0.25	0.047619	0.0454545	0.155556	0.111111	0.119048	0.116279	0.116279	0.207547	0.270833	0.369565	0.176471	0.222222	0.232143	0.178571	0.0980392	0.0909091	0.156863	0.148936	0.125	0.166667	0.238095	0.232558	0.0754717	0.150943	0.191489	0.173077	0.196078	0.148148	0.223881	0.306452	0.206349	0.263158	0.242424	0.294118	0.189873	0.188235	0.227848	0.21519	0.246753	0.226667	0.191781	0.181818	0.205479	0.202703	0.222222	0.214286	0.208333
Mexiletine	0.09375	0.147059	0	0	0.205882	0.114286	0.0909091	0.0882353	0.0882353	0.261905	0.25	0.238095	0.139535	0.145833	0.0740741	0.122449	0.125	0.0652174	0.0909091	0.162162	0.162162	0.266667	0.108108	0.05	0.0454545	0.162791	0.0465116	0.0204082	0.0416667	0.0625	0.163934	0.166667	0.160714	0.173077	0.163934	0.166667	0.136986	0.168831	0.178082	0.180556	0.214286	0.173913	0.134328	0.142857	0.149254	0.164179	0.132353	0.138462	0.134328
Phenylephrine	0.0625	0.0857143	0	0	0.142857	0.117647	0.0606061	0.0588235	0.0588235	0.3	0.289474	0.378378	0.2	0.2	0.14	0.173913	0.128205	0.0434783	0.0681818	0.235294	0.272727	0.321429	0.111111	0.171429	0.0714286	0.113636	0.1	0.0888889	0.139535	0.162791	0.166667	0.131148	0.163636	0.176471	0.129032	0.151515	0.138889	0.126582	0.133333	0.135135	0.166667	0.176471	0.136364	0.144928	0.151515	0.149254	0.117647	0.140625	0.136364
Clenbuterol	0.189189	0.230769	0.0769231	0.1	0.190476	0.170732	0.125	0.15	0.15	0.319149	0.372093	0.297872	0.16	0.207547	0.196429	0.163636	0.125	0.0943396	0.212766	0.3	0.209302	0.236842	0.0869565	0.108696	0.0377358	0.204082	0.0588235	0.134615	0.113208	0.132075	0.230769	0.274194	0.233333	0.25	0.25	0.283582	0.194805	0.207317	0.25	0.236842	0.27027	0.232877	0.197183	0.202703	0.211268	0.225352	0.178082	0.202899	0.197183
Aminosalicylic Acid	0.0967742	0.151515	0	0	0.0810811	0.0555556	0.0606061	0.0588235	0.0588235	0.181818	0.361111	0.307692	0.230769	0.227273	0.212766	0.227273	0.1	0.0909091	0.119048	0.105263	0.135135	0.193548	0.176471	0.28125	0.125	0.113636	0.157895	0.166667	0.195122	0.190476	0.296296	0.232143	0.254902	0.276596	0.147541	0.245902	0.223881	0.219178	0.287879	0.272727	0.292308	0.25	0.229508	0.215385	0.225806	0.222222	0.206349	0.237288	0.229508
Mesalazine	0.1	0.15625	0	0	0.0833333	0.0571429	0.0625	0.0606061	0.0606061	0.186047	0.371429	0.315789	0.236842	0.232558	0.217391	0.232558	0.102564	0.0681818	0.121951	0.108108	0.138889	0.2	0.181818	0.290323	0.128205	0.116279	0.162162	0.170732	0.2	0.195122	0.301887	0.236364	0.26	0.282609	0.15	0.25	0.208955	0.205479	0.272727	0.257576	0.276923	0.234375	0.213115	0.2	0.209677	0.206349	0.190476	0.220339	0.213115
Droxidopa	0.09375	0.147059	0	0	0.0789474	0.0540541	0.0588235	0.0571429	0.0571429	0.177778	0.428571	0.368421	0.25641	0.309524	0.234043	0.27907	0.097561	0.0652174	0.116279	0.102564	0.162162	0.1875	0.205882	0.354839	0.121951	0.111111	0.184211	0.190476	0.282051	0.275	0.245614	0.25	0.203704	0.22	0.145161	0.203125	0.185714	0.184211	0.228571	0.214286	0.25	0.208955	0.169231	0.15942	0.166667	0.164179	0.149254	0.174603	0.169231
Methoxamine	0.09375	0.147059	0	0	0.108108	0.147059	0.0909091	0.0882353	0.0882353	0.177778	0.388889	0.3	0.225	0.25	0.183673	0.25	0.125	0.0652174	0.116279	0.131579	0.131579	0.1875	0.171429	0.2	0.121951	0.219512	0.184211	0.136364	0.162791	0.214286	0.245614	0.22807	0.203704	0.22	0.20339	0.222222	0.185714	0.216216	0.246377	0.25	0.287879	0.227273	0.169231	0.176471	0.184615	0.2	0.149254	0.174603	0.169231
Levonordefrin	0.107143	0.166667	0	0	0.0882353	0.09375	0.0666667	0.0645161	0.0645161	0.195122	0.393939	0.297297	0.285714	0.307692	0.173913	0.275	0.138889	0.0714286	0.128205	0.147059	0.147059	0.214286	0.15625	0.225806	0.105263	0.15	0.138889	0.121951	0.210526	0.236842	0.240741	0.245283	0.22	0.23913	0.175439	0.216667	0.19697	0.194444	0.205882	0.227273	0.265625	0.241935	0.180328	0.1875	0.196721	0.193548	0.15873	0.186441	0.180328
Salicylamide	0.1	0.15625	0	0	0.0833333	0.0571429	0.0625	0.0606061	0.0606061	0.186047	0.333333	0.25	0.342857	0.292683	0.191489	0.204545	0.102564	0.0930233	0.121951	0.108108	0.138889	0.2	0.114286	0.212121	0.1	0.0909091	0.131579	0.142857	0.142857	0.166667	0.301887	0.236364	0.235294	0.229167	0.15	0.25	0.227273	0.222222	0.272727	0.276923	0.276923	0.215385	0.213115	0.2	0.209677	0.206349	0.190476	0.220339	0.213115
Acetaminophen	0.0714286	0.0967742	0	0	0.0909091	0.0967742	0.0689655	0.0666667	0.0666667	0.170732	0.323529	0.236842	0.419355	0.282051	0.152174	0.190476	0.142857	0.0731707	0.102564	0.151515	0.117647	0.222222	0.16129	0.193548	0.0789474	0.125	0.111111	0.097561	0.153846	0.15	0.346939	0.181818	0.276596	0.272727	0.137931	0.285714	0.258065	0.214286	0.246154	0.25	0.25	0.245902	0.224138	0.229508	0.241379	0.237288	0.2	0.232143	0.224138
Olsalazine	0.0810811	0.189189	0	0	0.0697674	0.047619	0.0512821	0.05	0.05	0.115385	0.25	0.266667	0.227273	0.22449	0.26	0.25	0.162791	0.148936	0.12766	0.0909091	0.116279	0.162162	0.210526	0.305556	0.133333	0.122449	0.219512	0.222222	0.25	0.244444	0.310345	0.271186	0.272727	0.32	0.225806	0.301587	0.239437	0.25	0.338235	0.285714	0.304348	0.264706	0.246154	0.25	0.261538	0.257576	0.242424	0.274194	0.265625
Lumiracoxib	0.225806	0.354839	0.0909091	0.117647	0.157895	0.2	0.147059	0.176471	0.176471	0.217391	0.292683	0.27907	0.238095	0.183673	0.22	0.16	0.116279	0.0612245	0.159091	0.243243	0.179487	0.205882	0.157895	0.184211	0.0652174	0.152174	0.0909091	0.152174	0.152174	0.125	0.233333	0.258621	0.214286	0.28	0.275862	0.355932	0.178082	0.177215	0.253521	0.222222	0.222222	0.2	0.19697	0.202899	0.230769	0.227273	0.19403	0.222222	0.215385
Diclofenac	0.25	0.392857	0.0645161	0.09375	0.138889	0.147059	0.125	0.15625	0.15625	0.232558	0.282051	0.3	0.225	0.195652	0.234043	0.145833	0.097561	0.0652174	0.170732	0.228571	0.194444	0.225806	0.138889	0.2	0.0697674	0.111111	0.097561	0.162791	0.162791	0.108696	0.224138	0.272727	0.226415	0.297872	0.267857	0.350877	0.169014	0.168831	0.246377	0.214286	0.214286	0.191176	0.206349	0.19403	0.222222	0.21875	0.203125	0.233333	0.225806
Bromfenac	0.176471	0.294118	0.0555556	0.0810811	0.15	0.1	0.108108	0.105263	0.105263	0.234043	0.27907	0.325581	0.2	0.2	0.235294	0.176471	0.0869565	0.08	0.152174	0.2	0.170732	0.194444	0.179487	0.236842	0.0851064	0.145833	0.136364	0.170213	0.195652	0.142857	0.266667	0.293103	0.25	0.32	0.245902	0.344262	0.222222	0.217949	0.28169	0.267606	0.285714	0.264706	0.246154	0.231884	0.261538	0.257576	0.242424	0.274194	0.265625
Mefenamic acid	0.107143	0.25	0	0	0.0571429	0.09375	0.0666667	0.0645161	0.0645161	0.139535	0.4375	0.263158	0.285714	0.214286	0.173913	0.186047	0.138889	0.097561	0.1	0.114286	0.147059	0.214286	0.233333	0.266667	0.0769231	0.121951	0.108108	0.121951	0.179487	0.175	0.264151	0.2	0.244898	0.325581	0.240741	0.303571	0.215385	0.228571	0.344262	0.285714	0.285714	0.241935	0.241379	0.245902	0.280702	0.298246	0.237288	0.272727	0.263158
Meclofenamic acid	0.259259	0.407407	0.0666667	0.0967742	0.111111	0.1875	0.129032	0.16129	0.16129	0.181818	0.361111	0.243902	0.263158	0.2	0.266667	0.173913	0.128205	0.0909091	0.175	0.166667	0.135135	0.193548	0.176471	0.242424	0.0714286	0.139535	0.1	0.195122	0.166667	0.162791	0.25	0.277778	0.230769	0.304348	0.296296	0.381818	0.205882	0.202703	0.307692	0.253731	0.253731	0.230769	0.229508	0.234375	0.266667	0.262295	0.225806	0.258621	0.25
Nepafenac	0.0882353	0.205882	0	0	0.075	0.025	0.027027	0.0263158	0.0263158	0.195652	0.209302	0.227273	0.275	0.266667	0.132075	0.117647	0.119048	0.108696	0.136364	0.125	0.125	0.142857	0.102564	0.128205	0.0666667	0.0612245	0.0930233	0.0833333	0.106383	0.0816327	0.351852	0.263158	0.313726	0.369565	0.216667	0.362069	0.287879	0.277778	0.333333	0.338462	0.338462	0.296875	0.3	0.28125	0.316667	0.311475	0.295082	0.333333	0.322034
Diatrizoate	0.176471	0.222222	0.0555556	0.0526316	0.0952381	0.128205	0.108108	0.105263	0.105263	0.137255	0.341463	0.266667	0.317073	0.25	0.285714	0.2	0.162791	0.102041	0.152174	0.116279	0.116279	0.162162	0.277778	0.305556	0.0851064	0.170213	0.162791	0.222222	0.222222	0.217391	0.357143	0.339286	0.272727	0.269231	0.288136	0.413793	0.294118	0.30137	0.358209	0.343284	0.304348	0.246377	0.227273	0.25	0.261538	0.276923	0.223881	0.234375	0.246154
Ezogabine	0.136364	0.227273	0.0909091	0.0869565	0.217391	0.173913	0.159091	0.155556	0.155556	0.259259	0.27451	0.288462	0.207547	0.25	0.177419	0.129032	0.132075	0.103448	0.166667	0.115385	0.234043	0.204545	0.12	0.163265	0.0701754	0.160714	0.0714286	0.12069	0.140351	0.137931	0.283582	0.268657	0.25	0.266667	0.246377	0.333333	0.25641	0.25	0.311688	0.298701	0.265823	0.230769	0.22973	0.266667	0.277778	0.273973	0.243243	0.253521	0.263889
Aspartame	0.0487805	0.0681818	0	0	0.0888889	0.119048	0.0731707	0.0714286	0.0714286	0.173077	0.380952	0.395349	0.295455	0.3125	0.2	0.166667	0.12766	0.117647	0.12	0.159091	0.214286	0.179487	0.225	0.315789	0.08	0.115385	0.177778	0.16	0.234043	0.229167	0.316667	0.238095	0.237288	0.232143	0.161765	0.268657	0.3	0.272727	0.253333	0.273973	0.256757	0.253521	0.217391	0.239437	0.231884	0.228571	0.197183	0.223881	0.217391
Aminohippurate	0.0555556	0.0769231	0	0	0.1	0.05	0.0540541	0.0526316	0.0526316	0.272727	0.358974	0.486486	0.3	0.348837	0.173077	0.137255	0.116279	0.0833333	0.133333	0.15	0.243243	0.28125	0.189189	0.285714	0.0888889	0.0816327	0.142857	0.12766	0.232558	0.173913	0.37037	0.237288	0.307692	0.306122	0.138462	0.290323	0.30303	0.256757	0.253521	0.275362	0.275362	0.272727	0.253968	0.238806	0.25	0.246154	0.230769	0.262295	0.253968
Stepronin	0.0243902	0.0454545	0	0	0.0909091	0.0697674	0.0487805	0.047619	0.047619	0.25	0.390244	0.439024	0.302326	0.265306	0.203704	0.192308	0.181818	0.0566038	0.0784314	0.162791	0.282051	0.216216	0.230769	0.361111	0.104167	0.0961538	0.155556	0.14	0.23913	0.208333	0.3	0.222222	0.220339	0.214286	0.164179	0.272727	0.343284	0.293333	0.24	0.277778	0.277778	0.275362	0.257576	0.26087	0.217391	0.214286	0.183099	0.208955	0.202899
Carglumic Acid	0	0	0.0277778	0.0263158	0.097561	0.075	0.0810811	0.0789474	0.0789474	0.163265	0.35	0.4	0.261905	0.475	0.169811	0.18	0.0652174	0.0816327	0.209302	0.146341	0.205128	0.105263	0.216216	0.314286	0.0869565	0.102041	0.195122	0.2	0.317073	0.25	0.25	0.213115	0.210526	0.181818	0.0869565	0.173913	0.242857	0.205128	0.232877	0.186667	0.236111	0.214286	0.19403	0.183099	0.191176	0.188406	0.173913	0.2	0.19403
Acetylcysteine	0	0	0	0	0.108108	0.0833333	0.0588235	0.0571429	0.0571429	0.177778	0.470588	0.405405	0.361111	0.309524	0.16	0.145833	0.0714286	0.0652174	0.0909091	0.162162	0.387097	0.1875	0.242424	0.4	0.0697674	0.111111	0.153846	0.162791	0.25	0.243902	0.267857	0.166667	0.181818	0.173077	0.109375	0.222222	0.238806	0.2	0.211268	0.197183	0.197183	0.191176	0.151515	0.15942	0.166667	0.164179	0.132353	0.15625	0.151515
Felbamate	0.0588235	0.0810811	0.030303	0.0285714	0.2	0.111111	0.121212	0.117647	0.117647	0.255814	0.275	0.394737	0.25	0.302326	0.229167	0.191489	0.121951	0.0869565	0.166667	0.0731707	0.222222	0.258065	0.235294	0.264706	0.146341	0.133333	0.210526	0.186047	0.243902	0.209302	0.358491	0.290909	0.294118	0.265306	0.142857	0.238095	0.253731	0.213333	0.26087	0.264706	0.264706	0.242424	0.241935	0.227273	0.238095	0.234375	0.21875	0.25	0.241935
Ridogrel	0.0851064	0.145833	0.113636	0.108696	0.23913	0.170213	0.181818	0.177778	0.177778	0.189655	0.157895	0.259259	0.203704	0.224138	0.213115	0.183333	0.196078	0.203704	0.163636	0.156863	0.156863	0.2	0.117647	0.137255	0.148148	0.222222	0.12963	0.178571	0.2	0.155172	0.208333	0.228571	0.191176	0.203125	0.298507	0.291667	0.222222	0.232558	0.275	0.246914	0.216867	0.24359	0.226667	0.230769	0.273973	0.27027	0.273973	0.267606	0.277778
Fluvoxamine	0.0816327	0.0961538	0.108696	0.104167	0.229167	0.212766	0.173913	0.170213	0.170213	0.290909	0.192982	0.296296	0.218182	0.258621	0.169231	0.140625	0.166667	0.196429	0.2	0.150943	0.150943	0.191489	0.0727273	0.0526316	0.103448	0.214286	0.0862069	0.133333	0.114754	0.131148	0.236111	0.239437	0.238806	0.215385	0.219178	0.217949	0.216867	0.241379	0.195402	0.22619	0.211765	0.2375	0.205128	0.225	0.233766	0.230769	0.217949	0.210526	0.220779
Guanadrel Sulfate	0.0434783	0.04	0.0454545	0.0434783	0.173913	0.0833333	0.0888889	0.0869565	0.0869565	0.346939	0.235294	0.27451	0.148148	0.259259	0.126984	0.214286	0.16	0.127273	0.196078	0.12	0.166667	0.159091	0.08	0.1	0.156863	0.105263	0.0740741	0.105263	0.166667	0.142857	0.183099	0.169014	0.2	0.193548	0.135135	0.139241	0.246753	0.240964	0.192771	0.240506	0.289474	0.305556	0.271429	0.256757	0.25	0.246575	0.232877	0.225352	0.253521
Pentamidine	0.0512821	0.125	0	0	0.175	0.0714286	0.0769231	0.075	0.075	0.311111	0.191489	0.26087	0.145833	0.22	0.122807	0.12963	0.108696	0.1	0.173913	0.113636	0.166667	0.222222	0.0681818	0.0909091	0.0612245	0.0980392	0.108696	0.0769231	0.0980392	0.0961538	0.184615	0.169231	0.20339	0.264151	0.149254	0.169014	0.155844	0.156627	0.194805	0.166667	0.197368	0.225352	0.205882	0.194444	0.220588	0.217391	0.202899	0.25	0.223881
Clevidipine	0.145833	0.204082	0.0392157	0.0576923	0.173077	0.156863	0.0980392	0.117647	0.117647	0.258621	0.186441	0.241379	0.131148	0.102941	0.2	0.153846	0.12069	0.0615385	0.0967742	0.166667	0.0862069	0.16	0.196078	0.148148	0.1	0.166667	0.12069	0.147541	0.129032	0.126984	0.181818	0.232877	0.133333	0.157143	0.318841	0.347222	0.170455	0.208791	0.277108	0.22093	0.22093	0.174419	0.156627	0.162791	0.197531	0.209877	0.182927	0.189873	0.185185
Felodipine	0.175	0.243902	0.0465116	0.0681818	0.177778	0.186047	0.116279	0.139535	0.139535	0.25	0.215686	0.254902	0.150943	0.116667	0.206897	0.155172	0.14	0.0701754	0.111111	0.170213	0.1	0.190476	0.232558	0.173913	0.0943396	0.192308	0.117647	0.148148	0.148148	0.125	0.185714	0.261538	0.149254	0.177419	0.360656	0.390625	0.1875	0.228916	0.289474	0.227848	0.227848	0.192308	0.173333	0.179487	0.219178	0.232877	0.202703	0.211268	0.205479
Tazarotene	0.0425532	0.12766	0.0217391	0.0208333	0.145833	0.104167	0.0869565	0.0851064	0.0851064	0.155172	0.28	0.157895	0.105263	0.078125	0.142857	0.112903	0.156863	0.0862069	0.0508475	0.163265	0.163265	0.181818	0.145833	0.142857	0.111111	0.163636	0.0535714	0.0491803	0.103448	0.0833333	0.180556	0.166667	0.161765	0.209677	0.328125	0.28169	0.227848	0.238095	0.315789	0.253165	0.253165	0.233766	0.25	0.253333	0.28169	0.295775	0.263889	0.257143	0.267606
Methyprylon	0.0731707	0.0666667	0.0243902	0.0232558	0.111111	0.0666667	0.0465116	0.0454545	0.0454545	0.215686	0.229167	0.196078	0.234043	0.163636	0.116667	0.163636	0.125	0.0943396	0.0754717	0.155556	0.106383	0.146341	0.136364	0.0851064	0.1	0.134615	0.08	0.0925926	0.0925926	0.111111	0.25	0.161765	0.174603	0.166667	0.212121	0.283582	0.226667	0.2375	0.30137	0.27027	0.27027	0.216216	0.197183	0.202703	0.228571	0.242857	0.211268	0.220588	0.214286
Ethosuximide	0.0526316	0.047619	0.027027	0.025641	0.0697674	0.0731707	0.0512821	0.05	0.05	0.16	0.25	0.163265	0.255814	0.176471	0.105263	0.153846	0.190476	0.08	0.0816327	0.2	0.0909091	0.075	0.15	0.0930233	0.108696	0.1	0.0869565	0.1	0.1	0.12	0.245902	0.153846	0.166667	0.157895	0.1875	0.261538	0.257143	0.266667	0.246575	0.285714	0.267606	0.211268	0.208955	0.214286	0.188406	0.202899	0.171429	0.179104	0.173913
Tamibarotene	0.0487805	0.146341	0.025	0.0238095	0.0652174	0.0930233	0.0731707	0.0714286	0.0714286	0.109091	0.380952	0.22449	0.295455	0.211538	0.178571	0.166667	0.104167	0.0754717	0.0980392	0.133333	0.0851064	0.15	0.225	0.219512	0.102041	0.183673	0.12766	0.137255	0.208333	0.18	0.338983	0.21875	0.258621	0.301887	0.215385	0.349206	0.263889	0.25641	0.362319	0.309859	0.291667	0.253521	0.235294	0.239437	0.268657	0.283582	0.231884	0.261538	0.253731
Cerulenin	0.0512821	0.0465116	0	0	0.0930233	0.0714286	0.05	0.0487805	0.0487805	0.372093	0.244444	0.26087	0.27907	0.244898	0.103448	0.297872	0.108696	0.0784314	0.08	0.166667	0.0652174	0.1	0.175	0.142857	0.155556	0.12	0.108696	0.0980392	0.142857	0.163265	0.262295	0.169231	0.163934	0.155172	0.132353	0.238806	0.253521	0.246753	0.226667	0.263889	0.28169	0.242857	0.171429	0.178082	0.185714	0.183099	0.169014	0.176471	0.171429
Ethinamate	0.0588235	0.0526316	0.0625	0.0588235	0.166667	0.142857	0.15625	0.151515	0.151515	0.227273	0.307692	0.261905	0.219512	0.244444	0.113208	0.142857	0.0697674	0.0869565	0.139535	0.189189	0.047619	0.114286	0.135135	0.131579	0.0930233	0.159091	0.0697674	0.0851064	0.159091	0.106383	0.241379	0.183333	0.222222	0.192308	0.107692	0.181818	0.183099	0.166667	0.175676	0.178082	0.194444	0.188406	0.184615	0.173913	0.181818	0.179104	0.181818	0.190476	0.184615
Deferiprone	0.0857143	0.135135	0	0	0.0731707	0.105263	0.0540541	0.0526316	0.0526316	0.142857	0.261905	0.170213	0.209302	0.183673	0.12963	0.234043	0.170732	0.106383	0.0625	0.121951	0.0697674	0.171429	0.157895	0.125	0.113636	0.152174	0.0666667	0.0816327	0.152174	0.148936	0.174603	0.15873	0.152542	0.163636	0.298246	0.290323	0.211268	0.291667	0.271429	0.239437	0.275362	0.235294	0.19697	0.202899	0.230769	0.246154	0.212121	0.222222	0.215385
Diloxanide	0.125	0.166667	0.0487805	0.0714286	0.133333	0.195122	0.121951	0.146341	0.146341	0.188679	0.176471	0.192308	0.229167	0.160714	0.214286	0.226415	0.145833	0.0727273	0.115385	0.12766	0.0392157	0.116279	0.214286	0.181818	0.142857	0.2	0.122449	0.176471	0.2	0.173077	0.285714	0.230769	0.209677	0.224138	0.246154	0.380952	0.273973	0.282051	0.246753	0.30137	0.30137	0.3	0.246377	0.25	0.225352	0.222222	0.208333	0.217391	0.211268
Methsuximide	0.075	0.0930233	0.025	0.0238095	0.0425532	0.0930233	0.047619	0.0465116	0.0465116	0.109091	0.208333	0.111111	0.212766	0.145455	0.157895	0.166667	0.177778	0.0961538	0.0769231	0.108696	0.02	0.0952381	0.139535	0.0869565	0.125	0.115385	0.0816327	0.115385	0.115385	0.134615	0.274194	0.181818	0.196721	0.189655	0.274194	0.328125	0.263889	0.324324	0.27027	0.309859	0.291667	0.236111	0.235294	0.239437	0.214286	0.228571	0.197183	0.205882	0.2
Phensuximide	0.0833333	0.102564	0	0	0.0227273	0.075	0.025641	0.025	0.025	0.117647	0.148936	0.12	0.232558	0.156863	0.148148	0.156863	0.195122	0.0816327	0.0612245	0.0681818	0.0217391	0.105263	0.125	0.0952381	0.136364	0.08	0.0888889	0.102041	0.102041	0.122449	0.271186	0.174603	0.189655	0.181818	0.25	0.327869	0.26087	0.305556	0.25	0.289855	0.271429	0.231884	0.230769	0.235294	0.208955	0.205882	0.191176	0.2	0.19403
Pyridostigmine	0.047619	0.0666667	0.0243902	0.0232558	0.111111	0.142857	0.097561	0.0952381	0.0952381	0.127273	0.255319	0.173077	0.183673	0.207547	0.116667	0.163636	0.173913	0.115385	0.0961538	0.0833333	0.04	0.119048	0.190476	0.108696	0.122449	0.229167	0.0588235	0.0727273	0.134615	0.111111	0.230769	0.161765	0.193548	0.166667	0.25	0.283582	0.243243	0.285714	0.30137	0.236842	0.27027	0.25	0.214286	0.219178	0.246377	0.26087	0.246377	0.238806	0.231884
Neostigmine	0.0487805	0.0681818	0.0512821	0.0487805	0.139535	0.175	0.128205	0.125	0.125	0.109091	0.26087	0.153846	0.1875	0.188679	0.137931	0.166667	0.104167	0.1875	0.12	0.108696	0.0408163	0.121951	0.195122	0.111111	0.102041	0.26087	0.06	0.0943396	0.16	0.134615	0.295082	0.181818	0.258621	0.232143	0.19697	0.268657	0.246575	0.272727	0.305556	0.256757	0.273973	0.253521	0.235294	0.239437	0.25	0.264706	0.25	0.242424	0.235294
Rivastigmine	0.05	0.0697674	0.025641	0.0243902	0.170732	0.15	0.102564	0.1	0.1	0.176471	0.23913	0.229167	0.191489	0.192308	0.12069	0.148148	0.106383	0.0980392	0.1	0.136364	0.0869565	0.184211	0.170732	0.113636	0.104167	0.23913	0.0612245	0.0754717	0.14	0.115385	0.238095	0.166667	0.2	0.172414	0.181818	0.217391	0.184211	0.2125	0.24	0.194805	0.210526	0.189189	0.169014	0.175676	0.183099	0.197183	0.166667	0.173913	0.169014
Methoxsalen	0.0588235	0.142857	0	0	0.105263	0.142857	0.0882353	0.0857143	0.0857143	0.125	0.133333	0.177778	0.111111	0.0769231	0.156863	0.272727	0.179487	0.0204082	0	0.1	0.047619	0.147059	0.235294	0.194444	0.236842	0.159091	0.15	0.108696	0.186047	0.181818	0.142857	0.109375	0.0819672	0.127273	0.2	0.2	0.150685	0.151899	0.175676	0.194444	0.211268	0.205882	0.149254	0.157143	0.164179	0.161765	0.147059	0.136364	0.149254
Trioxsalen	0.0645161	0.15625	0	0	0.0540541	0.0571429	0.030303	0.0294118	0.0294118	0.108696	0.142857	0.111111	0.0930233	0.06	0.142857	0.204545	0.194444	0.0217391	0	0.0789474	0.025	0.125	0.21875	0.142857	0.257143	0.170732	0.102564	0.0909091	0.116279	0.113636	0.15	0.0967742	0.0862069	0.134615	0.210526	0.190476	0.157143	0.157895	0.217391	0.220588	0.238806	0.215385	0.15625	0.164179	0.171875	0.1875	0.153846	0.142857	0.15625
Fluorescein	0.0571429	0.171429	0.0294118	0.0277778	0.102564	0.0789474	0.0857143	0.0833333	0.0833333	0.122449	0.209302	0.2	0.108696	0.0961538	0.22449	0.295455	0.146341	0.0408163	0.0416667	0.153846	0.097561	0.176471	0.194444	0.257143	0.230769	0.130435	0.175	0.181818	0.238095	0.204545	0.15873	0.16129	0.116667	0.166667	0.196721	0.19697	0.164384	0.15	0.205479	0.225352	0.242857	0.220588	0.181818	0.171429	0.179104	0.176471	0.161765	0.169231	0.181818
Adapalene	0.0967742	0.225806	0.0322581	0.030303	0.142857	0.1875	0.129032	0.125	0.125	0.0833333	0.225	0.186047	0.116279	0.08	0.163265	0.227273	0.0731707	0.0434783	0.0217391	0.2	0.0769231	0.193548	0.212121	0.205882	0.125	0.195122	0.128205	0.113636	0.195122	0.162791	0.147541	0.15	0.103448	0.153846	0.22807	0.245902	0.108108	0.141026	0.180556	0.150685	0.166667	0.142857	0.102941	0.112676	0.134328	0.132353	0.117647	0.123077	0.119403
Anisindione	0.103448	0.241379	0	0	0.117647	0.16129	0.1	0.0967742	0.0967742	0.0869565	0.119048	0.139535	0.0952381	0.0612245	0.170213	0.209302	0.105263	0.0222222	0	0.111111	0.0526316	0.166667	0.225806	0.181818	0.162162	0.175	0.166667	0.119048	0.146341	0.170732	0.172414	0.155172	0.107143	0.16	0.236364	0.254237	0.126761	0.16	0.202899	0.188406	0.205882	0.164179	0.123077	0.132353	0.138462	0.136364	0.121212	0.126984	0.123077
Warfarin	0.0857143	0.2	0	0	0.1	0.0769231	0.0540541	0.0526316	0.0526316	0.166667	0.152174	0.222222	0.106383	0.0740741	0.196078	0.288889	0.0909091	0.0196078	0	0.179487	0.0952381	0.205882	0.257143	0.25	0.195122	0.12766	0.170732	0.152174	0.204545	0.2	0.15625	0.15873	0.0967742	0.142857	0.213115	0.230769	0.116883	0.134146	0.219178	0.189189	0.205479	0.166667	0.112676	0.121622	0.15942	0.157143	0.142857	0.149254	0.144928
Phenprocoumon	0.09375	0.21875	0	0	0.108108	0.0833333	0.0588235	0.0571429	0.0571429	0.152174	0.162791	0.181818	0.113636	0.0784314	0.16	0.27907	0.097561	0.0208333	0	0.194444	0.102564	0.225806	0.205882	0.2	0.210526	0.136364	0.125	0.111111	0.162791	0.159091	0.145161	0.129032	0.0833333	0.12963	0.20339	0.222222	0.106667	0.125	0.211268	0.180556	0.197183	0.157143	0.101449	0.111111	0.149254	0.147059	0.132353	0.138462	0.134328
Dicumarol	0.0882353	0.205882	0	0	0.102564	0.0512821	0.0555556	0.0540541	0.0540541	0.145833	0.155556	0.227273	0.108696	0.0961538	0.22449	0.295455	0.0930233	0.02	0.0204082	0.125	0.153846	0.212121	0.228571	0.294118	0.230769	0.106383	0.205128	0.181818	0.238095	0.204545	0.15873	0.180328	0.116667	0.166667	0.216667	0.215385	0.133333	0.135802	0.222222	0.208333	0.225352	0.185714	0.147059	0.138889	0.179104	0.176471	0.161765	0.169231	0.181818
Hesperetin	0.0810811	0.189189	0	0	0.0952381	0.128205	0.0789474	0.0769231	0.0769231	0.137255	0.170213	0.212766	0.148936	0.111111	0.211538	0.333333	0.0869565	0.0188679	0.0192308	0.142857	0.116279	0.162162	0.179487	0.236842	0.186047	0.145833	0.190476	0.170213	0.195652	0.244444	0.151515	0.153846	0.09375	0.137931	0.225806	0.242424	0.113924	0.130952	0.22973	0.184211	0.2	0.162162	0.109589	0.118421	0.15493	0.152778	0.123288	0.144928	0.140845
Papaverine	0.0833333	0.194444	0	0	0.125	0.131579	0.0810811	0.0789474	0.0789474	0.14	0.148936	0.166667	0.12766	0.0925926	0.127273	0.229167	0.166667	0.06	0.04	0.119048	0.0681818	0.166667	0.184211	0.121951	0.136364	0.2	0.113636	0.08	0.125	0.145833	0.136364	0.174603	0.112903	0.160714	0.315789	0.285714	0.144737	0.189873	0.267606	0.219178	0.236111	0.197183	0.15942	0.166667	0.208955	0.223881	0.191176	0.2	0.19403
Tofisopam	0.0681818	0.159091	0	0	0.104167	0.108696	0.0666667	0.0652174	0.0652174	0.12069	0.127273	0.163636	0.150943	0.135593	0.129032	0.218182	0.23913	0.12963	0.0909091	0.122449	0.0576923	0.136364	0.152174	0.102041	0.16	0.192308	0.117647	0.0877193	0.127273	0.145455	0.169014	0.205882	0.149254	0.177419	0.31746	0.271429	0.1875	0.259259	0.25641	0.24359	0.25974	0.223684	0.189189	0.210526	0.219178	0.232877	0.202703	0.194444	0.205479
Pitavastatin	0.15	0.25	0.0731707	0.0697674	0.155556	0.111111	0.119048	0.116279	0.116279	0.207547	0.196078	0.235294	0.132075	0.118644	0.254545	0.245283	0.12	0.0526316	0.0925926	0.2	0.148936	0.166667	0.155556	0.232558	0.14	0.150943	0.142857	0.196078	0.173077	0.169811	0.15493	0.227273	0.117647	0.16129	0.301587	0.313433	0.146341	0.147727	0.25974	0.2	0.21519	0.179487	0.16	0.151899	0.189189	0.186667	0.173333	0.197183	0.191781
Canagliflozin	0.133333	0.222222	0.0652174	0.0625	0.1875	0.122449	0.106383	0.104167	0.104167	0.210526	0.178571	0.192982	0.101695	0.0923077	0.275862	0.267857	0.12963	0.015625	0.0491803	0.156863	0.282609	0.227273	0.117647	0.234043	0.148148	0.157895	0.12963	0.178571	0.157895	0.218182	0.144737	0.211268	0.109589	0.149254	0.279412	0.256757	0.164706	0.164835	0.214286	0.231707	0.246914	0.2125	0.179487	0.185185	0.177215	0.175	0.148148	0.153846	0.164557
Griseofulvin	0.175	0.243902	0.0714286	0.0930233	0.152174	0.214286	0.142857	0.166667	0.166667	0.181818	0.148148	0.142857	0.0892857	0.0634921	0.25	0.264151	0.117647	0.0338983	0.0714286	0.222222	0.0377358	0.111111	0.204545	0.148936	0.16	0.24	0.14	0.192308	0.169811	0.188679	0.152778	0.223881	0.1	0.123077	0.276923	0.271429	0.144578	0.186047	0.209877	0.2125	0.227848	0.177215	0.128205	0.135802	0.126582	0.139241	0.1125	0.116883	0.113924
Atovaquone	0.205882	0.323529	0.0540541	0.0789474	0.119048	0.125	0.105263	0.131579	0.131579	0.156863	0.0980392	0.115385	0.1	0.0892857	0.254902	0.196078	0.0408163	0.0185185	0.0588235	0.166667	0.0652174	0.157895	0.146341	0.170732	0.130435	0.142857	0.133333	0.191489	0.166667	0.163265	0.132353	0.206349	0.0923077	0.135593	0.241935	0.257576	0.0853659	0.103448	0.164557	0.1375	0.151899	0.115385	0.0933333	0.0886076	0.106667	0.105263	0.106667	0.111111	0.108108
Permethrin	0.181818	0.264706	0.0882353	0.114286	0.285714	0.228571	0.176471	0.205882	0.205882	0.23913	0.227273	0.191489	0.0816327	0.0535714	0.192308	0.204082	0.0652174	0.0392157	0.0833333	0.27027	0.119048	0.235294	0.216216	0.15	0.0869565	0.285714	0.0888889	0.148936	0.148936	0.122449	0.136364	0.174603	0.0952381	0.140351	0.229508	0.227273	0.101266	0.119048	0.184211	0.141026	0.155844	0.133333	0.0958904	0.105263	0.125	0.138889	0.109589	0.114286	0.111111
Clofibrate	0.193548	0.205882	0.09375	0.121212	0.30303	0.242424	0.1875	0.21875	0.21875	0.195652	0.238095	0.2	0.108696	0.0754717	0.22449	0.1875	0.0681818	0.0408163	0.0869565	0.285714	0.125	0.25	0.228571	0.157895	0.0909091	0.333333	0.0930233	0.155556	0.181818	0.152174	0.140625	0.180328	0.0983607	0.105263	0.196721	0.19697	0.103896	0.108434	0.157895	0.115385	0.12987	0.121622	0.0833333	0.0933333	0.0972222	0.111111	0.0821918	0.0857143	0.0833333
Fenofibrate	0.2	0.290323	0.0967742	0.125	0.2	0.25	0.193548	0.225806	0.225806	0.125	0.243902	0.177778	0.111111	0.0769231	0.282609	0.217391	0.0697674	0.0416667	0.0888889	0.222222	0.047619	0.147059	0.3125	0.228571	0.0930233	0.342105	0.15	0.214286	0.243902	0.209302	0.16129	0.224138	0.118644	0.169811	0.263158	0.258065	0.12	0.123457	0.208333	0.146667	0.162162	0.15493	0.115942	0.125	0.147059	0.161765	0.130435	0.136364	0.132353
Cyclandelate	0.0645161	0.121212	0.0333333	0.03125	0.147059	0.15625	0.133333	0.129032	0.129032	0.108696	0.297297	0.219512	0.146341	0.104167	0.166667	0.232558	0.075	0.0444444	0.0222222	0.242424	0.0789474	0.2	0.258065	0.212121	0.1	0.297297	0.131579	0.116279	0.230769	0.195122	0.15	0.114754	0.105263	0.134615	0.15	0.153846	0.109589	0.113924	0.183099	0.121622	0.136986	0.128571	0.0882353	0.0985916	0.119403	0.134328	0.102941	0.107692	0.104478
Masoprocol	0.0967742	0.225806	0	0	0.111111	0.0857143	0.0606061	0.0588235	0.0588235	0.130435	0.195122	0.186047	0.142857	0.125	0.1875	0.285714	0.0731707	0.0212766	0.0217391	0.166667	0.166667	0.233333	0.212121	0.242424	0.097561	0.166667	0.157895	0.139535	0.225	0.25	0.129032	0.169492	0.103448	0.153846	0.186441	0.169231	0.0933333	0.1125	0.180556	0.166667	0.183099	0.142857	0.102941	0.112676	0.134328	0.149254	0.101449	0.123077	0.119403
Ethacrynic acid	0.2	0.243243	0.0526316	0.0769231	0.230769	0.179487	0.131579	0.157895	0.157895	0.25	0.14	0.255319	0.12	0.0877193	0.25	0.215686	0.0612245	0.0181818	0.0576923	0.315789	0.162791	0.25	0.230769	0.225	0.0816327	0.1875	0.155556	0.1875	0.212766	0.183673	0.130435	0.222222	0.0909091	0.0967742	0.2	0.217391	0.097561	0.114943	0.134146	0.121951	0.135802	0.113924	0.0779221	0.0875	0.0909091	0.0897436	0.0769231	0.08	0.0779221
Nabumetone	0.0666667	0.16129	0	0	0.151515	0.16129	0.1	0.0967742	0.0967742	0.136364	0.146341	0.166667	0.0952381	0.0612245	0.1	0.130435	0.0769231	0.0222222	0	0.176471	0.0810811	0.206897	0.1875	0.114286	0.102564	0.175	0.0769231	0.0444444	0.0930233	0.0909091	0.114754	0.0806452	0.0877193	0.137255	0.172414	0.15625	0.0810811	0.101266	0.136986	0.108108	0.123288	0.114286	0.0895522	0.1	0.121212	0.136364	0.104478	0.109375	0.106061
Iophendylate	0.2	0.25	0.0625	0.0588235	0.235294	0.176471	0.15625	0.151515	0.151515	0.2	0.159091	0.204545	0.0869565	0.0566038	0.156863	0.12	0.0697674	0.0204082	0.0425532	0.189189	0.128205	0.258065	0.2	0.131579	0.0681818	0.186047	0.0697674	0.0851064	0.108696	0.0833333	0.107692	0.163934	0.0819672	0.0877193	0.2	0.181818	0.0769231	0.109756	0.12987	0.116883	0.116883	0.0789474	0.0694444	0.08	0.0833333	0.0972222	0.0684932	0.0714286	0.0694444
Glycerol Phenylbutyrate	0.0645161	0.15625	0	0	0.21875	0.0882353	0.0967742	0.09375	0.09375	0.243902	0.116279	0.282051	0.0930233	0.0816327	0.191489	0.204545	0.0487805	0.0217391	0	0.138889	0.171429	0.285714	0.258065	0.25	0.128205	0.142857	0.194444	0.142857	0.230769	0.195122	0.15	0.133333	0.105263	0.156863	0.131148	0.153846	0.0945946	0.0864198	0.150685	0.121622	0.136986	0.128571	0.104478	0.0985916	0.119403	0.117647	0.119403	0.125	0.121212
Ospemifene	0.125	0.212121	0.030303	0.0588235	0.235294	0.142857	0.121212	0.151515	0.151515	0.317073	0.0851064	0.204545	0.0869565	0.0769231	0.156863	0.142857	0.0454545	0.0204082	0.0425532	0.294118	0.257143	0.344828	0.0769231	0.102564	0.0681818	0.133333	0.0952381	0.108696	0.108696	0.106383	0.0746269	0.109375	0.0819672	0.127273	0.142857	0.130435	0.05	0.045977	0.0875	0.075	0.0886076	0.0933333	0.084507	0.08	0.0985916	0.0972222	0.0985916	0.102941	0.1
Guaifenesin	0.0882353	0.138889	0	0	0.194444	0.138889	0.0857143	0.0833333	0.0833333	0.222222	0.155556	0.285714	0.133333	0.117647	0.2	0.295455	0.0681818	0.02	0.0204082	0.216216	0.363636	0.333333	0.162162	0.222222	0.116279	0.155556	0.205128	0.155556	0.209302	0.261905	0.140625	0.16129	0.0983607	0.105263	0.140625	0.144928	0.0897436	0.108434	0.142857	0.144737	0.16	0.121622	0.0833333	0.0933333	0.0972222	0.0958904	0.0675676	0.0857143	0.0833333
Chlorphenesin	0.2	0.212121	0.0625	0.0909091	0.272727	0.176471	0.15625	0.1875	0.1875	0.285714	0.133333	0.261905	0.111111	0.12	0.282609	0.217391	0.0454545	0.0204082	0.0888889	0.257143	0.375	0.344828	0.105263	0.194444	0.119048	0.186047	0.179487	0.214286	0.186047	0.209302	0.125	0.183333	0.1	0.107143	0.142857	0.147059	0.0769231	0.0581395	0.101266	0.102564	0.116883	0.108108	0.084507	0.08	0.0833333	0.0821918	0.0684932	0.0869565	0.084507
Pentosan Polysulfate	0.06	0.0754717	0.0408163	0.0392157	0.156863	0.0961538	0.102041	0.1	0.1	0.163934	0.133333	0.22807	0.135593	0.140625	0.333333	0.431373	0.0862069	0.0983607	0.118644	0.12963	0.196078	0.142857	0.134615	0.2	0.28	0.236364	0.26	0.307692	0.36	0.352941	0.328358	0.353846	0.31746	0.316667	0.328358	0.30137	0.278481	0.255814	0.333333	0.337662	0.355263	0.337838	0.305556	0.289474	0.338028	0.333333	0.30137	0.333333	0.342857
Sucralfate	0.0555556	0.0517241	0.0377358	0.0363636	0.166667	0.0892857	0.0943396	0.0925926	0.0925926	0.171875	0.125	0.254237	0.145161	0.166667	0.333333	0.425926	0.116667	0.0923077	0.129032	0.12069	0.160714	0.153846	0.125	0.185185	0.259259	0.220339	0.288462	0.309091	0.358491	0.351852	0.309859	0.333333	0.298507	0.276923	0.291667	0.269231	0.296296	0.272727	0.317073	0.35443	0.371795	0.355263	0.324324	0.307692	0.302632	0.298701	0.269231	0.297297	0.306667
Sodium stibogluconate	0.0392157	0.0555556	0.0408163	0.0392157	0.18	0.0961538	0.102041	0.1	0.1	0.224138	0.152542	0.320755	0.155172	0.177419	0.310345	0.403846	0.125	0.116667	0.118644	0.150943	0.22	0.191489	0.204082	0.22449	0.333333	0.236364	0.285714	0.307692	0.416667	0.38	0.219178	0.205479	0.185714	0.179104	0.186667	0.1875	0.216867	0.186813	0.223529	0.240964	0.256098	0.253165	0.220779	0.209877	0.217949	0.21519	0.217949	0.210526	0.220779
Auranofin	0.0652174	0.06	0.0217391	0.0208333	0.170213	0.104167	0.0869565	0.0851064	0.0851064	0.196429	0.185185	0.222222	0.105263	0.078125	0.285714	0.352941	0.0727273	0.105263	0.0689655	0.163265	0.163265	0.155556	0.222222	0.217391	0.2	0.28	0.18	0.207547	0.28	0.27451	0.25	0.235294	0.19697	0.209677	0.268657	0.263889	0.197531	0.209302	0.282051	0.253165	0.269231	0.233766	0.184211	0.189873	0.213333	0.226667	0.213333	0.205479	0.2
Fospropofol	0.0714286	0.113636	0.0487805	0.0465116	0.243902	0.139535	0.121951	0.119048	0.119048	0.125	0.2	0.265306	0.156863	0.160714	0.416667	0.511628	0.1	0.113208	0.16	0.152174	0.177778	0.230769	0.186047	0.181818	0.244444	0.428571	0.309524	0.395349	0.428571	0.452381	0.246154	0.269841	0.209677	0.183333	0.208955	0.191781	0.177215	0.190476	0.297297	0.25	0.266667	0.213333	0.178082	0.184211	0.191781	0.205479	0.144737	0.183099	0.178082
Isosorbide Mononitrate	0.0204082	0.0188679	0.0212766	0.0204082	0.142857	0.08	0.0851064	0.0833333	0.0833333	0.192982	0.0833333	0.218182	0.185185	0.186441	0.216667	0.346154	0.153846	0.254902	0.105263	0.115385	0.137255	0.12766	0.12	0.117647	0.326087	0.226415	0.2	0.226415	0.25	0.269231	0.162162	0.164384	0.142857	0.117647	0.131579	0.121951	0.195122	0.206897	0.16092	0.234568	0.234568	0.246753	0.197368	0.1875	0.164557	0.1625	0.179487	0.155844	0.166667
Isosorbide Dinitrate	0.0208333	0.0192308	0.0217391	0.0208333	0.145833	0.0816327	0.0869565	0.0851064	0.0851064	0.196429	0.0666667	0.2	0.166667	0.189655	0.220339	0.326923	0.18	0.285714	0.127273	0.0754717	0.0961538	0.106383	0.145833	0.12	0.333333	0.230769	0.204082	0.230769	0.254902	0.27451	0.197183	0.2	0.179104	0.153846	0.164384	0.151899	0.227848	0.238095	0.190476	0.269231	0.269231	0.283784	0.232877	0.220779	0.197368	0.194805	0.213333	0.189189	0.2
Carboplatin	0.0540541	0.0487805	0.0277778	0.0263158	0.0714286	0.075	0.0810811	0.0789474	0.0789474	0.163265	0.227273	0.302326	0.177778	0.18	0.265306	0.311111	0.166667	0.177778	0.181818	0.0930233	0.0681818	0.105263	0.25	0.243243	0.351351	0.173913	0.289474	0.255814	0.317073	0.27907	0.271186	0.254237	0.232143	0.25	0.229508	0.246154	0.225352	0.189873	0.25	0.253521	0.253521	0.25	0.230769	0.217391	0.246154	0.242424	0.246154	0.238095	0.25
Bismuth Subsalicylate	0.0540541	0.131579	0.0277778	0.0263158	0.097561	0.075	0.0810811	0.0789474	0.0789474	0.117647	0.125	0.217391	0.152174	0.156863	0.347826	0.439024	0.139535	0.104167	0.106383	0.0930233	0.0681818	0.166667	0.184211	0.210526	0.470588	0.255814	0.25641	0.317073	0.384615	0.341463	0.229508	0.233333	0.189655	0.181818	0.229508	0.227273	0.191781	0.189873	0.25	0.236111	0.253521	0.231884	0.19403	0.183099	0.227273	0.223881	0.208955	0.21875	0.230769
Estropipate	0.0566038	0.111111	0.0384615	0.037037	0.107143	0.111111	0.0961538	0.0943396	0.0943396	0.0882353	0.145161	0.177419	0.129032	0.117647	0.295082	0.310345	0.1	0.09375	0.0952381	0.142857	0.0666667	0.113208	0.148148	0.166667	0.196429	0.245614	0.2	0.245614	0.290909	0.285714	0.333333	0.358209	0.30303	0.301587	0.314286	0.324324	0.283951	0.290698	0.320988	0.308642	0.325	0.307692	0.276316	0.278481	0.289474	0.285714	0.25641	0.283784	0.276316
Ecabet	0.0526316	0.103448	0.0357143	0.0344828	0.0645161	0.0847458	0.0701754	0.0689655	0.0689655	0.0540541	0.229508	0.166667	0.138462	0.126761	0.360656	0.290323	0.0769231	0.0882353	0.106061	0.0967742	0.114754	0.105263	0.178571	0.218182	0.183333	0.25	0.186441	0.25	0.315789	0.288136	0.411765	0.439394	0.384615	0.387097	0.391304	0.378378	0.333333	0.337209	0.441558	0.375	0.375	0.341772	0.328947	0.329114	0.36	0.373333	0.307692	0.356164	0.346667
Sulindac	0.133333	0.222222	0.0652174	0.0625	0.117647	0.145833	0.106383	0.104167	0.104167	0.112903	0.178571	0.192982	0.12069	0.0923077	0.321429	0.183333	0.0892857	0.0655738	0.0666667	0.18	0.134615	0.148936	0.1875	0.208333	0.148148	0.222222	0.12963	0.178571	0.2	0.175439	0.318182	0.387097	0.285714	0.350877	0.474576	0.453125	0.269231	0.308642	0.342105	0.328947	0.328947	0.293333	0.277778	0.28	0.291667	0.305556	0.273973	0.285714	0.277778
Marimastat	0	0	0.0212766	0.0204082	0.0980392	0.102041	0.0625	0.0612245	0.0612245	0.114754	0.382979	0.288462	0.488372	0.458333	0.216667	0.272727	0.132075	0.207547	0.166667	0.16	0.16	0.0816327	0.191489	0.23913	0.109091	0.226415	0.22449	0.25	0.3	0.346939	0.323077	0.231884	0.230769	0.1875	0.162162	0.243243	0.306667	0.296296	0.328947	0.315789	0.298701	0.28	0.213333	0.233766	0.226667	0.24	0.179487	0.219178	0.213333
Risedronate	0.0512821	0.0714286	0.0540541	0.0512821	0.119048	0.097561	0.105263	0.102564	0.102564	0.134615	0.191489	0.26087	0.195652	0.244898	0.52381	0.525	0.186047	0.145833	0.2	0.166667	0.225	0.189189	0.146341	0.263158	0.3	0.272727	0.342105	0.513514	0.555556	0.628571	0.283333	0.288136	0.267857	0.240741	0.262295	0.257576	0.253521	0.21519	0.333333	0.28169	0.28169	0.279412	0.28125	0.264706	0.296875	0.292308	0.257576	0.311475	0.301587
Carbenicillin	0.0545455	0.0689655	0.0181818	0.0175439	0.0491803	0.0689655	0.0535714	0.0526316	0.0526316	0.101449	0.377358	0.209677	0.220339	0.2	0.246154	0.21875	0.192982	0.125	0.109375	0.1	0.118644	0.109091	0.185185	0.25	0.189655	0.140625	0.133333	0.177419	0.196721	0.213115	0.342857	0.256757	0.257143	0.253731	0.253333	0.333333	0.432432	0.43038	0.379747	0.421053	0.402597	0.350649	0.356164	0.373333	0.298701	0.311688	0.265823	0.276316	0.285714
Ticarcillin	0.0363636	0.0517241	0.0185185	0.0178571	0.05	0.0701754	0.0545455	0.0535714	0.0535714	0.102941	0.384615	0.213115	0.224138	0.203125	0.230769	0.222222	0.196429	0.126984	0.111111	0.101695	0.12069	0.0909091	0.188679	0.254902	0.192982	0.142857	0.135593	0.180328	0.2	0.216667	0.328571	0.243243	0.242857	0.238806	0.24	0.32	0.438356	0.435897	0.367089	0.407895	0.38961	0.337662	0.342466	0.36	0.285714	0.298701	0.253165	0.263158	0.272727
Hetacillin	0.0517241	0.0655738	0.0172414	0.0166667	0.046875	0.0655738	0.0508475	0.05	0.05	0.0972222	0.333333	0.2	0.209677	0.208955	0.2	0.191176	0.183333	0.119403	0.121212	0.0952381	0.0952381	0.103448	0.175439	0.214286	0.16129	0.151515	0.109375	0.134328	0.1875	0.166667	0.310811	0.246753	0.246575	0.242857	0.25974	0.337662	0.434211	0.45	0.365854	0.3875	0.3875	0.371795	0.36	0.376623	0.303797	0.316456	0.271605	0.298701	0.291139
Amoxicillin	0.0526316	0.0666667	0.0175439	0.0169492	0.0645161	0.0666667	0.0517241	0.0508475	0.0508475	0.130435	0.388889	0.222222	0.213115	0.230769	0.202899	0.212121	0.186441	0.121212	0.123077	0.114754	0.114754	0.105263	0.178571	0.240741	0.163934	0.153846	0.111111	0.136364	0.209677	0.1875	0.333333	0.266667	0.267606	0.264706	0.246753	0.324675	0.44	0.4375	0.337349	0.410256	0.410256	0.376623	0.364865	0.381579	0.307692	0.320513	0.275	0.285714	0.294872
Ampicillin	0.0545455	0.0689655	0.0181818	0.0175439	0.0491803	0.0689655	0.0535714	0.0526316	0.0526316	0.117647	0.403846	0.229508	0.220339	0.238095	0.208955	0.2	0.192982	0.125	0.126984	0.1	0.118644	0.109091	0.185185	0.25	0.169492	0.140625	0.114754	0.140625	0.216667	0.193548	0.342857	0.273973	0.275362	0.272727	0.253333	0.333333	0.452055	0.448718	0.345679	0.421053	0.402597	0.368421	0.375	0.391892	0.315789	0.328947	0.282051	0.293333	0.302632
Pivampicillin	0.0483871	0.0615385	0.016129	0.015625	0.126984	0.078125	0.0645161	0.0634921	0.0634921	0.152778	0.333333	0.242424	0.179104	0.197183	0.189189	0.180556	0.171875	0.112676	0.114286	0.0895522	0.140625	0.133333	0.163934	0.2	0.169231	0.15942	0.119403	0.126761	0.176471	0.173913	0.328947	0.25	0.25	0.246575	0.231707	0.304878	0.4125	0.411765	0.348837	0.402439	0.385542	0.337349	0.341772	0.358025	0.289157	0.301205	0.258824	0.268293	0.277108
Bacampicillin	0.047619	0.0606061	0.0322581	0.03125	0.125	0.09375	0.0806452	0.0793651	0.0793651	0.150685	0.327869	0.238806	0.176471	0.211268	0.202703	0.194444	0.169231	0.111111	0.128571	0.104478	0.138462	0.131148	0.16129	0.196721	0.184615	0.173913	0.117647	0.140845	0.191176	0.188406	0.342105	0.2625	0.263158	0.243243	0.228916	0.301205	0.425	0.423529	0.360465	0.414634	0.39759	0.349398	0.35443	0.37037	0.301205	0.313253	0.270588	0.280488	0.289157
Penicillin G	0.0526316	0.0666667	0.0175439	0.0169492	0.0645161	0.0666667	0.0517241	0.0508475	0.0508475	0.130435	0.339286	0.241935	0.213115	0.19403	0.202899	0.19403	0.186441	0.121212	0.106061	0.152542	0.133333	0.125	0.178571	0.218182	0.163934	0.136364	0.111111	0.136364	0.190476	0.169231	0.315068	0.25	0.25	0.246377	0.246753	0.324675	0.421053	0.419753	0.337349	0.392405	0.375	0.341772	0.346667	0.363636	0.291139	0.303797	0.259259	0.269231	0.278481
Meticillin	0.05	0.0806452	0.0166667	0.016129	0.078125	0.0983607	0.0666667	0.0655738	0.0655738	0.109589	0.322034	0.212121	0.203125	0.185714	0.211268	0.220588	0.177419	0.115942	0.101449	0.109375	0.0923077	0.1	0.169492	0.206897	0.174603	0.181818	0.140625	0.147059	0.181818	0.179104	0.32	0.25641	0.24	0.236111	0.269231	0.346154	0.405063	0.439024	0.373494	0.4125	0.4125	0.345679	0.333333	0.35	0.280488	0.292683	0.25	0.259259	0.268293
Dicloxacillin	0.106061	0.149254	0.0441176	0.057971	0.0821918	0.1	0.0724638	0.0869565	0.0869565	0.1375	0.275362	0.2	0.242857	0.223684	0.28	0.24	0.220588	0.175676	0.162162	0.125	0.08	0.0857143	0.144928	0.176471	0.2	0.205479	0.136986	0.205479	0.189189	0.186667	0.329268	0.333333	0.256098	0.253165	0.379747	0.4375	0.440476	0.454545	0.425287	0.5	0.464286	0.416667	0.373494	0.404762	0.337209	0.348837	0.306818	0.302326	0.325581
Cloxacillin	0.106061	0.149254	0.0441176	0.057971	0.0821918	0.1	0.0724638	0.0869565	0.0869565	0.1375	0.275362	0.2	0.242857	0.223684	0.28	0.24	0.220588	0.175676	0.162162	0.125	0.08	0.0857143	0.144928	0.176471	0.2	0.205479	0.136986	0.205479	0.189189	0.186667	0.329268	0.333333	0.256098	0.253165	0.379747	0.4375	0.440476	0.454545	0.425287	0.5	0.464286	0.416667	0.373494	0.404762	0.337209	0.348837	0.306818	0.302326	0.325581
Flucloxacillin	0.104478	0.147059	0.0588235	0.0724638	0.0958904	0.114286	0.0869565	0.101449	0.101449	0.135802	0.271429	0.197368	0.239437	0.220779	0.276316	0.236842	0.217391	0.173333	0.16	0.123288	0.0789474	0.084507	0.142857	0.173913	0.197183	0.219178	0.135135	0.202703	0.186667	0.184211	0.325301	0.329268	0.253012	0.25	0.375	0.432099	0.435294	0.449438	0.420455	0.493976	0.458824	0.411765	0.369048	0.4	0.333333	0.344828	0.303371	0.298851	0.321839
Oxacillin	0.0454545	0.0895522	0.0151515	0.0147059	0.056338	0.057971	0.0447761	0.0441176	0.0441176	0.115385	0.292308	0.211268	0.257576	0.236111	0.226667	0.253521	0.234375	0.185714	0.123288	0.1	0.084507	0.0909091	0.153846	0.1875	0.212121	0.183099	0.144928	0.166667	0.2	0.197183	0.346154	0.283951	0.269231	0.266667	0.329114	0.3875	0.4625	0.47619	0.445783	0.525641	0.4875	0.4375	0.392405	0.425	0.353659	0.365854	0.321429	0.317073	0.341463
Azidocillin	0.0483871	0.0615385	0.016129	0.015625	0.0441176	0.0615385	0.047619	0.046875	0.046875	0.0921053	0.311475	0.205882	0.234375	0.231884	0.222222	0.214286	0.25	0.234375	0.164179	0.0895522	0.0895522	0.0967742	0.183333	0.2	0.1875	0.15942	0.136364	0.15942	0.212121	0.191176	0.346667	0.282051	0.283784	0.263889	0.278481	0.3375	0.506667	0.518987	0.39759	0.4375	0.419753	0.3875	0.394737	0.447368	0.35443	0.367089	0.3375	0.316456	0.341772
Cefpodoxime	0.0379747	0.0487805	0.0126582	0.0123457	0.0864198	0.075	0.0506329	0.05	0.05	0.149425	0.2125	0.2375	0.230769	0.259259	0.193182	0.186047	0.194805	0.156627	0.130952	0.0714286	0.125	0.118421	0.128205	0.155844	0.177215	0.127907	0.135802	0.141176	0.168675	0.166667	0.325843	0.244681	0.258427	0.227273	0.255319	0.319149	0.444444	0.48913	0.371134	0.434783	0.404255	0.376344	0.366667	0.395604	0.347826	0.358696	0.319149	0.315217	0.336957
Cefotaxime	0.038961	0.05	0.012987	0.0126582	0.0886076	0.0769231	0.0519481	0.0512821	0.0512821	0.152941	0.217949	0.24359	0.236842	0.265823	0.197674	0.190476	0.2	0.160494	0.134146	0.0731707	0.128205	0.121622	0.131579	0.16	0.181818	0.130952	0.139241	0.144578	0.17284	0.170732	0.333333	0.25	0.264368	0.232558	0.26087	0.326087	0.454545	0.5	0.378947	0.444444	0.413043	0.384615	0.375	0.404494	0.355556	0.366667	0.326087	0.322222	0.344444
Ceftazidime	0.0357143	0.0705882	0.0240964	0.0235294	0.0941176	0.0705882	0.060241	0.0595238	0.0595238	0.153846	0.243902	0.238095	0.231707	0.258824	0.195652	0.215909	0.182927	0.174419	0.136364	0.104651	0.104651	0.097561	0.134146	0.146341	0.166667	0.159091	0.127907	0.146067	0.186047	0.183908	0.322581	0.244898	0.258065	0.255556	0.268041	0.329897	0.43617	0.479167	0.408163	0.442105	0.427083	0.4	0.376344	0.404255	0.37234	0.382979	0.357895	0.340426	0.361702
Cefuroxime	0.04	0.0512821	0.0133333	0.012987	0.105263	0.0789474	0.0533333	0.0526316	0.0526316	0.185185	0.207792	0.25	0.243243	0.25641	0.202381	0.225	0.173333	0.15	0.123457	0.0886076	0.146667	0.125	0.12	0.164384	0.202703	0.134146	0.142857	0.148148	0.177215	0.175	0.325581	0.255556	0.255814	0.223529	0.225806	0.304348	0.4	0.430108	0.316327	0.406593	0.391304	0.377778	0.337079	0.351648	0.304348	0.301075	0.276596	0.285714	0.293478
Cefixime	0.0384615	0.0493827	0.0128205	0.0125	0.0875	0.0493827	0.0512821	0.0506329	0.0506329	0.178571	0.185185	0.25641	0.233766	0.278481	0.195402	0.188235	0.181818	0.158537	0.13253	0.0853659	0.141026	0.12	0.101266	0.157895	0.179487	0.103448	0.1375	0.142857	0.185185	0.168675	0.314607	0.247312	0.261364	0.229885	0.21875	0.294737	0.433333	0.446809	0.346939	0.408602	0.378947	0.365591	0.370787	0.384615	0.336957	0.333333	0.322581	0.318681	0.340659
Ceftriaxone	0.0344828	0.0804598	0.0114943	0.011236	0.0666667	0.0681818	0.045977	0.0454545	0.0454545	0.125	0.193182	0.215909	0.238095	0.264368	0.228261	0.208791	0.204819	0.155556	0.144444	0.0652174	0.101124	0.0941176	0.116279	0.141176	0.174419	0.129032	0.149425	0.153846	0.193182	0.191011	0.354839	0.28866	0.290323	0.274725	0.3125	0.375	0.483871	0.55914	0.438776	0.489362	0.458333	0.416667	0.408602	0.451613	0.404255	0.414894	0.360825	0.37234	0.393617
Cefmenoxime	0.0357143	0.0705882	0.0119048	0.0116279	0.0689655	0.0705882	0.047619	0.0470588	0.0470588	0.129032	0.2	0.223529	0.216867	0.244186	0.222222	0.188889	0.197531	0.174419	0.136364	0.0674157	0.104651	0.097561	0.120482	0.146341	0.180723	0.133333	0.141176	0.146067	0.172414	0.170455	0.351648	0.284211	0.285714	0.269663	0.308511	0.37234	0.483516	0.56044	0.42268	0.48913	0.457447	0.414894	0.406593	0.450549	0.387097	0.397849	0.357895	0.354839	0.376344
Ceftaroline fosamil	0.0322581	0.0638298	0.0217391	0.0212766	0.0851064	0.0752688	0.0543478	0.0537634	0.0537634	0.117647	0.180851	0.189474	0.208791	0.234043	0.265957	0.234043	0.177778	0.170213	0.147368	0.0833333	0.106383	0.1	0.120879	0.131868	0.175824	0.15625	0.152174	0.193548	0.21978	0.217391	0.375	0.29703	0.3125	0.270833	0.32	0.38	0.484536	0.540816	0.47	0.489796	0.46	0.44898	0.427083	0.453608	0.42268	0.43299	0.393939	0.40625	0.412371
Cefditoren	0.04	0.0789474	0.0133333	0.012987	0.0632911	0.0789474	0.0533333	0.0526316	0.0526316	0.116279	0.223684	0.233766	0.243243	0.272727	0.202381	0.195122	0.205479	0.164557	0.1375	0.0617284	0.0886076	0.0945946	0.135135	0.164384	0.186667	0.134146	0.142857	0.148148	0.177215	0.175	0.341176	0.269663	0.270588	0.253012	0.295455	0.363636	0.465116	0.528736	0.417582	0.488372	0.454545	0.409091	0.4	0.430233	0.37931	0.390805	0.348315	0.344828	0.367816
Ceftizoxime	0.0422535	0.0540541	0.0140845	0.0136986	0.0666667	0.0833333	0.056338	0.0555556	0.0555556	0.121951	0.219178	0.246575	0.257143	0.287671	0.2125	0.205128	0.217391	0.173333	0.144737	0.0649351	0.0933333	0.1	0.126761	0.173913	0.197183	0.126582	0.150685	0.155844	0.186667	0.184211	0.358025	0.267442	0.283951	0.25	0.264368	0.348837	0.487805	0.517647	0.388889	0.458824	0.425287	0.411765	0.402439	0.433735	0.380952	0.376471	0.348837	0.345238	0.369048
Cefdinir	0.0416667	0.0533333	0.0138889	0.0135135	0.0519481	0.0394737	0.0410959	0.0405405	0.0405405	0.134146	0.216216	0.226667	0.253521	0.30137	0.240506	0.202532	0.214286	0.171053	0.157895	0.0506329	0.106667	0.0985916	0.109589	0.188406	0.194444	0.097561	0.148649	0.184211	0.2	0.197368	0.353659	0.27907	0.296296	0.246914	0.233333	0.314607	0.481928	0.494253	0.4	0.453488	0.420455	0.406977	0.414634	0.428571	0.376471	0.372093	0.344828	0.357143	0.380952
Cefadroxil	0.05	0.0806452	0	0	0.0615385	0.046875	0.0322581	0.031746	0.031746	0.157143	0.278689	0.230769	0.203125	0.220588	0.178082	0.185714	0.140625	0.1	0.101449	0.0923077	0.126984	0.118644	0.15	0.22807	0.15625	0.0985916	0.106061	0.114286	0.181818	0.161765	0.302632	0.240506	0.24	0.253521	0.2375	0.329114	0.37037	0.356322	0.310345	0.329412	0.329412	0.313253	0.3	0.317073	0.3125	0.308642	0.280488	0.291139	0.3
Cefprozil	0.05	0.0806452	0	0	0.0615385	0.046875	0.0322581	0.031746	0.031746	0.157143	0.278689	0.230769	0.203125	0.220588	0.178082	0.185714	0.140625	0.1	0.101449	0.0923077	0.126984	0.118644	0.15	0.22807	0.15625	0.0985916	0.106061	0.114286	0.181818	0.161765	0.302632	0.240506	0.24	0.253521	0.2375	0.329114	0.37037	0.356322	0.310345	0.329412	0.329412	0.313253	0.3	0.317073	0.3125	0.308642	0.280488	0.291139	0.3
Cephalexin	0.0517241	0.0833333	0	0	0.046875	0.0483871	0.0333333	0.0327869	0.0327869	0.144928	0.288136	0.238095	0.209677	0.227273	0.183099	0.173913	0.145161	0.102941	0.104478	0.078125	0.131148	0.122807	0.155172	0.236364	0.16129	0.0857143	0.109375	0.117647	0.1875	0.166667	0.310811	0.246753	0.246575	0.26087	0.24359	0.337662	0.379747	0.364706	0.317647	0.337349	0.321429	0.304878	0.307692	0.325	0.320513	0.316456	0.2875	0.298701	0.307692
Cefradine	0.0508475	0.0645161	0	0	0.0461538	0.047619	0.0327869	0.0322581	0.0322581	0.15942	0.283333	0.234375	0.206349	0.223881	0.164384	0.171429	0.125	0.101449	0.102941	0.0769231	0.147541	0.101695	0.152542	0.232143	0.15873	0.084507	0.107692	0.115942	0.184615	0.164179	0.289474	0.227848	0.226667	0.239437	0.225	0.316456	0.358025	0.344828	0.298851	0.317647	0.302326	0.285714	0.2875	0.304878	0.3	0.296296	0.268293	0.278481	0.2875
Cefaclor	0.127273	0.157895	0.0344828	0.0508475	0.0793651	0.0819672	0.0677966	0.0847458	0.0847458	0.176471	0.262295	0.234375	0.1875	0.223881	0.25	0.15493	0.125	0.101449	0.153846	0.09375	0.129032	0.12069	0.133333	0.232143	0.15873	0.1	0.107692	0.166667	0.184615	0.147059	0.289474	0.310811	0.243243	0.257143	0.289474	0.386667	0.358025	0.344828	0.298851	0.317647	0.302326	0.285714	0.303797	0.304878	0.3	0.296296	0.283951	0.294872	0.303797
Loracarbef	0.132075	0.163636	0.0357143	0.0526316	0.0645161	0.0847458	0.0701754	0.0877193	0.0877193	0.164179	0.229508	0.222222	0.193548	0.230769	0.220588	0.15942	0.111111	0.104478	0.15873	0.0967742	0.0967742	0.105263	0.137931	0.196429	0.145161	0.102941	0.111111	0.171875	0.190476	0.151515	0.263158	0.283784	0.216216	0.228571	0.246753	0.36	0.285714	0.277778	0.275862	0.27907	0.264368	0.247059	0.231707	0.235294	0.259259	0.256098	0.243902	0.269231	0.2625
Cefalotin	0.046875	0.0597015	0	0	0.0895522	0.0597015	0.0461538	0.0454545	0.0454545	0.180556	0.223881	0.253731	0.191176	0.175676	0.168831	0.16	0.166667	0.0945946	0.0810811	0.119403	0.171875	0.147541	0.140625	0.193548	0.147059	0.0933333	0.115942	0.108108	0.15493	0.136986	0.271605	0.214286	0.2125	0.207792	0.211765	0.297619	0.369048	0.355556	0.282609	0.329545	0.314607	0.298851	0.301205	0.317647	0.267442	0.264368	0.238636	0.247059	0.255814
Cephapirin	0.0454545	0.0735294	0	0	0.0869565	0.057971	0.0447761	0.0441176	0.0441176	0.175676	0.217391	0.246377	0.185714	0.171053	0.194805	0.155844	0.144928	0.0921053	0.0789474	0.115942	0.166667	0.142857	0.136364	0.1875	0.142857	0.0909091	0.112676	0.105263	0.150685	0.133333	0.296296	0.238095	0.2375	0.25	0.26506	0.353659	0.376471	0.362637	0.333333	0.337079	0.322222	0.306818	0.309524	0.325581	0.321429	0.317647	0.290698	0.301205	0.309524
Cephaloglycin	0.0483871	0.078125	0	0	0.0923077	0.0615385	0.047619	0.046875	0.046875	0.185714	0.269841	0.261538	0.19697	0.214286	0.173333	0.164384	0.136364	0.0972222	0.0985916	0.0895522	0.177419	0.152542	0.145161	0.220339	0.151515	0.0958904	0.119403	0.111111	0.176471	0.157143	0.294872	0.234568	0.233766	0.246575	0.231707	0.320988	0.361446	0.348315	0.303371	0.321839	0.306818	0.290698	0.292683	0.309524	0.304878	0.301205	0.27381	0.283951	0.292683
Cefacetrile	0.047619	0.0447761	0	0	0.0909091	0.0606061	0.046875	0.0461538	0.0461538	0.183099	0.227273	0.257576	0.19403	0.178082	0.155844	0.162162	0.134328	0.126761	0.0821918	0.121212	0.174603	0.131148	0.142857	0.196721	0.149254	0.0945946	0.117647	0.109589	0.157143	0.138889	0.259259	0.202381	0.2	0.194805	0.214286	0.285714	0.341176	0.32967	0.285714	0.303371	0.274725	0.258427	0.258824	0.290698	0.270588	0.267442	0.241379	0.235294	0.258824
Ceftibuten	0.046875	0.0597015	0.015625	0.0151515	0.0735294	0.0441176	0.0461538	0.0454545	0.0454545	0.164384	0.223881	0.253731	0.173913	0.225352	0.184211	0.16	0.184615	0.109589	0.126761	0.102941	0.136364	0.129032	0.123077	0.193548	0.164179	0.0789474	0.1	0.123288	0.171429	0.136986	0.303797	0.243902	0.25974	0.24	0.22619	0.313253	0.455696	0.435294	0.340909	0.392857	0.376471	0.361446	0.384615	0.4	0.345679	0.341463	0.329268	0.325	0.35
Pentobarbital	0.0588235	0.0545455	0.04	0.0384615	0.0714286	0.0740741	0.0576923	0.0566038	0.0566038	0.125	0.232143	0.145161	0.214286	0.254237	0.184615	0.193548	0.163636	0.114754	0.155172	0.107143	0.0877193	0.0754717	0.132075	0.12963	0.140351	0.131148	0.122807	0.169492	0.15	0.186441	0.285714	0.202703	0.2	0.176471	0.232877	0.28	0.307692	0.297619	0.418919	0.333333	0.333333	0.265823	0.25	0.269231	0.297297	0.310811	0.263158	0.256757	0.283784
Butethal	0.06	0.0555556	0.0408163	0.0392157	0.0727273	0.0754717	0.0588235	0.0576923	0.0576923	0.126984	0.236364	0.147541	0.218182	0.258621	0.1875	0.196721	0.166667	0.116667	0.157895	0.109091	0.0892857	0.0769231	0.134615	0.132075	0.142857	0.114754	0.125	0.172414	0.152542	0.189655	0.289855	0.205479	0.202899	0.179104	0.236111	0.283784	0.311688	0.301205	0.405405	0.337662	0.337662	0.269231	0.253333	0.272727	0.30137	0.315068	0.266667	0.260274	0.287671
Secobarbital	0.0588235	0.0545455	0.04	0.0384615	0.0714286	0.0740741	0.0576923	0.0566038	0.0566038	0.16129	0.232143	0.145161	0.214286	0.254237	0.184615	0.193548	0.163636	0.114754	0.155172	0.127273	0.0877193	0.0754717	0.132075	0.12963	0.140351	0.112903	0.122807	0.169492	0.15	0.186441	0.285714	0.202703	0.2	0.176471	0.232877	0.28	0.307692	0.297619	0.4	0.333333	0.333333	0.265823	0.25	0.269231	0.297297	0.310811	0.263158	0.256757	0.283784
Amobarbital	0.0588235	0.0545455	0.04	0.0384615	0.0714286	0.0740741	0.0576923	0.0566038	0.0566038	0.125	0.254545	0.145161	0.214286	0.254237	0.184615	0.193548	0.163636	0.114754	0.155172	0.107143	0.0877193	0.0754717	0.132075	0.12963	0.140351	0.15	0.122807	0.169492	0.15	0.186441	0.285714	0.202703	0.2	0.176471	0.232877	0.28	0.307692	0.297619	0.438356	0.333333	0.333333	0.265823	0.25	0.269231	0.297297	0.310811	0.263158	0.256757	0.283784
Butabarbital	0.0625	0.0576923	0.0425532	0.0408163	0.0754717	0.0784314	0.0612245	0.06	0.06	0.131148	0.245283	0.152542	0.226415	0.267857	0.193548	0.20339	0.173077	0.12069	0.163636	0.113208	0.0925926	0.08	0.14	0.137255	0.148148	0.137931	0.12963	0.178571	0.157895	0.196429	0.298507	0.211268	0.208955	0.184615	0.242857	0.291667	0.32	0.308642	0.43662	0.346667	0.346667	0.276316	0.260274	0.28	0.309859	0.323944	0.273973	0.267606	0.295775
Thiopental	0.0555556	0.0517241	0.0377358	0.0363636	0.0677966	0.0701754	0.0545455	0.0535714	0.0535714	0.119403	0.263158	0.121212	0.20339	0.222222	0.212121	0.166667	0.155172	0.109375	0.147541	0.101695	0.12069	0.0714286	0.105263	0.142857	0.114754	0.107692	0.0983607	0.142857	0.125	0.15873	0.328571	0.243243	0.26087	0.238806	0.291667	0.32	0.363636	0.349398	0.44	0.371795	0.35443	0.303797	0.324324	0.342105	0.356164	0.369863	0.32	0.315068	0.342466
Thiamylal	0.0555556	0.0517241	0.0377358	0.0363636	0.0677966	0.0701754	0.0545455	0.0535714	0.0535714	0.153846	0.263158	0.121212	0.20339	0.222222	0.212121	0.166667	0.155172	0.109375	0.147541	0.12069	0.12069	0.0714286	0.105263	0.142857	0.114754	0.0909091	0.0983607	0.142857	0.125	0.15873	0.328571	0.243243	0.26087	0.238806	0.291667	0.32	0.363636	0.349398	0.421053	0.371795	0.35443	0.303797	0.324324	0.342105	0.356164	0.369863	0.32	0.315068	0.342466
Heptabarbital	0.0576923	0.0535714	0.0392157	0.0377358	0.0701754	0.0727273	0.0566038	0.0555556	0.0555556	0.140625	0.206897	0.142857	0.210526	0.25	0.181818	0.190476	0.160714	0.112903	0.152542	0.125	0.0862069	0.0740741	0.109091	0.127273	0.137931	0.09375	0.12069	0.166667	0.147541	0.183333	0.28169	0.2	0.197183	0.173913	0.22973	0.293333	0.303797	0.27907	0.376623	0.3125	0.3125	0.2625	0.246753	0.265823	0.293333	0.289474	0.25974	0.253333	0.28
Primidone	0.0652174	0.104167	0.0217391	0.0208333	0.1	0.06	0.0416667	0.0408163	0.0408163	0.175439	0.230769	0.2	0.235294	0.232143	0.180328	0.169492	0.204082	0.125	0.148148	0.117647	0.14	0.155556	0.1	0.12	0.111111	0.0666667	0.113208	0.142857	0.122807	0.160714	0.287879	0.2	0.215385	0.229508	0.287879	0.338235	0.310811	0.283951	0.388889	0.32	0.302632	0.266667	0.267606	0.287671	0.338235	0.333333	0.3	0.294118	0.323529
Phenobarbital	0.0681818	0.108696	0.0465116	0.0444444	0.0816327	0.0851064	0.0666667	0.0652174	0.0652174	0.12069	0.24	0.163636	0.244898	0.288462	0.22807	0.218182	0.212766	0.12963	0.176471	0.122449	0.1	0.111111	0.12766	0.148936	0.16	0.107143	0.14	0.192308	0.169811	0.211538	0.33871	0.242424	0.241935	0.237288	0.296875	0.369231	0.357143	0.324675	0.462687	0.366197	0.366197	0.309859	0.294118	0.314286	0.369231	0.363636	0.328358	0.323077	0.353846
Butalbital	0.0652174	0.06	0.0444444	0.0425532	0.0784314	0.0816327	0.0638298	0.0625	0.0625	0.155172	0.28	0.157895	0.235294	0.277778	0.2	0.210526	0.18	0.125	0.169811	0.117647	0.0961538	0.0833333	0.145833	0.142857	0.153846	0.142857	0.134615	0.185185	0.163636	0.203704	0.307692	0.217391	0.215385	0.190476	0.25	0.3	0.328767	0.316456	0.449275	0.356164	0.356164	0.283784	0.267606	0.287671	0.318841	0.333333	0.28169	0.275362	0.304348
Aprobarbital	0.0666667	0.0612245	0.0454545	0.0434783	0.08	0.0833333	0.0652174	0.0638298	0.0638298	0.157895	0.285714	0.160714	0.24	0.283019	0.20339	0.214286	0.183673	0.127273	0.173077	0.12	0.0980392	0.0851064	0.148936	0.145833	0.156863	0.145455	0.137255	0.188679	0.166667	0.207547	0.3125	0.220588	0.21875	0.193548	0.253731	0.304348	0.333333	0.320513	0.455882	0.361111	0.361111	0.287671	0.271429	0.291667	0.323529	0.338235	0.285714	0.279412	0.308824
Methylphenobarbital	0.0625	0.1	0.0425532	0.0408163	0.0754717	0.1	0.0612245	0.06	0.06	0.112903	0.2	0.133333	0.203704	0.224138	0.174603	0.183333	0.196078	0.140351	0.142857	0.113208	0.0535714	0.102041	0.14	0.0943396	0.169811	0.137931	0.0892857	0.137931	0.137931	0.155172	0.318182	0.228571	0.227273	0.222222	0.338462	0.38806	0.337838	0.394737	0.416667	0.364865	0.364865	0.293333	0.277778	0.297297	0.347826	0.362319	0.328571	0.304348	0.333333
Mephenytoin	0.0612245	0.0769231	0.0416667	0.04	0.0740741	0.0980392	0.06	0.0588235	0.0588235	0.111111	0.218182	0.131148	0.2	0.241379	0.153846	0.16129	0.215686	0.137931	0.140351	0.132075	0.0526316	0.1	0.115385	0.0727273	0.145455	0.116667	0.0689655	0.116667	0.116667	0.133333	0.294118	0.208333	0.223881	0.2	0.275362	0.323944	0.369863	0.426667	0.337662	0.378378	0.39726	0.324324	0.309859	0.328767	0.287671	0.30137	0.27027	0.263889	0.273973
Ethotoin	0.0652174	0.0816327	0.0217391	0.0208333	0.0784314	0.06	0.0416667	0.0408163	0.0408163	0.155172	0.163636	0.178571	0.211538	0.254545	0.142857	0.15	0.229167	0.125	0.127273	0.0754717	0.0754717	0.130435	0.1	0.0769231	0.153846	0.0847458	0.0727273	0.103448	0.103448	0.12069	0.287879	0.2	0.215385	0.190476	0.231884	0.3	0.366197	0.386667	0.315789	0.356164	0.375	0.319444	0.304348	0.323944	0.28169	0.277778	0.263889	0.257143	0.267606
Phenylbutazone	0.0625	0.122449	0	0	0.0363636	0.0377358	0.0196078	0.0192308	0.0192308	0.0952381	0.137931	0.133333	0.226415	0.20339	0.138462	0.145161	0.297872	0.160714	0.103448	0.0727273	0.0350877	0.102041	0.0961538	0.0740741	0.148148	0.0819672	0.0892857	0.1	0.1	0.116667	0.318182	0.194444	0.246154	0.262295	0.298507	0.367647	0.394366	0.413333	0.36	0.402778	0.383562	0.347222	0.333333	0.371429	0.347826	0.342857	0.328571	0.304348	0.333333
Metharbital	0.0638298	0.0588235	0.0434783	0.0416667	0.0769231	0.102041	0.0625	0.0612245	0.0612245	0.114754	0.203704	0.135593	0.207547	0.22807	0.15873	0.186441	0.176471	0.142857	0.145455	0.115385	0.0545455	0.0816327	0.142857	0.0961538	0.173077	0.160714	0.0909091	0.140351	0.140351	0.157895	0.30303	0.214286	0.212121	0.1875	0.283582	0.333333	0.324324	0.381579	0.402778	0.351351	0.351351	0.28	0.263889	0.283784	0.314286	0.328571	0.295775	0.271429	0.3
Methohexital	0.06	0.0555556	0.0408163	0.0392157	0.0727273	0.0961538	0.0588235	0.0576923	0.0576923	0.145161	0.192982	0.129032	0.196429	0.216667	0.151515	0.177419	0.166667	0.135593	0.137931	0.150943	0.0517241	0.0769231	0.134615	0.0909091	0.163636	0.152542	0.0862069	0.133333	0.133333	0.15	0.289855	0.205479	0.202899	0.179104	0.271429	0.319444	0.311688	0.367089	0.386667	0.337662	0.337662	0.269231	0.253333	0.272727	0.30137	0.315068	0.283784	0.260274	0.287671
Talbutal	0.0612245	0.0566038	0.0416667	0.04	0.0740741	0.0980392	0.06	0.0588235	0.0588235	0.147541	0.175439	0.112903	0.178571	0.2	0.153846	0.180328	0.148148	0.137931	0.12069	0.132075	0.0344828	0.0784314	0.137255	0.0925926	0.166667	0.155172	0.0877193	0.135593	0.135593	0.152542	0.275362	0.191781	0.188406	0.164179	0.275362	0.305556	0.298701	0.35443	0.373333	0.324675	0.324675	0.25641	0.24	0.25974	0.287671	0.30137	0.27027	0.246575	0.273973
Hexobarbital	0.0566038	0.0714286	0.0384615	0.037037	0.0508475	0.0909091	0.0555556	0.0545455	0.0545455	0.121212	0.183333	0.106061	0.186441	0.206349	0.144928	0.169231	0.157895	0.129032	0.131148	0.0847458	0.015873	0.0535714	0.127273	0.0862069	0.155172	0.126984	0.0819672	0.126984	0.126984	0.142857	0.277778	0.197368	0.194444	0.188406	0.295775	0.342466	0.3	0.353659	0.371795	0.325	0.325	0.259259	0.24359	0.2625	0.306667	0.32	0.289474	0.266667	0.293333
Sorafenib	0.145833	0.229167	0.104167	0.122449	0.173077	0.229167	0.166667	0.1875	0.1875	0.15873	0.206897	0.180328	0.210526	0.271186	0.238095	0.209677	0.160714	0.112903	0.214286	0.125	0.05	0.0943396	0.12963	0.127273	0.1	0.206897	0.12069	0.186441	0.166667	0.163934	0.318841	0.304348	0.25	0.265625	0.358209	0.515625	0.373333	0.375	0.452055	0.381579	0.418919	0.364865	0.315068	0.333333	0.366197	0.361111	0.328767	0.362319	0.352113
Regorafenib	0.145833	0.229167	0.104167	0.122449	0.173077	0.229167	0.166667	0.1875	0.1875	0.15873	0.206897	0.180328	0.210526	0.271186	0.238095	0.209677	0.160714	0.112903	0.214286	0.125	0.05	0.0943396	0.12963	0.127273	0.1	0.206897	0.12069	0.186441	0.166667	0.163934	0.318841	0.304348	0.25	0.265625	0.358209	0.515625	0.373333	0.375	0.452055	0.381579	0.418919	0.364865	0.315068	0.333333	0.366197	0.361111	0.328767	0.362319	0.352113
Roflumilast	0.155556	0.244444	0.0869565	0.106383	0.234043	0.166667	0.152174	0.173913	0.173913	0.272727	0.135593	0.189655	0.2	0.2	0.171875	0.180328	0.169811	0.0819672	0.140351	0.111111	0.0909091	0.170213	0.0943396	0.0925926	0.105263	0.175439	0.0689655	0.116667	0.116667	0.0967742	0.257143	0.26087	0.205882	0.21875	0.313433	0.446154	0.265823	0.27381	0.337662	0.307692	0.291139	0.25641	0.24	0.24359	0.287671	0.283784	0.287671	0.28169	0.291667
Oxazepam	0.166667	0.261905	0.0444444	0.0652174	0.0784314	0.104167	0.0869565	0.108696	0.108696	0.155172	0.230769	0.178571	0.26	0.277778	0.180328	0.15	0.18	0.125	0.148148	0.0961538	0.0961538	0.130435	0.0784314	0.142857	0.111111	0.0847458	0.0727273	0.122807	0.142857	0.12069	0.231884	0.253731	0.19697	0.229508	0.328125	0.4	0.276316	0.3	0.282051	0.302632	0.269231	0.233766	0.232877	0.253333	0.263889	0.260274	0.246575	0.239437	0.267606
Lorazepam	0.166667	0.261905	0.0444444	0.0652174	0.0784314	0.104167	0.0869565	0.108696	0.108696	0.155172	0.230769	0.178571	0.26	0.277778	0.180328	0.15	0.18	0.125	0.148148	0.0961538	0.0961538	0.130435	0.0784314	0.142857	0.111111	0.0847458	0.0727273	0.122807	0.142857	0.12069	0.231884	0.253731	0.19697	0.229508	0.328125	0.4	0.276316	0.3	0.282051	0.302632	0.269231	0.233766	0.232877	0.253333	0.263889	0.260274	0.246575	0.239437	0.267606
Clorazepate	0.152174	0.23913	0.0408163	0.06	0.0727273	0.0961538	0.08	0.1	0.1	0.145161	0.236364	0.206897	0.218182	0.216667	0.245902	0.15873	0.166667	0.135593	0.137931	0.0892857	0.0892857	0.12	0.134615	0.2	0.142857	0.0967742	0.125	0.192982	0.152542	0.15	0.271429	0.275362	0.202899	0.234375	0.328358	0.41791	0.311688	0.333333	0.350649	0.355263	0.320513	0.269231	0.253333	0.272727	0.283784	0.28	0.266667	0.260274	0.287671
Deferasirox	0.0625	0.145833	0	0	0.0555556	0.0377358	0.04	0.0392157	0.0392157	0.112903	0.178571	0.214286	0.181818	0.20339	0.174603	0.224138	0.297872	0.181818	0.142857	0.0727273	0.0727273	0.125	0.14	0.183673	0.148148	0.118644	0.12963	0.137931	0.2	0.155172	0.242857	0.228571	0.227273	0.262295	0.298507	0.328571	0.375	0.394737	0.36	0.383562	0.383562	0.385714	0.352941	0.391304	0.347826	0.342857	0.328571	0.343284	0.352941
Amlexanox	0.0576923	0.134615	0	0	0.0517241	0.0535714	0.037037	0.0363636	0.0363636	0.15873	0.296296	0.220339	0.232143	0.229508	0.181818	0.229508	0.181818	0.078125	0.114754	0.0862069	0.0862069	0.115385	0.196078	0.215686	0.157895	0.129032	0.140351	0.147541	0.166667	0.183333	0.318841	0.232877	0.231884	0.265625	0.28169	0.385714	0.337662	0.341463	0.452055	0.418919	0.438356	0.383562	0.315068	0.315789	0.366197	0.380282	0.328767	0.362319	0.352113
Ivacaftor	0.0612245	0.142857	0.0204082	0.0196078	0.0740741	0.0769231	0.06	0.0588235	0.0588235	0.129032	0.313726	0.169492	0.245283	0.2	0.190476	0.220339	0.192308	0.118644	0.101695	0.132075	0.0909091	0.122449	0.16	0.18	0.125	0.175439	0.127273	0.155172	0.155172	0.192982	0.333333	0.225352	0.242424	0.278689	0.313433	0.424242	0.333333	0.3375	0.514706	0.416667	0.39726	0.324324	0.291667	0.310811	0.362319	0.376812	0.323944	0.338235	0.347826
Trimetrexate	0.0555556	0.12963	0.0185185	0.0178571	0.125	0.109091	0.0740741	0.0727273	0.0727273	0.209677	0.2	0.233333	0.145161	0.184615	0.142857	0.203125	0.196429	0.0923077	0.129032	0.0833333	0.12069	0.153846	0.105263	0.103448	0.152542	0.16129	0.0983607	0.107692	0.107692	0.15873	0.24	0.194805	0.208333	0.238806	0.291667	0.302632	0.280488	0.302326	0.402597	0.35443	0.371795	0.337662	0.289474	0.307692	0.375	0.388889	0.337838	0.333333	0.361111
Trimethoprim	0.0625	0.145833	0.0208333	0.02	0.117647	0.122449	0.0833333	0.0816327	0.0816327	0.169492	0.222222	0.192982	0.160714	0.20339	0.15625	0.224138	0.22	0.0833333	0.142857	0.0925926	0.113208	0.125	0.117647	0.115385	0.148148	0.178571	0.109091	0.118644	0.118644	0.175439	0.26087	0.211268	0.227273	0.262295	0.318182	0.328571	0.285714	0.308642	0.416667	0.364865	0.383562	0.347222	0.295775	0.315068	0.38806	0.402985	0.347826	0.343284	0.373134
Prazepam	0.145833	0.229167	0.0392157	0.0576923	0.0892857	0.0727273	0.0566038	0.0754717	0.0754717	0.237288	0.09375	0.142857	0.131148	0.136364	0.130435	0.0869565	0.140351	0.131148	0.114754	0.0862069	0.0677966	0.115385	0.0338983	0.0333333	0.1	0.0606061	0.015625	0.0769231	0.0447761	0.0289855	0.181818	0.2	0.148649	0.173913	0.3	0.347222	0.22619	0.294118	0.232558	0.25	0.22093	0.188235	0.185185	0.204819	0.2125	0.209877	0.2125	0.189873	0.21519
Halazepam	0.142857	0.22449	0.102041	0.12	0.148148	0.132075	0.117647	0.137255	0.137255	0.213115	0.109375	0.140625	0.129032	0.151515	0.161765	0.101449	0.137931	0.147541	0.15	0.103448	0.0666667	0.113208	0.0333333	0.0327869	0.116667	0.109375	0.0153846	0.109375	0.0757576	0.0588235	0.210526	0.22973	0.178082	0.188406	0.314286	0.361111	0.253012	0.321429	0.258824	0.277108	0.247059	0.214286	0.2125	0.231707	0.240506	0.2375	0.240506	0.217949	0.24359
Diazepam	0.152174	0.23913	0.0408163	0.06	0.0727273	0.117647	0.0588235	0.0784314	0.0784314	0.163934	0.114754	0.129032	0.155172	0.140625	0.134328	0.0895522	0.166667	0.135593	0.118644	0.0892857	0.0338983	0.0980392	0.0535714	0.0344828	0.103448	0.0793651	0.016129	0.0793651	0.0461538	0.0454545	0.202703	0.205479	0.152778	0.179104	0.348485	0.397059	0.246914	0.333333	0.253012	0.271605	0.240964	0.207317	0.189873	0.225	0.233766	0.230769	0.217949	0.194805	0.220779
Fludiazepam	0.148936	0.234043	0.0612245	0.08	0.0909091	0.137255	0.0784314	0.0980392	0.0980392	0.16129	0.112903	0.126984	0.152542	0.138462	0.132353	0.0882353	0.163636	0.133333	0.116667	0.0877193	0.0333333	0.0961538	0.0526316	0.0338983	0.101695	0.0952381	0.015873	0.078125	0.0454545	0.0447761	0.2	0.202703	0.150685	0.176471	0.343284	0.391304	0.243902	0.329268	0.25	0.268293	0.238095	0.204819	0.1875	0.222222	0.230769	0.227848	0.21519	0.192308	0.217949
Clotiazepam	0.12963	0.181818	0.0350877	0.0517241	0.0806452	0.101695	0.0508475	0.0677966	0.0677966	0.161765	0.151515	0.130435	0.136364	0.125	0.150685	0.08	0.183333	0.119403	0.104478	0.112903	0.078125	0.103448	0.0634921	0.0625	0.0909091	0.0857143	0.0142857	0.0704225	0.0410959	0.0405405	0.2125	0.21519	0.166667	0.175676	0.347222	0.373333	0.313253	0.414634	0.258427	0.321429	0.290698	0.244186	0.259259	0.292683	0.22619	0.238095	0.211765	0.190476	0.214286
Clobazam	0.152174	0.23913	0.0408163	0.06	0.0535714	0.117647	0.0588235	0.0784314	0.0784314	0.126984	0.114754	0.09375	0.175439	0.140625	0.1875	0.123077	0.166667	0.135593	0.118644	0.0892857	0.0166667	0.0769231	0.0925926	0.0714286	0.142857	0.0967742	0.0677966	0.133333	0.0793651	0.0952381	0.271429	0.239437	0.202899	0.234375	0.390625	0.461538	0.294872	0.35	0.333333	0.355263	0.303797	0.253165	0.253333	0.289474	0.30137	0.297297	0.283784	0.260274	0.287671
Temazepam	0.155556	0.244444	0.0416667	0.0612245	0.0740741	0.142857	0.0816327	0.102041	0.102041	0.129032	0.175439	0.131148	0.222222	0.2	0.171875	0.16129	0.169811	0.137931	0.12069	0.111111	0.0526316	0.122449	0.0943396	0.0925926	0.125	0.116667	0.0508475	0.116667	0.116667	0.114754	0.222222	0.225352	0.171429	0.2	0.375	0.424242	0.265823	0.35443	0.271605	0.291139	0.259259	0.225	0.207792	0.24359	0.253333	0.25	0.236842	0.213333	0.24
Cinolazepam	0.134615	0.211538	0.0555556	0.0727273	0.12069	0.105263	0.0909091	0.109091	0.109091	0.166667	0.138462	0.169231	0.177419	0.179104	0.15493	0.128571	0.131148	0.140625	0.107692	0.0983607	0.0806452	0.148148	0.0655738	0.0819672	0.111111	0.104478	0.0454545	0.104478	0.104478	0.0869565	0.1875	0.205128	0.155844	0.180556	0.30137	0.346667	0.229885	0.295455	0.235955	0.252874	0.224719	0.193182	0.190476	0.209302	0.216867	0.214286	0.216867	0.195122	0.219512
Mazindol	0.12	0.2	0.0588235	0.0769231	0.127273	0.111111	0.0961538	0.115385	0.115385	0.193548	0.109375	0.106061	0.129032	0.134328	0.161765	0.117647	0.157895	0.147541	0.15	0.122807	0.103448	0.134615	0.0333333	0.05	0.0983607	0.109375	0.03125	0.109375	0.0757576	0.0746269	0.164557	0.197368	0.146667	0.171429	0.277778	0.306667	0.238095	0.275862	0.215909	0.261905	0.261905	0.259259	0.24359	0.246914	0.225	0.222222	0.225	0.233766	0.227848
Anagrelide	0.134615	0.188679	0.0555556	0.0727273	0.0833333	0.0862069	0.0714286	0.0892857	0.0892857	0.184615	0.104478	0.134328	0.140625	0.179104	0.138889	0.0821918	0.189655	0.140625	0.16129	0.0806452	0.0806452	0.0877193	0.031746	0.03125	0.111111	0.0724638	0.0147059	0.0882353	0.0571429	0.0416667	0.202532	0.220779	0.171053	0.164384	0.266667	0.328947	0.304878	0.357143	0.27907	0.297619	0.282353	0.25	0.25	0.268293	0.278481	0.275	0.278481	0.240506	0.282051
Clonazepam	0.122807	0.192982	0.0333333	0.0491803	0.0606061	0.0625	0.0483871	0.0645161	0.0645161	0.15493	0.112676	0.191176	0.238095	0.235294	0.208333	0.135135	0.174603	0.258065	0.166667	0.0746269	0.0434783	0.0806452	0.09375	0.0757576	0.171875	0.128571	0.104478	0.161765	0.128571	0.111111	0.298701	0.302632	0.253333	0.267606	0.351351	0.452055	0.333333	0.383721	0.337209	0.373494	0.325581	0.309524	0.280488	0.297619	0.308642	0.304878	0.325	0.2875	0.3125
Nitrazepam	0.0350877	0.105263	0	0	0.031746	0.016129	0.0169492	0.0166667	0.0166667	0.132353	0.121212	0.206349	0.258621	0.253968	0.15493	0.128571	0.189655	0.280702	0.125	0.046875	0.046875	0.0877193	0.101695	0.0819672	0.186441	0.104478	0.112903	0.121212	0.138462	0.119403	0.319444	0.236842	0.271429	0.287879	0.283784	0.383562	0.35443	0.390244	0.341463	0.379747	0.329268	0.329114	0.298701	0.316456	0.328947	0.324675	0.346667	0.306667	0.333333
Flunitrazepam	0.0983607	0.163934	0.0483871	0.046875	0.0735294	0.0923077	0.0625	0.0615385	0.0615385	0.118421	0.108108	0.166667	0.227273	0.208333	0.184211	0.144737	0.166667	0.246154	0.126761	0.056338	0.0273973	0.0769231	0.106061	0.0724638	0.164179	0.15493	0.1	0.138889	0.123288	0.121622	0.2875	0.259259	0.227848	0.24	0.355263	0.434211	0.321839	0.402299	0.325843	0.360465	0.314607	0.298851	0.255814	0.287356	0.297619	0.294118	0.297619	0.261905	0.285714
Chlordiazepoxide	0.132075	0.207547	0.0357143	0.0526316	0.0645161	0.103448	0.0517241	0.0689655	0.0689655	0.164179	0.0869565	0.132353	0.174603	0.176471	0.152778	0.111111	0.206897	0.233333	0.177419	0.0967742	0.0461538	0.0862069	0.047619	0.0151515	0.126984	0.102941	0.0447761	0.102941	0.056338	0.0704225	0.2	0.233766	0.2	0.228571	0.352113	0.36	0.255814	0.337209	0.290698	0.309524	0.27907	0.292683	0.2625	0.296296	0.307692	0.303797	0.307692	0.285714	0.294872
Bromazepam	0.113636	0.204545	0.0444444	0.0652174	0.0784314	0.06	0.0638298	0.0625	0.0625	0.175439	0.122807	0.157895	0.166667	0.169492	0.107692	0.0454545	0.204082	0.125	0.107143	0.0754717	0.0555556	0.106383	0.0377358	0.037037	0.0909091	0.0491803	0.0172414	0.0491803	0.0322581	0.015625	0.197183	0.183099	0.161765	0.190476	0.307692	0.378788	0.25974	0.283951	0.265823	0.269231	0.2375	0.217949	0.216216	0.236842	0.263889	0.260274	0.263889	0.239437	0.267606
Theophylline	0.06	0.117647	0.02	0.0192308	0.0350877	0.0754717	0.0384615	0.0377358	0.0377358	0.0923077	0.172414	0.111111	0.196429	0.237288	0.134328	0.140625	0.26	0.135593	0.118644	0.0338983	0.0166667	0.0769231	0.113208	0.0714286	0.163636	0.0967742	0.0677966	0.0967742	0.0967742	0.112903	0.271429	0.205479	0.202899	0.19697	0.328358	0.357143	0.383562	0.459459	0.405405	0.430556	0.430556	0.356164	0.323944	0.361111	0.338028	0.352113	0.319444	0.314286	0.323944
Theobromine	0.06	0.117647	0.02	0.0192308	0.0350877	0.0754717	0.0384615	0.0377358	0.0377358	0.0923077	0.172414	0.111111	0.196429	0.237288	0.134328	0.140625	0.26	0.135593	0.118644	0.0338983	0.0166667	0.0769231	0.113208	0.0714286	0.163636	0.0967742	0.0677966	0.0967742	0.0967742	0.112903	0.271429	0.205479	0.202899	0.19697	0.328358	0.357143	0.383562	0.459459	0.405405	0.430556	0.430556	0.356164	0.323944	0.361111	0.338028	0.352113	0.319444	0.314286	0.323944
Caffeine	0.06	0.117647	0.02	0.0192308	0.0350877	0.0754717	0.0384615	0.0377358	0.0377358	0.0757576	0.152542	0.09375	0.175439	0.216667	0.134328	0.140625	0.235294	0.135593	0.1	0.0338983	0.0166667	0.0769231	0.113208	0.0714286	0.163636	0.114754	0.0677966	0.0967742	0.0967742	0.112903	0.253521	0.189189	0.185714	0.179104	0.328358	0.338028	0.364865	0.44	0.405405	0.410959	0.410959	0.337838	0.305556	0.342466	0.319444	0.333333	0.30137	0.295775	0.305556
Temozolomide	0.0555556	0.109091	0.0185185	0.0178571	0.0327869	0.0701754	0.0357143	0.0350877	0.0350877	0.102941	0.16129	0.138462	0.224138	0.283333	0.142857	0.149254	0.313726	0.20339	0.186441	0.031746	0.015625	0.0714286	0.0862069	0.0666667	0.172414	0.107692	0.0806452	0.107692	0.125	0.123077	0.309859	0.260274	0.26087	0.238806	0.328571	0.375	0.458333	0.513514	0.402597	0.445946	0.445946	0.410959	0.380282	0.43662	0.394366	0.388889	0.375	0.371429	0.380282
Enzalutamide	0.107143	0.178571	0.0909091	0.0877193	0.0967742	0.137931	0.105263	0.103448	0.103448	0.0958904	0.241935	0.0972222	0.169231	0.188406	0.214286	0.123288	0.180328	0.134328	0.153846	0.0769231	0.0447761	0.0655738	0.0967742	0.0952381	0.106061	0.184615	0.0434783	0.115942	0.1	0.0985916	0.342466	0.310811	0.295775	0.313433	0.42029	0.507246	0.447368	0.519481	0.448718	0.454545	0.454545	0.402597	0.410959	0.426667	0.386667	0.4	0.368421	0.364865	0.373333
Aminophenazone	0.0625	0.122449	0	0	0.0178571	0.0576923	0.0196078	0.0192308	0.0192308	0.078125	0.157895	0.0967742	0.203704	0.183333	0.0882353	0.109375	0.326087	0.181818	0.103448	0.0350877	0.0172414	0.08	0.0754717	0.0357143	0.107143	0.118644	0.0338983	0.047619	0.0645161	0.0634921	0.26087	0.178082	0.208955	0.203125	0.318182	0.367647	0.394366	0.472222	0.378378	0.422535	0.383562	0.328767	0.314286	0.371429	0.309859	0.323944	0.291667	0.267606	0.295775
Antipyrine	0.0697674	0.136364	0	0	0.0196078	0.0638298	0.0217391	0.0212766	0.0212766	0.0847458	0.150943	0.105263	0.22449	0.2	0.0952381	0.118644	0.365854	0.176471	0.113208	0.0384615	0.0188679	0.0888889	0.0833333	0.0392157	0.117647	0.0892857	0.037037	0.0517241	0.0701754	0.0689655	0.28125	0.191176	0.225806	0.220339	0.344262	0.396825	0.402985	0.485294	0.366197	0.432836	0.411765	0.352941	0.338462	0.378788	0.333333	0.348485	0.313433	0.287879	0.318182
Pemirolast	0.0625	0.145833	0	0	0.0178571	0.0377358	0.0196078	0.0192308	0.0192308	0.078125	0.1	0.0793651	0.226415	0.20339	0.121212	0.145161	0.386364	0.226415	0.185185	0.0350877	0.0172414	0.08	0.0555556	0.0357143	0.148148	0.0819672	0.0701754	0.0819672	0.1	0.0983607	0.26087	0.228571	0.208955	0.203125	0.338462	0.367647	0.394366	0.413333	0.378378	0.402778	0.364865	0.347222	0.333333	0.391304	0.367647	0.362319	0.328571	0.343284	0.352941
Nevirapine	0.0425532	0.12766	0	0	0.0185185	0.0392157	0.0204082	0.02	0.02	0.116667	0.122807	0.0819672	0.188679	0.169492	0.0746269	0.0952381	0.229167	0.145455	0.107143	0.0363636	0.0178571	0.0833333	0.0576923	0.037037	0.111111	0.0491803	0.0172414	0.0322581	0.0491803	0.0483871	0.25	0.150685	0.19697	0.229508	0.287879	0.378788	0.328767	0.350649	0.351351	0.337838	0.302632	0.30137	0.285714	0.323944	0.358209	0.352941	0.338235	0.333333	0.343284
Nilotinib	0.111111	0.2	0.116279	0.111111	0.12	0.148936	0.133333	0.130435	0.130435	0.114754	0.181818	0.0983607	0.207547	0.206897	0.15873	0.147541	0.276596	0.142857	0.211538	0.0740741	0.0357143	0.0816327	0.0769231	0.0555556	0.109091	0.160714	0.0344828	0.12069	0.101695	0.1	0.30303	0.25	0.25	0.266667	0.387097	0.460317	0.4	0.438356	0.422535	0.449275	0.408451	0.352113	0.358209	0.397059	0.415385	0.430769	0.373134	0.348485	0.4
Zolpidem	0.0625	0.145833	0	0	0.0363636	0.0576923	0.0196078	0.0192308	0.0192308	0.112903	0.137931	0.0967742	0.160714	0.145161	0.0724638	0.0923077	0.244898	0.140351	0.0847458	0.0727273	0.0350877	0.102041	0.0754717	0.0357143	0.107143	0.1	0.0166667	0.03125	0.047619	0.046875	0.191781	0.146667	0.140845	0.166667	0.338462	0.347826	0.302632	0.358974	0.36	0.346667	0.311688	0.276316	0.260274	0.297297	0.291667	0.305556	0.273973	0.267606	0.277778
Zaleplon	0.0408163	0.1	0	0	0.0555556	0.0377358	0.0196078	0.0192308	0.0192308	0.131148	0.118644	0.133333	0.203704	0.183333	0.0882353	0.0923077	0.326087	0.181818	0.122807	0.0727273	0.0535714	0.125	0.0754717	0.0357143	0.127273	0.0819672	0.0338983	0.047619	0.0645161	0.0634921	0.26087	0.146667	0.208955	0.222222	0.298507	0.347826	0.375	0.376623	0.342105	0.364865	0.328947	0.328767	0.314286	0.371429	0.347826	0.362319	0.328571	0.323529	0.333333
Rosuvastatin	0.084507	0.140845	0.0714286	0.0694444	0.121622	0.125	0.0985916	0.0972222	0.0972222	0.130952	0.226667	0.189873	0.166667	0.182927	0.298701	0.24359	0.16	0.151899	0.168831	0.148649	0.118421	0.0958904	0.136986	0.183099	0.157895	0.243243	0.144737	0.226667	0.210526	0.223684	0.467532	0.473684	0.426667	0.391892	0.547945	0.565789	0.488095	0.517241	0.662338	0.548781	0.567901	0.518519	0.493671	0.506173	0.586667	0.6	0.545455	0.526316	0.573333
Sitaxentan	0.0933333	0.131579	0.0526316	0.0649351	0.142857	0.102564	0.0779221	0.0909091	0.0909091	0.176471	0.168675	0.178571	0.21519	0.2	0.296296	0.243902	0.210526	0.170732	0.17284	0.111111	0.0843373	0.103896	0.128205	0.126582	0.177215	0.182927	0.121951	0.197531	0.197531	0.195122	0.532468	0.519481	0.454545	0.384615	0.493671	0.56962	0.604938	0.611765	0.583333	0.714286	0.65	0.6	0.556962	0.5875	0.530864	0.54321	0.493976	0.493827	0.518519
Chlorthalidone	0.112903	0.177419	0.0634921	0.078125	0.102941	0.106061	0.09375	0.109375	0.109375	0.144737	0.2	0.194444	0.238806	0.271429	0.415385	0.289855	0.179104	0.136986	0.261538	0.1	0.084507	0.0909091	0.102941	0.169231	0.176471	0.183099	0.19697	0.292308	0.253731	0.25	0.615385	0.677419	0.546875	0.484375	0.521739	0.632353	0.56	0.530864	0.6	0.630137	0.630137	0.575342	0.571429	0.540541	0.541667	0.534247	0.5	0.565217	0.549296
Furosemide	0.111111	0.15625	0.0625	0.0769231	0.134328	0.104478	0.0923077	0.107692	0.107692	0.239437	0.25	0.318182	0.2	0.25	0.38806	0.267606	0.15942	0.150685	0.238806	0.130435	0.147059	0.140625	0.117647	0.203125	0.157143	0.180556	0.15942	0.268657	0.25	0.228571	0.58209	0.666667	0.587302	0.5	0.452055	0.555556	0.573333	0.54321	0.571429	0.621622	0.666667	0.657143	0.608696	0.575342	0.555556	0.547945	0.513514	0.57971	0.56338
Dorzolamide	0.0454545	0.0735294	0.0307692	0.0298507	0.0714286	0.057971	0.0447761	0.0441176	0.0441176	0.16	0.183099	0.211268	0.185714	0.202703	0.277778	0.219178	0.19697	0.136986	0.188406	0.084507	0.115942	0.107692	0.102941	0.117647	0.176471	0.150685	0.144928	0.183099	0.183099	0.197183	0.567164	0.575758	0.571429	0.461538	0.438356	0.460526	0.56	0.55	0.538462	0.608108	0.608108	0.575342	0.594203	0.583333	0.56338	0.577465	0.5	0.542857	0.549296
Sulfametopyrazine	0.0461538	0.107692	0.03125	0.030303	0.0724638	0.107692	0.078125	0.0769231	0.0769231	0.102564	0.202899	0.180556	0.223881	0.257143	0.263889	0.222222	0.2	0.171429	0.208955	0.0555556	0.0704225	0.0757576	0.0882353	0.119403	0.161765	0.169014	0.147059	0.169014	0.185714	0.2	0.650794	0.560606	0.606557	0.540984	0.529412	0.641791	0.705882	0.684932	0.7	0.735294	0.735294	0.727273	0.676923	0.686567	0.746032	0.734375	0.666667	0.754098	0.730159
Sulfadimethoxine	0.0298507	0.0735294	0.0307692	0.0298507	0.0714286	0.106061	0.0769231	0.0757576	0.0757576	0.101266	0.2	0.178082	0.220588	0.253521	0.295775	0.236111	0.215385	0.169014	0.205882	0.0547945	0.0694444	0.0746269	0.119403	0.134328	0.176471	0.183099	0.179104	0.2	0.2	0.231884	0.666667	0.529412	0.596774	0.532258	0.521739	0.585714	0.671429	0.631579	0.73913	0.724638	0.724638	0.691176	0.666667	0.676471	0.761905	0.777778	0.681818	0.741935	0.746032
Sulfadoxine	0.0434783	0.101449	0.0294118	0.0285714	0.0833333	0.101449	0.0735294	0.0724638	0.0724638	0.111111	0.208333	0.186667	0.228571	0.260274	0.266667	0.260274	0.205882	0.162162	0.197183	0.0666667	0.0666667	0.0714286	0.114286	0.128571	0.152778	0.191781	0.15493	0.175676	0.208333	0.222222	0.61194	0.550725	0.569231	0.507692	0.542857	0.605634	0.666667	0.671053	0.708333	0.71831	0.742857	0.710145	0.637681	0.647887	0.727273	0.742424	0.652174	0.707692	0.712121
Sulfasalazine	0.0461538	0.107692	0.03125	0.030303	0.0724638	0.0588235	0.0615385	0.0606061	0.0606061	0.102564	0.220588	0.197183	0.205882	0.239437	0.338235	0.275362	0.181818	0.171429	0.191176	0.0704225	0.101449	0.0923077	0.121212	0.209677	0.161765	0.152778	0.181818	0.238806	0.257576	0.253731	0.6	0.560606	0.580645	0.516129	0.464789	0.571429	0.589041	0.576923	0.724638	0.616438	0.661972	0.652174	0.626866	0.614286	0.666667	0.656716	0.617647	0.725806	0.676923
Amsacrine	0.05	0.116667	0.0338983	0.0327869	0.0952381	0.116667	0.0847458	0.0833333	0.0833333	0.109589	0.2	0.176471	0.203125	0.220588	0.228571	0.257576	0.216667	0.184615	0.1875	0.0757576	0.0597015	0.0819672	0.112903	0.111111	0.174603	0.21875	0.15873	0.181818	0.2	0.215385	0.546875	0.507692	0.55	0.483333	0.523077	0.567164	0.56338	0.573333	0.676471	0.637681	0.661765	0.626866	0.575758	0.588235	0.666667	0.68254	0.590909	0.645161	0.650794
Polythiazide	0.0985916	0.138889	0.0704225	0.0833333	0.105263	0.123288	0.0821918	0.0958904	0.0958904	0.142857	0.148148	0.158537	0.164557	0.195122	0.311688	0.195122	0.173333	0.15	0.22973	0.0886076	0.102564	0.08	0.0769231	0.103896	0.155844	0.1625	0.128205	0.207792	0.1625	0.175	0.5	0.591549	0.5	0.424658	0.52	0.538462	0.536585	0.564706	0.554217	0.542169	0.542169	0.55	0.545455	0.556962	0.6	0.592105	0.538462	0.581081	0.586667
Methyclothiazide	0.104478	0.147059	0.0588235	0.0724638	0.0958904	0.114286	0.0714286	0.0857143	0.0857143	0.135802	0.155844	0.166667	0.173333	0.205128	0.328767	0.205128	0.183099	0.157895	0.242857	0.0933333	0.0933333	0.084507	0.0810811	0.109589	0.164384	0.155844	0.135135	0.219178	0.171053	0.184211	0.527778	0.626866	0.529412	0.449275	0.549296	0.567568	0.564103	0.592593	0.582278	0.56962	0.56962	0.578947	0.575342	0.586667	0.633803	0.625	0.567568	0.614286	0.619718
Benzthiazide	0.102941	0.161765	0.057971	0.0714286	0.0945946	0.0821918	0.0704225	0.084507	0.084507	0.148148	0.139241	0.164557	0.155844	0.202532	0.324324	0.1875	0.164384	0.171053	0.239437	0.0779221	0.106667	0.0833333	0.0657895	0.108108	0.162162	0.139241	0.133333	0.216216	0.168831	0.166667	0.5	0.617647	0.521739	0.463768	0.520548	0.539474	0.5375	0.547619	0.575	0.5625	0.5625	0.571429	0.589041	0.578947	0.625	0.616438	0.581081	0.628571	0.633803
Metolazone	0.104478	0.164179	0.0588235	0.0724638	0.0666667	0.0985916	0.0714286	0.0857143	0.0857143	0.108434	0.186667	0.1375	0.222222	0.236842	0.310811	0.189873	0.183099	0.157895	0.242857	0.0649351	0.0512821	0.0547945	0.0958904	0.109589	0.164384	0.171053	0.12	0.202703	0.171053	0.168831	0.617647	0.602941	0.552239	0.492537	0.594203	0.681159	0.626667	0.653846	0.689189	0.675676	0.653333	0.621622	0.597222	0.608108	0.681159	0.695652	0.611111	0.661765	0.666667
Quinethazone	0.106061	0.149254	0.0597015	0.0735294	0.0821918	0.1	0.0724638	0.0869565	0.0869565	0.123457	0.189189	0.153846	0.225352	0.256757	0.352113	0.207792	0.185714	0.16	0.264706	0.109589	0.0945946	0.0704225	0.0821918	0.126761	0.166667	0.157895	0.136986	0.239437	0.189189	0.202703	0.602941	0.61194	0.537313	0.455882	0.535211	0.619718	0.613333	0.580247	0.675676	0.618421	0.597403	0.586667	0.561644	0.573333	0.642857	0.633803	0.575342	0.623188	0.628571
Indapamide	0.109375	0.171875	0.0615385	0.0757576	0.0694444	0.102941	0.0746269	0.0895522	0.0895522	0.1125	0.194444	0.157895	0.231884	0.246575	0.323944	0.197368	0.208955	0.133333	0.235294	0.0675676	0.0675676	0.0571429	0.084507	0.114286	0.15493	0.162162	0.125	0.211268	0.178082	0.175676	0.646154	0.630769	0.578125	0.515625	0.507042	0.661765	0.652778	0.657895	0.605263	0.657534	0.657534	0.625	0.6	0.611111	0.591549	0.583333	0.527027	0.594203	0.577465
Sulfacytine	0.0434783	0.101449	0.0294118	0.0285714	0.0684932	0.0555556	0.0428571	0.0422535	0.0422535	0.125	0.175676	0.186667	0.211268	0.260274	0.25	0.194805	0.205882	0.162162	0.197183	0.0666667	0.0810811	0.0869565	0.0833333	0.112676	0.152778	0.12987	0.123288	0.16	0.175676	0.173333	0.61194	0.528571	0.569231	0.507692	0.5	0.583333	0.643836	0.649351	0.732394	0.671233	0.694444	0.661972	0.637681	0.647887	0.727273	0.716418	0.652174	0.707692	0.712121
Glisoxepide	0.0246914	0.0481928	0.0253165	0.0246914	0.0722892	0.0481928	0.037037	0.0365854	0.0365854	0.16092	0.152941	0.190476	0.2125	0.256098	0.261905	0.22619	0.207792	0.154762	0.170732	0.0705882	0.123457	0.0886076	0.0853659	0.111111	0.160494	0.126437	0.148148	0.180723	0.180723	0.192771	0.525641	0.421687	0.448718	0.379747	0.352273	0.436782	0.617284	0.586207	0.55814	0.621951	0.641975	0.632911	0.55	0.580247	0.52439	0.518072	0.470588	0.506173	0.512195
Glipizide	0.0273973	0.0675676	0.028169	0.0273973	0.0657895	0.0533333	0.0410959	0.0405405	0.0405405	0.134146	0.168831	0.210526	0.219178	0.266667	0.289474	0.217949	0.197183	0.171053	0.189189	0.0641026	0.121622	0.0985916	0.0945946	0.123288	0.162162	0.125	0.164384	0.2	0.2	0.213333	0.585714	0.466667	0.5	0.442857	0.441558	0.519481	0.64	0.566265	0.68	0.623377	0.623377	0.592105	0.567568	0.6	0.647887	0.638889	0.581081	0.605634	0.633803
Gliclazide	0.028169	0.0405405	0.0289855	0.028169	0.0533333	0.0547945	0.0422535	0.0416667	0.0416667	0.123457	0.173333	0.168831	0.208333	0.273973	0.28	0.207792	0.202899	0.16	0.194444	0.0519481	0.0945946	0.0704225	0.0821918	0.111111	0.166667	0.128205	0.152778	0.189189	0.189189	0.202703	0.57971	0.459459	0.514706	0.414286	0.345679	0.4375	0.635135	0.6	0.589744	0.576923	0.618421	0.586667	0.561644	0.594595	0.533333	0.526316	0.474359	0.534247	0.52
Tolazamide	0.0289855	0.0416667	0.0298507	0.0289855	0.0547945	0.056338	0.0434783	0.0428571	0.0428571	0.126582	0.178082	0.173333	0.214286	0.28169	0.287671	0.213333	0.173913	0.164384	0.2	0.0533333	0.112676	0.0724638	0.084507	0.114286	0.15493	0.131579	0.157143	0.194444	0.194444	0.208333	0.597015	0.472222	0.530303	0.426471	0.35443	0.448718	0.608108	0.575	0.605263	0.551282	0.592105	0.56	0.534247	0.567568	0.547945	0.540541	0.486842	0.549296	0.534247
Famotidine	0.0151515	0.0289855	0.031746	0.0307692	0.0735294	0.0441176	0.0461538	0.0454545	0.0454545	0.148649	0.171429	0.150685	0.173913	0.242857	0.232877	0.175676	0.241935	0.191176	0.230769	0.056338	0.153846	0.0769231	0.0428571	0.104478	0.147059	0.108108	0.132353	0.188406	0.171429	0.185714	0.450704	0.39726	0.492308	0.409091	0.337662	0.3625	0.597222	0.564103	0.493671	0.519481	0.519481	0.569444	0.636364	0.623188	0.57971	0.571429	0.535211	0.558824	0.588235
Piroxicam	0.0405405	0.0945946	0.0273973	0.0266667	0.0641026	0.08	0.0540541	0.0533333	0.0533333	0.104651	0.210526	0.175	0.213333	0.227848	0.265823	0.24359	0.16	0.151899	0.153846	0.0897436	0.0897436	0.0810811	0.106667	0.166667	0.173333	0.15	0.144737	0.194805	0.194805	0.223684	0.547945	0.454545	0.465753	0.430556	0.448718	0.565789	0.602564	0.62963	0.641026	0.607595	0.628205	0.597403	0.552632	0.564103	0.586667	0.578947	0.545455	0.589041	0.573333
Tenoxicam	0.038961	0.0909091	0.0263158	0.025641	0.0617284	0.0769231	0.0519481	0.0512821	0.0512821	0.101124	0.1875	0.168675	0.205128	0.234568	0.256098	0.25	0.184211	0.146341	0.1625	0.0864198	0.0731707	0.0779221	0.102564	0.144737	0.166667	0.144578	0.153846	0.1875	0.202532	0.21519	0.526316	0.4375	0.447368	0.413333	0.432099	0.544304	0.620253	0.646341	0.617284	0.625	0.64557	0.615385	0.571429	0.582278	0.564103	0.556962	0.525	0.565789	0.551282
Meloxicam	0.038961	0.0909091	0.0263158	0.025641	0.0617284	0.0769231	0.0519481	0.0512821	0.0512821	0.101124	0.217949	0.168675	0.205128	0.219512	0.256098	0.234568	0.184211	0.146341	0.148148	0.0864198	0.0864198	0.0779221	0.116883	0.16	0.166667	0.158537	0.139241	0.1875	0.1875	0.21519	0.526316	0.4375	0.447368	0.413333	0.45	0.544304	0.641026	0.6875	0.6375	0.64557	0.666667	0.594937	0.592105	0.602564	0.564103	0.576923	0.525	0.545455	0.551282
Lornoxicam	0.0909091	0.142857	0.0512821	0.0632911	0.0843373	0.113924	0.0759494	0.0886076	0.0886076	0.120879	0.178571	0.16092	0.195122	0.223529	0.304878	0.238095	0.175	0.139535	0.197531	0.108434	0.0697674	0.0740741	0.097561	0.1375	0.158537	0.164706	0.146341	0.222222	0.192771	0.204819	0.5	0.4875	0.425	0.392405	0.481481	0.594937	0.590361	0.616279	0.588235	0.595238	0.614458	0.585366	0.54321	0.554217	0.536585	0.53012	0.5	0.5375	0.52439
Mezlocillin	0.0348837	0.0449438	0.0235294	0.0229885	0.0555556	0.0689655	0.0465116	0.045977	0.045977	0.103093	0.238095	0.191011	0.183908	0.224719	0.217391	0.197802	0.164706	0.144444	0.133333	0.0659341	0.114943	0.0823529	0.117647	0.156627	0.176471	0.155556	0.125	0.155556	0.195402	0.193182	0.453488	0.377778	0.383721	0.321839	0.344086	0.393617	0.556818	0.582418	0.521739	0.527473	0.527473	0.467391	0.477273	0.505618	0.43956	0.450549	0.408602	0.406593	0.428571
Tazobactam	0.027027	0.038961	0.0136986	0.0133333	0.0649351	0.0526316	0.0405405	0.04	0.04	0.119048	0.197368	0.223684	0.184211	0.185185	0.178571	0.185185	0.211268	0.184211	0.1125	0.105263	0.0909091	0.0972222	0.123288	0.152778	0.175676	0.123457	0.116883	0.1375	0.181818	0.164557	0.365854	0.321429	0.308642	0.291139	0.349398	0.388235	0.55	0.559524	0.395604	0.448276	0.431818	0.418605	0.426829	0.47561	0.388235	0.383721	0.372093	0.352941	0.376471
Cefonicid	0.0319149	0.0744681	0.0215054	0.0210526	0.0842105	0.0412371	0.0425532	0.0421053	0.0421053	0.138614	0.166667	0.2	0.180851	0.21875	0.22449	0.206186	0.175824	0.14433	0.134021	0.09375	0.117021	0.0869565	0.0842105	0.142857	0.16129	0.12	0.114583	0.154639	0.217391	0.189474	0.385417	0.360825	0.351064	0.336957	0.357143	0.418367	0.526316	0.535354	0.465347	0.484848	0.484848	0.459184	0.468085	0.494737	0.447917	0.443299	0.418367	0.431579	0.452632
Saprisartan	0.0740741	0.123457	0.0625	0.0740741	0.107143	0.0833333	0.0731707	0.0722892	0.0722892	0.166667	0.159091	0.181818	0.188235	0.215909	0.235955	0.215909	0.197531	0.147727	0.190476	0.0795455	0.0674157	0.0714286	0.0813954	0.105882	0.152941	0.159091	0.114943	0.172414	0.159091	0.157303	0.481928	0.46988	0.426829	0.378049	0.430233	0.517647	0.588235	0.595506	0.533333	0.611765	0.611765	0.60241	0.52381	0.552941	0.535714	0.529412	0.482759	0.518072	0.52381
Vemurafenib	0.101449	0.15942	0.0724638	0.0857143	0.123288	0.111111	0.084507	0.0985916	0.0985916	0.146341	0.1375	0.1625	0.184211	0.2	0.253165	0.2	0.211268	0.139241	0.219178	0.135135	0.0909091	0.0821918	0.0789474	0.0921053	0.16	0.181818	0.116883	0.197368	0.166667	0.164557	0.473684	0.5	0.452055	0.39726	0.493333	0.573333	0.530864	0.505747	0.567901	0.555556	0.594937	0.605263	0.56	0.551282	0.573333	0.565789	0.512821	0.575342	0.56
Delavirdine	0.038961	0.0909091	0.0263158	0.025641	0.0487805	0.0632911	0.0384615	0.0379747	0.0379747	0.113636	0.17284	0.154762	0.205128	0.219512	0.183908	0.176471	0.2	0.13253	0.1625	0.0352941	0.060241	0.0641026	0.0886076	0.0875	0.151899	0.158537	0.111111	0.144578	0.158537	0.156627	0.487179	0.402439	0.428571	0.376623	0.432099	0.525	0.560976	0.607143	0.597561	0.585366	0.585366	0.555556	0.5125	0.52439	0.525	0.5375	0.46988	0.525641	0.5125
Sulfinpyrazone	0.0517241	0.101695	0	0	0.046875	0.015625	0.0163934	0.016129	0.016129	0.112676	0.134328	0.181818	0.190476	0.191176	0.235294	0.157143	0.224138	0.171875	0.104478	0.0454545	0.078125	0.103448	0.0806452	0.114754	0.180328	0.101449	0.126984	0.134328	0.134328	0.132353	0.492308	0.371429	0.421875	0.45	0.447761	0.537313	0.557143	0.567568	0.513514	0.56338	0.541667	0.507042	0.5	0.514286	0.492754	0.485714	0.492754	0.470588	0.5
Chlormezanone	0.125	0.155172	0.0517241	0.0677966	0.078125	0.116667	0.0666667	0.0833333	0.0833333	0.125	0.164179	0.15942	0.184615	0.152778	0.264706	0.169014	0.123077	0.115942	0.134328	0.0923077	0.0597015	0.0819672	0.0952381	0.111111	0.15625	0.164179	0.106061	0.181818	0.147059	0.144928	0.414286	0.42029	0.347826	0.369231	0.546875	0.615385	0.441558	0.475	0.407407	0.395062	0.395062	0.379747	0.386667	0.384615	0.4	0.394737	0.381579	0.378378	0.386667
Metronidazole	0.0327869	0.0634921	0	0	0.078125	0.046875	0.0322581	0.031746	0.031746	0.191176	0.130435	0.230769	0.184615	0.202899	0.131579	0.185714	0.237288	0.283333	0.117647	0.109375	0.145161	0.157895	0.0952381	0.0769231	0.15625	0.130435	0.106061	0.114286	0.130435	0.144928	0.207317	0.180723	0.192308	0.186667	0.2375	0.25	0.337349	0.388235	0.280899	0.345238	0.329412	0.345679	0.283951	0.317073	0.280488	0.277108	0.280488	0.259259	0.268293
Tinidazole	0.028169	0.0547945	0.0142857	0.0138889	0.0533333	0.0405405	0.0277778	0.0273973	0.0273973	0.1375	0.128205	0.168831	0.144737	0.1625	0.156627	0.1625	0.202899	0.26087	0.116883	0.08	0.0657895	0.0704225	0.112676	0.0810811	0.135135	0.128205	0.106667	0.128205	0.128205	0.141026	0.329268	0.317073	0.320513	0.32	0.379747	0.369048	0.457831	0.52381	0.409091	0.481928	0.464286	0.469136	0.407407	0.439024	0.402439	0.414634	0.402439	0.382716	0.390244
Ranitidine	0.0144928	0.0277778	0	0	0.0555556	0.0422535	0.0142857	0.0140845	0.0140845	0.222222	0.164384	0.208333	0.183099	0.216216	0.148148	0.184211	0.15942	0.235294	0.152778	0.0985916	0.130435	0.0895522	0.0857143	0.0694444	0.140845	0.164384	0.111111	0.118421	0.118421	0.131579	0.204545	0.179775	0.190476	0.185185	0.177778	0.191489	0.268817	0.28866	0.260417	0.276596	0.290323	0.318182	0.233333	0.25	0.217391	0.228261	0.204301	0.224719	0.206522
Nizatidine	0.0142857	0.0273973	0	0	0.0405405	0.0416667	0.0140845	0.0138889	0.0138889	0.171053	0.162162	0.157895	0.180556	0.197368	0.146341	0.1375	0.208955	0.231884	0.150685	0.0675676	0.144928	0.0882353	0.0694444	0.0684932	0.123288	0.131579	0.0945946	0.102564	0.102564	0.115385	0.202247	0.177778	0.202381	0.197531	0.229885	0.215054	0.322222	0.340426	0.284211	0.301075	0.287234	0.314607	0.317647	0.333333	0.269663	0.280899	0.255556	0.264368	0.258427
Ifosfamide	0.0943396	0.0877193	0.0566038	0.0740741	0.142857	0.107143	0.0925926	0.111111	0.111111	0.310345	0.123077	0.209677	0.180328	0.21875	0.208955	0.238095	0.172414	0.180328	0.245614	0.137931	0.157895	0.150943	0.0491803	0.0483871	0.189655	0.177419	0.0967742	0.196721	0.177419	0.174603	0.253333	0.273973	0.275362	0.217391	0.253333	0.282051	0.277108	0.298851	0.297619	0.301205	0.317073	0.316456	0.32	0.303797	0.333333	0.328947	0.315789	0.328767	0.337838
Cyclophosphamide	0.0769231	0.0714286	0.0588235	0.0769231	0.148148	0.111111	0.0961538	0.115385	0.115385	0.321429	0.126984	0.216667	0.186441	0.225806	0.215385	0.225806	0.178571	0.186441	0.254545	0.142857	0.163636	0.156863	0.0508475	0.05	0.196429	0.183333	0.1	0.20339	0.183333	0.180328	0.260274	0.263889	0.283582	0.223881	0.243243	0.272727	0.283951	0.275862	0.289157	0.292683	0.308642	0.324675	0.328767	0.311688	0.342466	0.337838	0.324324	0.338028	0.347222
Lercanidipine	0.0422535	0.0833333	0.0140845	0.0136986	0.0958904	0.0833333	0.056338	0.0555556	0.0555556	0.194805	0.202703	0.246575	0.173333	0.175	0.154762	0.189873	0.135135	0.222222	0.115385	0.123288	0.0649351	0.1	0.15942	0.109589	0.118421	0.202703	0.12	0.126582	0.171053	0.153846	0.25	0.211111	0.223529	0.25	0.27907	0.333333	0.257732	0.30303	0.344086	0.291667	0.305263	0.304348	0.25	0.252632	0.288889	0.3	0.288889	0.284091	0.277778
Nicardipine	0.0447761	0.0882353	0	0	0.0857143	0.0724638	0.0441176	0.0434783	0.0434783	0.205479	0.164384	0.26087	0.183099	0.184211	0.148148	0.168831	0.142857	0.217391	0.106667	0.0833333	0.0833333	0.123077	0.169231	0.115942	0.125	0.164384	0.126761	0.118421	0.164384	0.146667	0.247059	0.206897	0.219512	0.246753	0.277108	0.333333	0.255319	0.302083	0.32967	0.290323	0.290323	0.288889	0.247191	0.25	0.287356	0.298851	0.287356	0.282353	0.275862
Nimodipine	0.046875	0.0757576	0	0	0.106061	0.0757576	0.0461538	0.0454545	0.0454545	0.197183	0.171429	0.235294	0.208955	0.191781	0.153846	0.208333	0.149254	0.227273	0.111111	0.102941	0.0869565	0.129032	0.177419	0.121212	0.130435	0.205882	0.132353	0.123288	0.188406	0.169014	0.256098	0.214286	0.227848	0.24	0.271605	0.329268	0.25	0.297872	0.340909	0.285714	0.285714	0.284091	0.241379	0.244444	0.282353	0.294118	0.282353	0.277108	0.270588
Diphemanil Methylsulfate	0.031746	0.078125	0.0327869	0.031746	0.0923077	0.112903	0.0819672	0.0806452	0.0806452	0.169014	0.142857	0.188406	0.0972222	0.0897436	0.222222	0.214286	0.102941	0.128571	0.0833333	0.0735294	0.0735294	0.0967742	0.163934	0.107692	0.169231	0.25	0.153846	0.176471	0.19403	0.208955	0.294872	0.282051	0.283784	0.318841	0.364865	0.35443	0.269663	0.304348	0.364706	0.306818	0.306818	0.305882	0.292683	0.294118	0.3375	0.35	0.35443	0.333333	0.325
Probenecid	0.0350877	0.05	0.0363636	0.0350877	0.101695	0.0862069	0.0714286	0.0701754	0.0701754	0.149254	0.233333	0.245902	0.196721	0.179104	0.301587	0.215385	0.0952381	0.140625	0.125	0.116667	0.135593	0.148148	0.181818	0.2	0.147541	0.193548	0.15	0.193548	0.254237	0.229508	0.532258	0.492063	0.508475	0.416667	0.376812	0.402778	0.426667	0.425	0.447368	0.434211	0.434211	0.438356	0.428571	0.424658	0.442857	0.457143	0.422535	0.441176	0.428571
Naratriptan	0.028169	0.0694444	0.0289855	0.028169	0.0675676	0.0694444	0.0422535	0.0416667	0.0416667	0.151899	0.142857	0.153846	0.175676	0.177215	0.185185	0.1625	0.220588	0.12987	0.162162	0.08	0.109589	0.0857143	0.0675676	0.0666667	0.150685	0.128205	0.106667	0.142857	0.142857	0.155844	0.415584	0.384615	0.430556	0.375	0.434211	0.419753	0.440476	0.454545	0.458824	0.481928	0.481928	0.4875	0.5	0.493671	0.513158	0.526316	0.455696	0.493333	0.5
Eletriptan	0.047619	0.09375	0.015873	0.0153846	0.0588235	0.0606061	0.0307692	0.030303	0.030303	0.166667	0.140845	0.152778	0.126761	0.116883	0.202703	0.146667	0.206349	0.126761	0.112676	0.0724638	0.104478	0.0952381	0.0588235	0.0735294	0.149254	0.109589	0.0857143	0.109589	0.109589	0.123288	0.378378	0.364865	0.391304	0.460317	0.5	0.479452	0.407407	0.440476	0.409639	0.45	0.45	0.454545	0.465753	0.460526	0.459459	0.453333	0.44	0.438356	0.445946
Almotriptan	0.0298507	0.057971	0.0307692	0.0298507	0.0714286	0.0735294	0.0447761	0.0441176	0.0441176	0.16	0.166667	0.146667	0.152778	0.155844	0.194805	0.141026	0.215385	0.136986	0.138889	0.0694444	0.1	0.0909091	0.0714286	0.0704225	0.15942	0.150685	0.0821918	0.12	0.12	0.133333	0.438356	0.405405	0.455882	0.397059	0.438356	0.423077	0.4625	0.493976	0.463415	0.506329	0.506329	0.513158	0.527778	0.52	0.5	0.513514	0.48	0.479452	0.486486
Pipotiazine	0.0273973	0.0821918	0.028169	0.0273973	0.0945946	0.0821918	0.0555556	0.0547945	0.0547945	0.177215	0.168831	0.179487	0.141026	0.144578	0.225	0.17284	0.148649	0.141026	0.113924	0.106667	0.152778	0.147059	0.0945946	0.108108	0.162162	0.168831	0.103896	0.139241	0.153846	0.166667	0.441558	0.410256	0.438356	0.402778	0.48	0.4625	0.447059	0.494253	0.518072	0.488095	0.470588	0.457831	0.468354	0.481481	0.519481	0.532468	0.5	0.480519	0.506494
Sumatriptan	0.0307692	0.0597015	0.031746	0.0307692	0.0735294	0.0757576	0.0461538	0.0454545	0.0454545	0.148649	0.171429	0.166667	0.191176	0.191781	0.2	0.175676	0.222222	0.140845	0.176471	0.0869565	0.119403	0.09375	0.0735294	0.0724638	0.147059	0.171429	0.115942	0.15493	0.15493	0.169014	0.450704	0.416667	0.469697	0.38806	0.391892	0.397436	0.455696	0.452381	0.493671	0.5	0.5	0.506667	0.521127	0.513514	0.493151	0.506849	0.434211	0.492958	0.479452
Thioproperazine	0.0289855	0.0869565	0.0298507	0.0289855	0.0694444	0.0714286	0.0434783	0.0428571	0.0428571	0.126582	0.146667	0.113924	0.133333	0.1375	0.205128	0.1375	0.157143	0.164384	0.12	0.0533333	0.0821918	0.0882353	0.0694444	0.0684932	0.15493	0.162162	0.08	0.116883	0.116883	0.12987	0.445946	0.413333	0.463768	0.426471	0.507042	0.467532	0.469136	0.518072	0.544304	0.5125	0.47561	0.4625	0.493333	0.526316	0.547945	0.561644	0.527027	0.506849	0.534247
Thiothixene	0.0285714	0.0857143	0.0294118	0.0285714	0.0684932	0.0704225	0.0428571	0.0422535	0.0422535	0.139241	0.144737	0.1125	0.131579	0.135802	0.202532	0.135802	0.138889	0.146667	0.118421	0.0666667	0.0810811	0.0869565	0.0684932	0.0675676	0.152778	0.16	0.0789474	0.115385	0.115385	0.128205	0.421053	0.407895	0.43662	0.4	0.479452	0.443038	0.428571	0.476744	0.5	0.46988	0.452381	0.439024	0.467532	0.481013	0.5	0.513158	0.480519	0.48	0.486842
Mesoridazine	0.0535714	0.125	0	0	0.0483871	0.05	0.0169492	0.0166667	0.0166667	0.149254	0.121212	0.117647	0.106061	0.0972222	0.15493	0.112676	0.169492	0.123077	0.0746269	0.046875	0.0983607	0.107143	0.0483871	0.047619	0.129032	0.0882353	0.0454545	0.0571429	0.0571429	0.0714286	0.30137	0.287671	0.308824	0.370968	0.484375	0.422535	0.320988	0.390244	0.392405	0.379747	0.3625	0.329114	0.351351	0.368421	0.402778	0.416667	0.383562	0.361111	0.388889
Nisoldipine	0.0526316	0.103448	0	0	0.1	0.0847458	0.0517241	0.0508475	0.0508475	0.164179	0.190476	0.241935	0.213115	0.19403	0.169014	0.19403	0.166667	0.254237	0.123077	0.0793651	0.0793651	0.145455	0.2	0.135593	0.145161	0.209677	0.147541	0.136364	0.190476	0.169231	0.28	0.25	0.25	0.264706	0.315068	0.378378	0.270588	0.337209	0.3875	0.325301	0.309524	0.292683	0.2625	0.26506	0.307692	0.320513	0.307692	0.302632	0.294872
Nitrendipine	0.0545455	0.0877193	0	0	0.103448	0.0877193	0.0535714	0.0526316	0.0526316	0.169231	0.177419	0.25	0.220339	0.2	0.173913	0.2	0.172414	0.263158	0.126984	0.1	0.0819672	0.150943	0.207547	0.140351	0.15	0.196721	0.152542	0.140625	0.196721	0.174603	0.287671	0.24	0.257143	0.272727	0.305556	0.369863	0.277108	0.329412	0.3625	0.317073	0.301205	0.3	0.269231	0.271605	0.315789	0.328947	0.315789	0.310811	0.302632
Nilvadipine	0.0545455	0.0877193	0	0	0.0666667	0.0877193	0.0535714	0.0526316	0.0526316	0.134328	0.196721	0.209677	0.220339	0.2	0.173913	0.21875	0.172414	0.309091	0.126984	0.0819672	0.03125	0.0892857	0.207547	0.140351	0.15	0.237288	0.152542	0.140625	0.196721	0.174603	0.287671	0.24	0.257143	0.272727	0.305556	0.369863	0.292683	0.345238	0.379747	0.333333	0.317073	0.316456	0.269231	0.2875	0.315789	0.328947	0.315789	0.310811	0.302632
Nifedipine	0.0576923	0.113208	0	0	0.0517241	0.0925926	0.0566038	0.0555556	0.0555556	0.123077	0.186441	0.220339	0.232143	0.209677	0.181818	0.209677	0.181818	0.277778	0.133333	0.0677966	0.0327869	0.0943396	0.22	0.148148	0.157895	0.206897	0.160714	0.147541	0.206897	0.183333	0.3	0.267606	0.268657	0.285714	0.338235	0.405797	0.2875	0.358025	0.394737	0.346154	0.329114	0.311688	0.28	0.282051	0.328767	0.342466	0.328767	0.323944	0.315068
Isradipine	0.0566038	0.111111	0	0	0.0689655	0.0909091	0.0555556	0.0545455	0.0545455	0.15625	0.20339	0.216667	0.206897	0.206349	0.161765	0.225806	0.269231	0.186441	0.131148	0.0847458	0.0322581	0.0925926	0.192308	0.145455	0.196429	0.224138	0.157895	0.126984	0.183333	0.16129	0.243243	0.22973	0.211268	0.242424	0.352941	0.361111	0.333333	0.353659	0.38961	0.394737	0.394737	0.39726	0.328767	0.346667	0.342466	0.356164	0.324324	0.319444	0.328767
Entacapone	0.046875	0.0757576	0	0	0.0735294	0.0441176	0.030303	0.0298507	0.0298507	0.148649	0.188406	0.235294	0.285714	0.279412	0.2	0.242857	0.115942	0.265625	0.111111	0.119403	0.119403	0.129032	0.15873	0.15625	0.130435	0.15493	0.166667	0.171429	0.223881	0.238806	0.320513	0.243902	0.24359	0.223684	0.211765	0.282353	0.292135	0.326087	0.325843	0.344828	0.329545	0.284091	0.227273	0.244444	0.252874	0.264368	0.238636	0.232558	0.241379
Acenocoumarol	0.0566038	0.132075	0	0	0.0689655	0.0526316	0.0363636	0.0357143	0.0357143	0.15625	0.163934	0.237288	0.22807	0.1875	0.215385	0.288136	0.118644	0.22807	0.0952381	0.122807	0.0666667	0.134615	0.192308	0.166667	0.218182	0.163934	0.178571	0.183333	0.224138	0.220339	0.277778	0.22973	0.228571	0.261538	0.260274	0.324324	0.223529	0.261364	0.320988	0.308642	0.308642	0.291139	0.227848	0.231707	0.272727	0.269231	0.272727	0.266667	0.25974
Niclosamide	0.14	0.22	0.0377358	0.0555556	0.0862069	0.0892857	0.0740741	0.0925926	0.0925926	0.136364	0.180328	0.213115	0.314815	0.283333	0.333333	0.241935	0.116667	0.267857	0.206897	0.101695	0.0833333	0.111111	0.145455	0.185185	0.152542	0.180328	0.196429	0.285714	0.220339	0.237288	0.367647	0.373134	0.298507	0.31746	0.291667	0.434783	0.296296	0.317647	0.384615	0.371795	0.35443	0.320513	0.289474	0.275	0.302632	0.298701	0.302632	0.315068	0.306667
Tolcapone	0.0625	0.145833	0	0	0.0555556	0.0576923	0.04	0.0392157	0.0392157	0.0952381	0.222222	0.236364	0.3	0.290909	0.254237	0.314815	0.109091	0.27451	0.122807	0.0925926	0.0925926	0.125	0.1875	0.208333	0.169811	0.178571	0.22	0.222222	0.294118	0.313726	0.318182	0.264706	0.265625	0.305085	0.242857	0.309859	0.269231	0.292683	0.342105	0.328947	0.346667	0.328767	0.260274	0.263158	0.291667	0.287671	0.273973	0.285714	0.277778
Nitisinone	0.108696	0.170213	0.113636	0.108696	0.14	0.122449	0.130435	0.12766	0.12766	0.112903	0.118644	0.172414	0.203704	0.20339	0.298246	0.245614	0.0892857	0.3	0.185185	0.0925926	0.0172414	0.08	0.14	0.115385	0.192308	0.245283	0.173077	0.269231	0.222222	0.218182	0.318182	0.323077	0.285714	0.283333	0.26087	0.328571	0.253165	0.292683	0.324675	0.311688	0.311688	0.293333	0.260274	0.246753	0.273973	0.27027	0.291667	0.285714	0.277778
Ciclopirox	0.0681818	0.133333	0	0	0.0192308	0.0408163	0.0212766	0.0208333	0.0208333	0.0833333	0.127273	0.122807	0.386364	0.288462	0.166667	0.218182	0.212766	0.150943	0.111111	0.0576923	0.0377358	0.111111	0.0816327	0.08	0.137255	0.107143	0.117647	0.127273	0.169811	0.166667	0.257576	0.223881	0.203125	0.177419	0.296875	0.348485	0.25	0.291139	0.306667	0.293333	0.25974	0.24	0.222222	0.226667	0.271429	0.267606	0.236111	0.264706	0.257143
Nitroxoline	0.0434783	0.106383	0	0	0.0588235	0.04	0.0425532	0.0416667	0.0416667	0.118644	0.145455	0.181818	0.215686	0.236364	0.183333	0.214286	0.208333	0.319149	0.12963	0.0769231	0.0566038	0.133333	0.102041	0.1	0.204082	0.166667	0.137255	0.145455	0.166667	0.163636	0.253731	0.202899	0.258065	0.298246	0.292308	0.323529	0.28	0.2875	0.32	0.306667	0.306667	0.342857	0.289855	0.291667	0.343284	0.338235	0.363636	0.338462	0.348485
Dantrolene	0.0461538	0.0746269	0.0153846	0.0149254	0.0571429	0.0285714	0.0298507	0.0294118	0.0294118	0.146667	0.106667	0.197183	0.223881	0.275362	0.181818	0.205479	0.21875	0.261538	0.140845	0.0555556	0.0555556	0.0757576	0.104478	0.0869565	0.19697	0.121622	0.130435	0.152778	0.152778	0.150685	0.316456	0.240964	0.25641	0.236842	0.238095	0.325301	0.414634	0.464286	0.367816	0.439024	0.439024	0.407407	0.345679	0.378049	0.325301	0.321429	0.341463	0.304878	0.329268
Nitrofurantoin	0.03125	0.0447761	0.015873	0.0153846	0.0588235	0.0294118	0.0307692	0.030303	0.030303	0.150685	0.109589	0.202899	0.25	0.30303	0.171053	0.228571	0.225806	0.269841	0.144928	0.0571429	0.0571429	0.0615385	0.107692	0.0895522	0.203125	0.125	0.134328	0.157143	0.173913	0.171429	0.307692	0.231707	0.246753	0.210526	0.2	0.285714	0.425	0.47561	0.344828	0.414634	0.414634	0.382716	0.320988	0.353659	0.301205	0.297619	0.317073	0.280488	0.304878
Furazolidone	0.031746	0.0454545	0.016129	0.015625	0.0923077	0.0454545	0.047619	0.046875	0.046875	0.185714	0.126761	0.223881	0.234375	0.25	0.157895	0.231884	0.190476	0.234375	0.114286	0.057971	0.0735294	0.0967742	0.145161	0.125	0.1875	0.142857	0.119403	0.142857	0.212121	0.173913	0.278481	0.219512	0.233766	0.197368	0.188235	0.27381	0.361446	0.411765	0.274725	0.352941	0.352941	0.353659	0.292683	0.294118	0.258824	0.255814	0.27381	0.253012	0.261905
Nitazoxanide	0.047619	0.09375	0.015873	0.0153846	0.0746269	0.0769231	0.0634921	0.0625	0.0625	0.105263	0.173913	0.185714	0.25	0.246377	0.219178	0.228571	0.245902	0.269841	0.144928	0.0571429	0.0571429	0.078125	0.16129	0.15873	0.184615	0.173913	0.151515	0.157143	0.191176	0.188406	0.378378	0.294872	0.297297	0.277778	0.307692	0.402597	0.5	0.531646	0.444444	0.526316	0.487179	0.454545	0.445946	0.48	0.402597	0.397436	0.402597	0.363636	0.38961
Nilutamide	0.0819672	0.111111	0.0847458	0.0819672	0.0909091	0.111111	0.0983607	0.0967742	0.0967742	0.0909091	0.191176	0.152778	0.25	0.283582	0.236111	0.211268	0.206349	0.269841	0.19697	0.0724638	0.0136986	0.0615385	0.142857	0.0895522	0.184615	0.227273	0.134328	0.208955	0.173913	0.188406	0.36	0.311688	0.28	0.243243	0.307692	0.402597	0.425	0.493827	0.426829	0.468354	0.468354	0.4	0.35443	0.37037	0.333333	0.345679	0.333333	0.3125	0.320988
Aztreonam	0.0246914	0.0357143	0.0253165	0.0246914	0.0722892	0.0740741	0.0632911	0.0625	0.0625	0.0860215	0.240506	0.190476	0.24359	0.256098	0.232558	0.256098	0.192308	0.197531	0.142857	0.0833333	0.0705882	0.0617284	0.141026	0.153846	0.189873	0.209877	0.148148	0.180723	0.225	0.222222	0.451219	0.356322	0.378049	0.329268	0.337079	0.404494	0.597561	0.642857	0.522727	0.564706	0.546512	0.517647	0.493976	0.52381	0.453488	0.465116	0.436782	0.418605	0.44186
Bortezomib	0.0392157	0.0961538	0	0	0.0350877	0.0363636	0.0188679	0.0185185	0.0185185	0.109375	0.259259	0.272727	0.313726	0.327273	0.266667	0.258621	0.26	0.196429	0.178571	0.0892857	0.12963	0.12	0.156863	0.176471	0.185185	0.172414	0.26	0.236364	0.283019	0.277778	0.348485	0.275362	0.276923	0.295082	0.348485	0.397059	0.422535	0.384615	0.464789	0.430556	0.391892	0.375	0.342857	0.380282	0.41791	0.432836	0.357143	0.373134	0.402985
Isocarboxazid	0.0408163	0.0784314	0	0	0.0754717	0.0377358	0.0196078	0.0192308	0.0192308	0.210526	0.178571	0.259259	0.382979	0.339623	0.174603	0.224138	0.386364	0.226415	0.163636	0.0925926	0.113208	0.148936	0.0754717	0.0740741	0.192308	0.118644	0.150943	0.137931	0.137931	0.155172	0.338462	0.228571	0.265625	0.241935	0.26087	0.309859	0.455882	0.394737	0.36	0.485294	0.442857	0.447761	0.373134	0.432836	0.367647	0.362319	0.309859	0.323529	0.352941
Levosimendan	0.0652174	0.104167	0	0	0.0185185	0.0392157	0.0204082	0.02	0.02	0.116667	0.163636	0.157895	0.285714	0.254545	0.125	0.15	0.311111	0.211538	0.169811	0.0754717	0.0555556	0.0833333	0.0576923	0.0566038	0.111111	0.0666667	0.0925926	0.0847458	0.103448	0.101695	0.328125	0.217391	0.274194	0.25	0.268657	0.358209	0.385714	0.386667	0.351351	0.356164	0.32	0.30137	0.285714	0.342857	0.358209	0.352941	0.3	0.313433	0.343284
Propylthiouracil	0.0416667	0.0588235	0.0212766	0.0204082	0.0566038	0.0588235	0.0408163	0.04	0.04	0.0967742	0.181818	0.0983607	0.185185	0.206897	0.196721	0.111111	0.22449	0.103448	0.145455	0.0943396	0.16	0.104167	0.0566038	0.117647	0.0892857	0.0483871	0.0526316	0.0833333	0.0833333	0.1	0.30303	0.231884	0.25	0.225806	0.283582	0.314286	0.380282	0.329114	0.383562	0.333333	0.315789	0.315068	0.338235	0.357143	0.373134	0.367647	0.333333	0.328358	0.358209
Phenytoin	0.0714286	0.139535	0.0487805	0.0465116	0.0625	0.0652174	0.0697674	0.0681818	0.0681818	0.105263	0.25	0.148148	0.229167	0.354167	0.192982	0.181818	0.222222	0.134615	0.183673	0.06	0.06	0.0909091	0.0851064	0.130435	0.142857	0.0714286	0.122449	0.153846	0.176471	0.173077	0.306452	0.230769	0.25	0.267857	0.265625	0.338462	0.38806	0.351351	0.391304	0.397059	0.41791	0.358209	0.365079	0.363636	0.338462	0.333333	0.318182	0.333333	0.34375
Enoximone	0.0652174	0.12766	0.0217391	0.0208333	0.0576923	0.0816327	0.0416667	0.0408163	0.0408163	0.0983607	0.254902	0.118644	0.188679	0.301887	0.220339	0.169492	0.255319	0.105263	0.148148	0.0555556	0.0961538	0.0833333	0.122449	0.166667	0.111111	0.103448	0.0925926	0.103448	0.142857	0.140351	0.307692	0.292308	0.274194	0.271186	0.370968	0.378788	0.426471	0.444444	0.449275	0.455882	0.523077	0.439394	0.40625	0.424242	0.378788	0.393939	0.338235	0.353846	0.363636
Albendazole	0.0377358	0.0727273	0.0192308	0.0185185	0.109091	0.113208	0.0769231	0.0754717	0.0754717	0.140625	0.25	0.2	0.189655	0.229508	0.181818	0.136364	0.226415	0.0952381	0.133333	0.0862069	0.125	0.137255	0.12963	0.148148	0.118644	0.111111	0.0833333	0.0769231	0.129032	0.109375	0.318841	0.216216	0.287879	0.285714	0.28169	0.347222	0.410959	0.392405	0.394737	0.418919	0.418919	0.402778	0.411765	0.428571	0.405797	0.42029	0.366197	0.362319	0.391304
Mebendazole	0.0434783	0.106383	0.0222222	0.0212766	0.102041	0.130435	0.0888889	0.0869565	0.0869565	0.137931	0.211538	0.203704	0.215686	0.259259	0.163934	0.192982	0.26087	0.107143	0.150943	0.0769231	0.0566038	0.108696	0.173913	0.170213	0.156863	0.145455	0.137255	0.125	0.188679	0.163636	0.3125	0.202899	0.258065	0.275862	0.253731	0.363636	0.411765	0.373333	0.394366	0.4	0.42029	0.424242	0.390625	0.409091	0.40625	0.4	0.363636	0.359375	0.390625
Carbimazole	0.0408163	0.0784314	0.0208333	0.02	0.14	0.122449	0.0833333	0.0816327	0.0816327	0.15	0.222222	0.172414	0.160714	0.183333	0.15625	0.145161	0.22	0.12069	0.103448	0.0925926	0.134615	0.148936	0.14	0.137255	0.127273	0.137931	0.0517241	0.0645161	0.118644	0.0983607	0.279412	0.246377	0.246154	0.222222	0.338462	0.347826	0.414286	0.492958	0.36	0.402778	0.402778	0.347222	0.373134	0.391304	0.328571	0.342857	0.309859	0.304348	0.314286
Zoledronate	0.0192308	0.0363636	0.0408163	0.0392157	0.113208	0.0754717	0.08	0.0784314	0.0784314	0.163934	0.192982	0.296296	0.175439	0.280702	0.381818	0.403846	0.235294	0.175439	0.2	0.12963	0.196078	0.142857	0.113208	0.2	0.254902	0.214286	0.26	0.387755	0.416667	0.468085	0.253521	0.239437	0.238806	0.215385	0.219178	0.217949	0.364865	0.35	0.316456	0.337662	0.355263	0.356164	0.342857	0.342466	0.30137	0.297297	0.266667	0.295775	0.305556
Ardeparin	0.0428571	0.0547945	0.0289855	0.028169	0.128571	0.084507	0.0724638	0.0714286	0.0714286	0.197368	0.239437	0.285714	0.26087	0.291667	0.28	0.347826	0.136986	0.144737	0.178082	0.109589	0.191176	0.134328	0.128571	0.19403	0.2	0.189189	0.202899	0.257143	0.313433	0.328358	0.472973	0.384615	0.391892	0.337838	0.313253	0.402439	0.440476	0.406593	0.493976	0.464286	0.481928	0.451219	0.390244	0.388235	0.4375	0.432099	0.385542	0.417722	0.425
Fondaparinux sodium	0.0428571	0.0547945	0.0289855	0.028169	0.128571	0.1	0.0724638	0.0714286	0.0714286	0.197368	0.239437	0.285714	0.225352	0.256757	0.263158	0.328571	0.136986	0.16	0.162162	0.109589	0.173913	0.117647	0.161765	0.19403	0.2	0.189189	0.202899	0.239437	0.294118	0.308824	0.434211	0.384615	0.391892	0.337838	0.329268	0.385542	0.406977	0.391304	0.458824	0.430233	0.464286	0.451219	0.390244	0.388235	0.4375	0.432099	0.419753	0.417722	0.425
Bicalutamide	0.0967742	0.16129	0.0819672	0.0793651	0.15625	0.125	0.112903	0.111111	0.111111	0.146667	0.257576	0.25	0.242424	0.257143	0.358209	0.275362	0.0985916	0.138889	0.173913	0.169231	0.169231	0.126984	0.121212	0.190476	0.144928	0.220588	0.164179	0.238806	0.257576	0.272727	0.575758	0.537313	0.484848	0.516129	0.464789	0.617647	0.468354	0.447059	0.525641	0.512821	0.532468	0.480519	0.434211	0.43038	0.466667	0.460526	0.428571	0.465753	0.453333
Hydroxystilbamidine Isethionate	0.0441176	0.0714286	0.0298507	0.0289855	0.115942	0.056338	0.0588235	0.057971	0.057971	0.219178	0.194444	0.275362	0.164384	0.22973	0.305556	0.28169	0.0945946	0.133333	0.2	0.128571	0.19697	0.15625	0.115942	0.164179	0.15493	0.162162	0.208955	0.264706	0.264706	0.279412	0.407895	0.394737	0.383562	0.385714	0.289157	0.329412	0.337079	0.340426	0.402299	0.344444	0.375	0.376471	0.349398	0.333333	0.361446	0.357143	0.345238	0.392405	0.365854
Topiramate	0.0322581	0.030303	0.0333333	0.0322581	0.147541	0.0967742	0.0833333	0.0819672	0.0819672	0.223881	0.19697	0.227273	0.181818	0.183099	0.242857	0.3125	0.174603	0.130435	0.166667	0.107692	0.125	0.116667	0.147541	0.126984	0.25	0.274194	0.174603	0.215385	0.253968	0.269841	0.408451	0.394366	0.382353	0.304348	0.315789	0.308642	0.382716	0.367816	0.402439	0.443038	0.461538	0.447368	0.4	0.397436	0.394737	0.407895	0.358974	0.373333	0.381579
Streptozocin	0.0491803	0.0461538	0.0163934	0.015873	0.111111	0.0793651	0.0483871	0.047619	0.047619	0.205882	0.234375	0.306452	0.278689	0.354839	0.225352	0.3125	0.138462	0.238095	0.166667	0.107692	0.180328	0.155172	0.147541	0.20339	0.190476	0.161765	0.174603	0.215385	0.274194	0.290323	0.315789	0.253165	0.253333	0.216216	0.204819	0.292683	0.333333	0.352273	0.369048	0.341176	0.373494	0.341463	0.26506	0.297619	0.292683	0.289157	0.261905	0.2875	0.280488
Zanamivir	0.0555556	0.0517241	0.0185185	0.0178571	0.125	0.0701754	0.0545455	0.0535714	0.0535714	0.271186	0.285714	0.321429	0.245614	0.327586	0.19403	0.283333	0.0983607	0.109375	0.147541	0.160714	0.226415	0.176471	0.166667	0.230769	0.133333	0.107692	0.155172	0.180328	0.241379	0.258621	0.291667	0.210526	0.208333	0.185714	0.148148	0.253165	0.296296	0.302326	0.317073	0.304878	0.320988	0.2875	0.225	0.243902	0.269231	0.265823	0.2375	0.246753	0.25641
Chloramphenicol	0.0961538	0.109091	0.0377358	0.0555556	0.145455	0.0892857	0.0740741	0.0925926	0.0925926	0.209677	0.220339	0.298246	0.314815	0.327586	0.311475	0.222222	0.116667	0.245614	0.206897	0.140351	0.226415	0.2	0.145455	0.207547	0.152542	0.180328	0.196429	0.285714	0.241379	0.258621	0.367647	0.314286	0.298507	0.276923	0.207792	0.337838	0.296296	0.287356	0.301205	0.304878	0.304878	0.303797	0.25641	0.243902	0.253165	0.25	0.253165	0.263158	0.25641
Cycloserine	0.0408163	0.0377358	0	0	0.0754717	0.0377358	0.04	0.0392157	0.0392157	0.189655	0.245283	0.236364	0.382979	0.42	0.138462	0.224138	0.270833	0.203704	0.163636	0.0535714	0.18	0.102041	0.0754717	0.137255	0.169811	0.0819672	0.12963	0.137931	0.178571	0.196429	0.298507	0.211268	0.246154	0.203125	0.175676	0.24	0.394366	0.358974	0.307692	0.422535	0.364865	0.347222	0.314286	0.333333	0.291667	0.287671	0.256757	0.267606	0.295775
Tolbutamide	0.0322581	0.0461538	0.0333333	0.0322581	0.0769231	0.0625	0.0483871	0.047619	0.047619	0.123288	0.19697	0.208955	0.238095	0.292308	0.318182	0.217391	0.138462	0.164179	0.222222	0.0909091	0.142857	0.116667	0.111111	0.126984	0.153846	0.161765	0.174603	0.215385	0.215385	0.230769	0.639344	0.523077	0.566667	0.451613	0.369863	0.432432	0.534247	0.4875	0.619718	0.540541	0.583333	0.527778	0.521739	0.513889	0.536232	0.550725	0.472222	0.537313	0.521739
Chlorpropamide	0.1	0.111111	0.0666667	0.0819672	0.107692	0.111111	0.0806452	0.0967742	0.0967742	0.150685	0.173913	0.202899	0.230769	0.283582	0.390625	0.211268	0.134328	0.15942	0.274194	0.121212	0.138462	0.112903	0.0909091	0.123077	0.149254	0.173913	0.169231	0.265625	0.208955	0.223881	0.619048	0.603175	0.548387	0.4375	0.416667	0.5	0.52	0.457831	0.581081	0.506494	0.546667	0.513514	0.507042	0.5	0.521127	0.513889	0.459459	0.521739	0.507042
Acetohexamide	0.0333333	0.0645161	0.0344828	0.0333333	0.0625	0.0645161	0.05	0.0491803	0.0491803	0.0958904	0.184615	0.161765	0.245902	0.301587	0.349206	0.261538	0.142857	0.169231	0.229508	0.0769231	0.09375	0.0655738	0.114754	0.15	0.15873	0.166667	0.2	0.241935	0.241935	0.258065	0.689655	0.564516	0.614035	0.517241	0.380282	0.485714	0.571429	0.5	0.661765	0.555556	0.623188	0.588235	0.560606	0.550725	0.6	0.590909	0.529412	0.603175	0.584615
Sotalol	0.0357143	0.0508475	0.037037	0.0357143	0.122807	0.107143	0.0727273	0.0714286	0.0714286	0.1875	0.280702	0.293103	0.241379	0.278689	0.265625	0.258065	0.152542	0.16129	0.20339	0.157895	0.178571	0.173077	0.122807	0.160714	0.15	0.258621	0.172414	0.216667	0.258621	0.275862	0.59322	0.5	0.6	0.473684	0.362319	0.428571	0.492958	0.467532	0.535211	0.5	0.542857	0.552239	0.5	0.492754	0.515152	0.530303	0.449275	0.515625	0.5
Sulfoxone	0.0377358	0.0925926	0.0192308	0.0185185	0.0892857	0.0350877	0.037037	0.0363636	0.0363636	0.177419	0.22807	0.309091	0.189655	0.229508	0.344828	0.209677	0.12069	0.15	0.172414	0.105263	0.211538	0.16	0.0892857	0.192308	0.137931	0.129032	0.203704	0.22807	0.25	0.245614	0.542373	0.5	0.574074	0.653061	0.421875	0.492308	0.471429	0.410256	0.472222	0.458333	0.478873	0.507463	0.52381	0.492537	0.515625	0.507692	0.469697	0.540984	0.52381
Acamprosate	0	0	0.0392157	0.0377358	0.0892857	0.0727273	0.0566038	0.0555556	0.0555556	0.15873	0.206897	0.309091	0.301887	0.25	0.258065	0.25	0.0833333	0.131148	0.172414	0.125	0.188679	0.0943396	0.12963	0.169811	0.157895	0.186441	0.203704	0.272727	0.296296	0.290909	0.467742	0.384615	0.393443	0.35	0.263889	0.366197	0.391892	0.341463	0.358974	0.363636	0.346154	0.346667	0.333333	0.333333	0.347222	0.342466	0.293333	0.342857	0.333333
Modafinil	0.0512821	0.125	0	0	0.0681818	0.0227273	0.0243902	0.0238095	0.0238095	0.18	0.217391	0.26087	0.27907	0.244898	0.230769	0.12963	0.108696	0.145833	0.125	0.0888889	0.139535	0.157895	0.0930233	0.142857	0.155556	0.0980392	0.133333	0.142857	0.142857	0.14	0.509804	0.381818	0.44898	0.522727	0.350877	0.45614	0.390625	0.352113	0.415385	0.421875	0.4	0.380952	0.413793	0.387097	0.431034	0.423729	0.431034	0.454545	0.438596
Deferoxamine	0	0	0	0	0.0545455	0.037037	0.0192308	0.0188679	0.0188679	0.206897	0.196429	0.352941	0.434783	0.384615	0.190476	0.220339	0.127273	0.178571	0.203704	0.111111	0.176471	0.1	0.137255	0.156863	0.125	0.135593	0.215686	0.218182	0.264151	0.259259	0.333333	0.26087	0.261538	0.21875	0.142857	0.236842	0.282051	0.258824	0.240964	0.275	0.243902	0.25641	0.223684	0.227848	0.236842	0.233766	0.189873	0.22973	0.223684
Vorinostat	0.0465116	0.0652174	0	0	0.0408163	0.0208333	0.0222222	0.0217391	0.0217391	0.145455	0.176471	0.265306	0.512821	0.444444	0.214286	0.181818	0.170213	0.156863	0.16	0.104167	0.12766	0.142857	0.108696	0.155556	0.12	0.0909091	0.195652	0.176471	0.22449	0.196078	0.396552	0.269841	0.339286	0.290909	0.157143	0.298507	0.309859	0.265823	0.297297	0.319444	0.283784	0.3	0.283582	0.267606	0.279412	0.275362	0.242857	0.292308	0.283582
Lomustine	0.0816327	0.0754717	0.0408163	0.06	0.0925926	0.0754717	0.0588235	0.0784314	0.0784314	0.20339	0.133333	0.206897	0.240741	0.327273	0.206349	0.140625	0.125	0.288462	0.222222	0.0892857	0.109091	0.0980392	0.0727273	0.0714286	0.163636	0.133333	0.125	0.192982	0.152542	0.15	0.308824	0.257143	0.276923	0.234375	0.186667	0.266667	0.311688	0.317073	0.3	0.2875	0.303797	0.285714	0.27027	0.289474	0.266667	0.263158	0.266667	0.277778	0.27027
Carmustine	0.0416667	0.0384615	0.0434783	0.0638298	0.0980392	0.08	0.0625	0.0833333	0.0833333	0.192982	0.140351	0.240741	0.254902	0.346154	0.177419	0.129032	0.111111	0.306122	0.235294	0.0943396	0.137255	0.0816327	0.0769231	0.0754717	0.150943	0.140351	0.132075	0.203704	0.160714	0.157895	0.264706	0.231884	0.230769	0.1875	0.162162	0.226667	0.289474	0.296296	0.2625	0.25	0.265823	0.246753	0.22973	0.25	0.226667	0.223684	0.226667	0.236111	0.22973
Thioridazine	0.0625	0.145833	0	0	0.0363636	0.0377358	0	0	0	0.15	0.118644	0.0793651	0.0655738	0.0597015	0.121212	0.0757576	0.173077	0.0833333	0.0666667	0.0350877	0.0925926	0.102041	0.0363636	0.0357143	0.0877193	0.047619	0	0.0153846	0.0153846	0.0307692	0.191781	0.178082	0.191176	0.241935	0.359375	0.309859	0.222222	0.292683	0.291139	0.278481	0.2625	0.227848	0.243243	0.263158	0.291667	0.305556	0.273973	0.25	0.277778
Thiethylperazine	0.0408163	0.122449	0	0	0.0363636	0.0377358	0	0	0	0.15	0.118644	0.0793651	0.0655738	0.0597015	0.121212	0.0597015	0.173077	0.101695	0.0666667	0.0535714	0.0925926	0.102041	0.0363636	0.0357143	0.0877193	0.047619	0	0.0153846	0.0153846	0.0307692	0.191781	0.162162	0.191176	0.241935	0.338462	0.291667	0.2375	0.292683	0.275	0.278481	0.246914	0.227848	0.243243	0.28	0.291667	0.305556	0.273973	0.25	0.277778
Methdilazine	0.0416667	0.125	0	0	0.037037	0.0384615	0	0	0	0.152542	0.101695	0.0806452	0.0666667	0.0606061	0.106061	0.0606061	0.22449	0.0847458	0.0677966	0.0357143	0.0943396	0.104167	0.0181818	0.0363636	0.0892857	0.031746	0	0.015625	0.015625	0.03125	0.178082	0.148649	0.176471	0.225806	0.30303	0.277778	0.240506	0.280488	0.246914	0.265823	0.25	0.246753	0.263889	0.283784	0.277778	0.273973	0.260274	0.236111	0.263889
Metixene	0.047619	0.142857	0	0	0.0416667	0.0434783	0	0	0	0.169811	0.0925926	0.0892857	0.0545455	0.0322581	0.116667	0.0666667	0.148936	0.0357143	0.0363636	0.04	0.106383	0.119048	0.0204082	0.0408163	0.1	0.0350877	0	0.0172414	0.0172414	0.0344828	0.142857	0.128571	0.138462	0.186441	0.269841	0.246377	0.164557	0.207317	0.202532	0.189873	0.189873	0.184211	0.197183	0.202703	0.228571	0.225352	0.211268	0.202899	0.214286
Trifluoperazine	0.0816327	0.163265	0.108696	0.104167	0.134615	0.14	0.102041	0.1	0.1	0.163934	0.114754	0.0769231	0.0634921	0.0735294	0.169231	0.0895522	0.166667	0.116667	0.137931	0.0701754	0.0892857	0.0980392	0.0172414	0.0344828	0.103448	0.114754	0	0.0793651	0.0461538	0.0615385	0.202703	0.205479	0.202899	0.234375	0.348485	0.319444	0.246914	0.285714	0.268293	0.271605	0.240964	0.2375	0.253333	0.289474	0.30137	0.297297	0.283784	0.260274	0.287671
Prochlorperazine	0.130435	0.217391	0.0416667	0.0612245	0.0740741	0.0980392	0.0392157	0.0588235	0.0588235	0.186441	0.0983607	0.078125	0.0645161	0.0588235	0.171875	0.0588235	0.169811	0.1	0.12069	0.0714286	0.0909091	0.1	0.0175439	0.0350877	0.0862069	0.0634921	0	0.0634921	0.0151515	0.030303	0.173333	0.208333	0.171429	0.21875	0.375	0.342857	0.219512	0.258824	0.240964	0.243902	0.214286	0.209877	0.223684	0.25974	0.27027	0.266667	0.253333	0.22973	0.256757
Triflupromazine	0.0816327	0.163265	0.108696	0.104167	0.134615	0.14	0.102041	0.1	0.1	0.145161	0.152542	0.0769231	0.0634921	0.0735294	0.169231	0.0895522	0.166667	0.0983607	0.137931	0.0701754	0.0892857	0.0980392	0.0350877	0.0344828	0.103448	0.152542	0	0.0793651	0.0461538	0.0615385	0.202703	0.205479	0.202899	0.234375	0.369231	0.319444	0.231707	0.285714	0.3	0.271605	0.256098	0.2375	0.253333	0.272727	0.30137	0.315068	0.283784	0.260274	0.287671
Chlorpromazine	0.130435	0.217391	0.0416667	0.0612245	0.0740741	0.0980392	0.0392157	0.0588235	0.0588235	0.166667	0.135593	0.078125	0.0645161	0.0588235	0.171875	0.0588235	0.169811	0.0819672	0.12069	0.0714286	0.0909091	0.1	0.0357143	0.0350877	0.0862069	0.0983607	0	0.0634921	0.0151515	0.030303	0.173333	0.208333	0.171429	0.21875	0.396825	0.342857	0.204819	0.258824	0.271605	0.243902	0.228916	0.209877	0.223684	0.24359	0.27027	0.283784	0.253333	0.22973	0.256757
Imipramine	0.047619	0.142857	0	0	0.0416667	0.0434783	0	0	0	0.148148	0.113208	0.0892857	0.0740741	0.0666667	0.0634921	0.0666667	0.173913	0.0943396	0.0754717	0.04	0.0612245	0.119048	0.0416667	0	0.0784314	0.0727273	0	0.0172414	0.0172414	0.0344828	0.142857	0.112676	0.138462	0.186441	0.25	0.228571	0.15	0.207317	0.233766	0.205128	0.189873	0.168831	0.164384	0.186667	0.211268	0.225352	0.194444	0.185714	0.197183
Trimipramine	0.0487805	0.146341	0	0	0.0425532	0.0444444	0	0	0	0.150943	0.115385	0.0909091	0.0754717	0.0677966	0.0645161	0.0677966	0.177778	0.0961538	0.0769231	0.0408163	0.0625	0.121951	0.0425532	0	0.08	0.0943396	0	0.0175439	0.0175439	0.0350877	0.144928	0.114286	0.140625	0.189655	0.253968	0.231884	0.151899	0.209877	0.253333	0.207792	0.192308	0.171053	0.166667	0.189189	0.214286	0.228571	0.197183	0.188406	0.2
Clomipramine	0.142857	0.238095	0.0454545	0.0666667	0.08	0.106383	0.0425532	0.0638298	0.0638298	0.178571	0.105263	0.0833333	0.0689655	0.0625	0.126984	0.0625	0.16	0.0877193	0.12963	0.0769231	0.0566038	0.108696	0.0384615	0	0.0727273	0.105263	0	0.0677966	0.016129	0.0322581	0.135135	0.169014	0.130435	0.174603	0.3125	0.285714	0.142857	0.197674	0.222222	0.195122	0.180723	0.160494	0.155844	0.177215	0.2	0.213333	0.184211	0.175676	0.186667
Desipramine	0.0454545	0.136364	0	0	0.04	0.0416667	0	0	0	0.185185	0.0892857	0.125	0.0909091	0.0819672	0.0615385	0.0645161	0.191489	0.0909091	0.0925926	0.0588235	0.125	0.139535	0.0196078	0	0.0754717	0.0338983	0	0.0166667	0.0166667	0.0333333	0.15493	0.125	0.151515	0.2	0.223881	0.239437	0.160494	0.202381	0.2125	0.2	0.185185	0.179487	0.175676	0.197368	0.222222	0.219178	0.205479	0.197183	0.208333
Mianserin	0.0487805	0.146341	0	0	0.0208333	0.0444444	0	0	0	0.150943	0.0740741	0.0714286	0.0754717	0.0677966	0.0645161	0.0677966	0.177778	0.0961538	0.0769231	0.02	0.0408163	0.0952381	0.0208333	0	0.102041	0.0357143	0	0.0175439	0.0175439	0.0350877	0.144928	0.114286	0.140625	0.189655	0.253968	0.25	0.166667	0.209877	0.205128	0.207792	0.192308	0.186667	0.183099	0.205479	0.231884	0.228571	0.214286	0.205882	0.217391
Mirtazapine	0.0454545	0.136364	0	0	0.0196078	0.0416667	0	0	0	0.142857	0.0701754	0.0677966	0.0714286	0.0819672	0.0615385	0.0645161	0.191489	0.0909091	0.0925926	0.0188679	0.0384615	0.0888889	0.0196078	0	0.0961538	0.0338983	0	0.0166667	0.0166667	0.0333333	0.138889	0.109589	0.134328	0.180328	0.261538	0.257143	0.189873	0.231707	0.227848	0.21519	0.21519	0.226667	0.208333	0.22973	0.257143	0.253521	0.239437	0.25	0.242857
Meclizine	0.171429	0.25	0.0540541	0.0789474	0.0930233	0.097561	0.05	0.075	0.075	0.229167	0.0769231	0.0943396	0.0784314	0.0701754	0.142857	0.0701754	0.186047	0.1	0.148936	0.0888889	0.0652174	0.128205	0.0217391	0	0.0833333	0.0769231	0	0.0769231	0.0181818	0.0363636	0.132353	0.169231	0.126984	0.175439	0.305085	0.276923	0.155844	0.170732	0.179487	0.181818	0.166667	0.175676	0.171429	0.194444	0.220588	0.217391	0.202899	0.19403	0.205882
Flunarizine	0.142857	0.222222	0.0857143	0.0810811	0.121951	0.0731707	0.0789474	0.0769231	0.0769231	0.234043	0.0576923	0.0961538	0.0588235	0.0714286	0.125	0.0526316	0.162791	0.102041	0.12766	0.0666667	0.0666667	0.131579	0	0	0.0851064	0.0784314	0	0.0576923	0.0185185	0.0181818	0.117647	0.153846	0.129032	0.178571	0.266667	0.242424	0.142857	0.158537	0.166667	0.168831	0.153846	0.162162	0.173913	0.180556	0.205882	0.202899	0.205882	0.19697	0.208955
Buclizine	0.153846	0.225	0.075	0.097561	0.108696	0.113636	0.0697674	0.0930233	0.0930233	0.211538	0.153846	0.0877193	0.0727273	0.0655738	0.152542	0.0833333	0.170213	0.113208	0.16	0.12766	0.06	0.116279	0.0408163	0	0.0769231	0.153846	0	0.0909091	0.0344828	0.0517241	0.140845	0.176471	0.136364	0.183333	0.327869	0.279412	0.1625	0.190476	0.230769	0.202532	0.1875	0.181818	0.178082	0.2	0.225352	0.239437	0.208333	0.2	0.211268
Triprolidine	0.0512821	0.125	0	0	0.0444444	0.0227273	0	0	0	0.204082	0.0769231	0.0943396	0.0784314	0.0701754	0.0666667	0.0701754	0.275	0.0784314	0.08	0.0652174	0.0652174	0.128205	0.0217391	0	0.0833333	0.037037	0	0.0181818	0.0181818	0.0363636	0.132353	0.101449	0.126984	0.175439	0.241935	0.220588	0.186667	0.2	0.194805	0.213333	0.213333	0.225352	0.223881	0.228571	0.238806	0.235294	0.220588	0.212121	0.223881
Cinnarizine	0.0588235	0.142857	0	0	0.05	0	0	0	0	0.227273	0.0625	0.104167	0.0638298	0.0769231	0.0727273	0.0566038	0.179487	0.111111	0.0888889	0.047619	0.0731707	0.147059	0	0	0.0930233	0.02	0	0.02	0.02	0.0196078	0.125	0.109375	0.137931	0.192308	0.220339	0.2	0.150685	0.166667	0.175676	0.178082	0.162162	0.171429	0.184615	0.191176	0.21875	0.215385	0.21875	0.209677	0.222222
Cyclizine	0.0555556	0.135135	0	0	0.0232558	0.05	0	0	0	0.166667	0.0816327	0.0784314	0.0833333	0.0740741	0.0701754	0.0740741	0.2	0.106383	0.0851064	0.0222222	0.0454545	0.108108	0.0232558	0	0.0888889	0.0392157	0	0.0192308	0.0192308	0.0384615	0.138462	0.106061	0.133333	0.185185	0.254237	0.230769	0.162162	0.192308	0.186667	0.189189	0.173333	0.183099	0.179104	0.202899	0.230769	0.227273	0.212121	0.203125	0.215385
Mequitazine	0.0487805	0.146341	0	0	0.0425532	0	0	0	0	0.173077	0.0943396	0.0909091	0.0555556	0.0677966	0.118644	0.05	0.177778	0.0961538	0.0769231	0.02	0.108696	0.121951	0	0.0416667	0.102041	0.0175439	0	0.0175439	0.0175439	0.0172414	0.179104	0.164179	0.196721	0.254545	0.295082	0.268657	0.213333	0.240506	0.253333	0.24	0.223684	0.219178	0.253731	0.257143	0.287879	0.283582	0.287879	0.261538	0.292308
Ticlopidine	0.184211	0.289474	0.0487805	0.0714286	0.0851064	0.0652174	0.0454545	0.0681818	0.0681818	0.211538	0.0714286	0.0877193	0.0350877	0.031746	0.172414	0.0655738	0.170213	0.0350877	0.0943396	0.06	0.104167	0.116279	0	0.04	0.0980392	0.0526316	0	0.0714286	0.0169492	0.0166667	0.109589	0.19403	0.119403	0.163934	0.306452	0.279412	0.1625	0.204819	0.185185	0.202532	0.202532	0.181818	0.211268	0.2	0.191781	0.189189	0.191781	0.183099	0.194444
Dexbrompheniramine	0.142857	0.222222	0.0555556	0.0810811	0.0952381	0.1	0.0512821	0.05	0.05	0.16	0.122449	0.0961538	0.08	0.0714286	0.125	0.0714286	0.190476	0.08	0.12766	0.0666667	0.0434783	0.131579	0.0454545	0	0.0625	0.122449	0	0.0576923	0.0185185	0.037037	0.134328	0.153846	0.129032	0.178571	0.333333	0.301587	0.142857	0.17284	0.22973	0.184211	0.184211	0.178082	0.173913	0.180556	0.223881	0.238806	0.205882	0.215385	0.208955
Brompheniramine	0.142857	0.222222	0.0555556	0.0810811	0.0952381	0.1	0.0512821	0.05	0.05	0.16	0.122449	0.0961538	0.08	0.0714286	0.125	0.0714286	0.190476	0.08	0.12766	0.0666667	0.0434783	0.131579	0.0454545	0	0.0625	0.122449	0	0.0576923	0.0185185	0.037037	0.134328	0.153846	0.129032	0.178571	0.333333	0.301587	0.142857	0.17284	0.22973	0.184211	0.184211	0.178082	0.173913	0.180556	0.223881	0.238806	0.205882	0.215385	0.208955
Chlorpheniramine	0.176471	0.257143	0.0555556	0.0810811	0.0952381	0.128205	0.0512821	0.0769231	0.0769231	0.183673	0.122449	0.0961538	0.08	0.0714286	0.145455	0.0714286	0.190476	0.08	0.152174	0.0909091	0.0434783	0.131579	0.0454545	0	0.0625	0.122449	0	0.0784314	0.0185185	0.037037	0.134328	0.171875	0.129032	0.178571	0.357143	0.322581	0.142857	0.17284	0.22973	0.184211	0.184211	0.178082	0.173913	0.180556	0.223881	0.238806	0.205882	0.215385	0.208955
Pheniramine	0.0588235	0.142857	0	0	0.05	0.0526316	0	0	0	0.148936	0.133333	0.104167	0.0869565	0.0769231	0.0727273	0.0769231	0.210526	0.0869565	0.0888889	0.047619	0.047619	0.147059	0.05	0	0.0681818	0.0851064	0	0.02	0.02	0.04	0.142857	0.109375	0.137931	0.192308	0.285714	0.258065	0.150685	0.181818	0.242857	0.194444	0.194444	0.188406	0.184615	0.191176	0.238095	0.253968	0.21875	0.229508	0.222222
Tripelennamine	0.0487805	0.119048	0	0	0.0425532	0.0444444	0	0	0	0.173077	0.115385	0.0909091	0.0754717	0.0862069	0.0645161	0.0677966	0.177778	0.0961538	0.0980392	0.0408163	0.0625	0.121951	0.0425532	0	0.0588235	0.0740741	0	0.0175439	0.0175439	0.0350877	0.161765	0.0985916	0.15873	0.210526	0.253968	0.268657	0.197368	0.225	0.27027	0.223684	0.223684	0.236111	0.217391	0.239437	0.268657	0.283582	0.25	0.28125	0.253731
Chloropyramine	0.146341	0.214286	0.0465116	0.0681818	0.0816327	0.108696	0.0434783	0.0652174	0.0652174	0.203704	0.107143	0.0847458	0.0701754	0.0806452	0.129032	0.0634921	0.163265	0.0892857	0.153846	0.0784314	0.0576923	0.111111	0.0392157	0	0.0545455	0.107143	0	0.0689655	0.0163934	0.0327869	0.152778	0.15493	0.149254	0.196721	0.31746	0.328358	0.1875	0.214286	0.25641	0.2125	0.2125	0.223684	0.205479	0.226667	0.253521	0.267606	0.236111	0.264706	0.239437
Isothipendyl	0.0434783	0.130435	0	0	0.0384615	0.04	0	0	0	0.118644	0.145455	0.0833333	0.0689655	0.0793651	0.109375	0.0625	0.183673	0.0877193	0.0892857	0.037037	0.0769231	0.108696	0.0384615	0.0377358	0.0925926	0.0862069	0	0.016129	0.016129	0.0322581	0.183099	0.152778	0.181818	0.233333	0.333333	0.304348	0.246753	0.303797	0.32	0.272727	0.272727	0.27027	0.271429	0.291667	0.304348	0.318841	0.285714	0.298507	0.289855
Promethazine	0.0465116	0.139535	0	0	0.0408163	0.0425532	0	0	0	0.125	0.153846	0.0877193	0.0727273	0.0655738	0.114754	0.0655738	0.170213	0.0925926	0.0740741	0.0392157	0.0816327	0.116279	0.0408163	0.04	0.0980392	0.0909091	0	0.0169492	0.0169492	0.0338983	0.191176	0.15942	0.190476	0.245614	0.327869	0.298507	0.223684	0.282051	0.297297	0.266667	0.25	0.22973	0.246377	0.267606	0.279412	0.294118	0.26087	0.253731	0.264706
Trimeprazine	0.0465116	0.139535	0	0	0.0408163	0.0425532	0	0	0	0.145455	0.153846	0.0877193	0.0727273	0.0655738	0.114754	0.0655738	0.195652	0.0925926	0.0740741	0.0392157	0.104167	0.116279	0.0408163	0.04	0.0980392	0.0909091	0	0.0169492	0.0169492	0.0338983	0.191176	0.15942	0.190476	0.245614	0.35	0.298507	0.223684	0.282051	0.315068	0.266667	0.25	0.22973	0.246377	0.267606	0.298507	0.313433	0.279412	0.253731	0.283582
Promazine	0.0434783	0.130435	0	0	0.0384615	0.04	0	0	0	0.137931	0.145455	0.0833333	0.0689655	0.0625	0.109375	0.0625	0.183673	0.0877193	0.0701754	0.037037	0.0980392	0.108696	0.0384615	0.0377358	0.0925926	0.0677966	0	0.016129	0.016129	0.0322581	0.183099	0.152778	0.181818	0.233333	0.333333	0.285714	0.21519	0.271605	0.285714	0.25641	0.240506	0.220779	0.236111	0.256757	0.285714	0.3	0.267606	0.242857	0.271429
Ethopropazine	0.0444444	0.133333	0	0	0.0392157	0.02	0	0	0	0.160714	0.127273	0.0847458	0.0701754	0.0634921	0.111111	0.0634921	0.163265	0.0892857	0.0714286	0.0576923	0.1	0.111111	0.0392157	0.0384615	0.0943396	0.0689655	0	0.0163934	0.0163934	0.0327869	0.185714	0.15493	0.184615	0.237288	0.296875	0.271429	0.217949	0.259259	0.272727	0.25974	0.24359	0.223684	0.239437	0.260274	0.271429	0.285714	0.253521	0.246377	0.257143
Aprindine	0.0512821	0.153846	0	0	0.0444444	0.0227273	0	0	0	0.156863	0.0980392	0.0943396	0.0784314	0.0701754	0.0666667	0.0517241	0.159091	0.1	0.08	0.0652174	0.0652174	0.128205	0.0444444	0	0.0612245	0.0566038	0	0.0181818	0.0181818	0.0363636	0.166667	0.117647	0.163934	0.218182	0.203125	0.202899	0.155844	0.185185	0.210526	0.213333	0.197368	0.175676	0.171429	0.194444	0.202899	0.217391	0.185714	0.176471	0.188406
Hexafluronium	0.0454545	0.136364	0.0232558	0.0222222	0.0612245	0.0638298	0.0217391	0.0212766	0.0212766	0.163636	0.12963	0.105263	0.0714286	0.0645161	0.078125	0.0645161	0.12	0.132075	0.0925926	0.0588235	0.0588235	0.113636	0.0833333	0	0.0555556	0.109091	0.0181818	0.0338983	0.0338983	0.0508475	0.15493	0.125	0.151515	0.2	0.205882	0.205479	0.13253	0.174419	0.2125	0.185185	0.185185	0.164557	0.16	0.166667	0.173333	0.186667	0.189189	0.164384	0.16
Dimethindene	0.0681818	0.159091	0	0	0.0392157	0.0408163	0	0	0	0.160714	0.107143	0.0847458	0.0701754	0.0634921	0.0606061	0.0806452	0.1875	0.0701754	0.0714286	0.0576923	0.0377358	0.111111	0.0392157	0	0.0740741	0.0877193	0	0.0163934	0.0163934	0.0327869	0.121622	0.123288	0.115942	0.15873	0.276923	0.253521	0.144578	0.2	0.25641	0.2125	0.2125	0.177215	0.173333	0.179487	0.202703	0.216216	0.186667	0.194444	0.189189
Phenindamine	0.0487805	0.146341	0	0	0.0208333	0.0444444	0	0	0	0.173077	0.0545455	0.0714286	0.0555556	0.0327869	0.0645161	0.0677966	0.152174	0.0363636	0.037037	0.0408163	0.0408163	0.0952381	0.0208333	0	0.08	0.0357143	0	0.0175439	0.0175439	0.0350877	0.0972222	0.0833333	0.0895522	0.131148	0.215385	0.214286	0.109756	0.152941	0.160494	0.148148	0.148148	0.141026	0.135135	0.142857	0.164384	0.162162	0.148649	0.15493	0.150685
Cyproheptadine	0.05	0.15	0	0	0.0212766	0.0454545	0	0	0	0.176471	0.0555556	0.0727273	0.0566038	0.0333333	0.0655738	0.0689655	0.130435	0.037037	0.0377358	0.0416667	0.0416667	0.097561	0.0212766	0	0.0816327	0.0363636	0	0.0178571	0.0178571	0.0357143	0.0985916	0.084507	0.0909091	0.133333	0.21875	0.217391	0.097561	0.141176	0.1625	0.135802	0.135802	0.128205	0.121622	0.12987	0.166667	0.164384	0.150685	0.157143	0.152778
Azatadine	0.0454545	0.136364	0	0	0.0196078	0.0416667	0	0	0	0.163636	0.0701754	0.0677966	0.0714286	0.0645161	0.0615385	0.0645161	0.191489	0.0714286	0.0727273	0.0384615	0.0384615	0.0888889	0.0196078	0	0.0961538	0.0338983	0	0.0166667	0.0166667	0.0333333	0.123288	0.109589	0.117647	0.16129	0.28125	0.257143	0.146341	0.188235	0.197531	0.185185	0.185185	0.179487	0.175676	0.181818	0.222222	0.219178	0.205479	0.197183	0.208333
Dapiprazole	0.06	0.14	0	0	0.0350877	0.0178571	0	0	0	0.145161	0.0625	0.09375	0.0983607	0.106061	0.0704225	0.0895522	0.3125	0.135593	0.118644	0.0338983	0.0517241	0.0980392	0.0172414	0	0.103448	0.0461538	0.016129	0.030303	0.030303	0.0454545	0.171053	0.142857	0.169014	0.19697	0.289855	0.283784	0.278481	0.317073	0.283951	0.303797	0.2875	0.285714	0.27027	0.324324	0.30137	0.297297	0.283784	0.277778	0.287671
Olanzapine	0.0357143	0.107143	0	0	0.015873	0.0333333	0	0	0	0.134328	0.123077	0.0714286	0.0746269	0.0833333	0.08	0.0540541	0.214286	0.107692	0.0923077	0.0153846	0.0645161	0.0701754	0.0322581	0.031746	0.078125	0.0428571	0	0.0138889	0.0138889	0.0277778	0.175	0.134146	0.173333	0.217391	0.287671	0.282051	0.277108	0.361446	0.267442	0.285714	0.270588	0.268293	0.285714	0.320513	0.282051	0.294872	0.265823	0.25974	0.269231
Alcaftadine	0.0377358	0.113208	0	0	0.0338983	0.0535714	0.0181818	0.0178571	0.0178571	0.15873	0.111111	0.107692	0.0952381	0.119403	0.0684932	0.0714286	0.203704	0.112903	0.0793651	0.05	0.05	0.0943396	0.0517241	0.0333333	0.1	0.0447761	0.015625	0.0294118	0.0447761	0.0441176	0.1375	0.111111	0.118421	0.157143	0.263889	0.25974	0.240964	0.27907	0.232558	0.235294	0.25	0.2625	0.230769	0.25	0.24359	0.240506	0.227848	0.236842	0.230769
Rizatriptan	0.0416667	0.08	0	0	0.037037	0.0384615	0	0	0	0.152542	0.12069	0.116667	0.122807	0.129032	0.0735294	0.0769231	0.363636	0.142857	0.145455	0.0357143	0.0740741	0.104167	0.037037	0	0.109091	0.0833333	0.0169492	0.031746	0.031746	0.047619	0.162162	0.133333	0.15942	0.169231	0.246377	0.210526	0.272727	0.3125	0.246914	0.282051	0.265823	0.263158	0.263889	0.319444	0.260274	0.273973	0.243243	0.219178	0.246575
Forasartan	0.06	0.14	0	0	0.0350877	0.0178571	0	0	0	0.145161	0.0967742	0.111111	0.135593	0.140625	0.101449	0.123077	0.369565	0.175439	0.178571	0.0517241	0.0338983	0.0980392	0.0350877	0	0.103448	0.0793651	0.05	0.0625	0.0625	0.078125	0.186667	0.189189	0.185714	0.19697	0.328358	0.283784	0.294872	0.35	0.316456	0.337662	0.320513	0.302632	0.287671	0.342466	0.319444	0.333333	0.283784	0.295775	0.305556
Nicotine	0.0810811	0.1	0	0	0.0222222	0.047619	0	0	0	0.137255	0.0784314	0.0754717	0.08	0.0714286	0.0677966	0.0909091	0.315789	0.102041	0.0816327	0.0212766	0.0212766	0.102564	0.0222222	0	0.0851064	0.0377358	0	0.0185185	0.0185185	0.037037	0.134328	0.119403	0.129032	0.137931	0.288136	0.242424	0.205479	0.25	0.197368	0.232877	0.216216	0.211268	0.208955	0.231884	0.223881	0.220588	0.205882	0.179104	0.208955
Clozapine	0.122449	0.204082	0.0392157	0.0576923	0.0517241	0.0925926	0.037037	0.0555556	0.0555556	0.177419	0.0769231	0.0746269	0.078125	0.0869565	0.114286	0.056338	0.181818	0.112903	0.152542	0.05	0.0327869	0.0740741	0.0166667	0	0.0819672	0.0606061	0	0.0606061	0.0144928	0.0289855	0.151899	0.168831	0.148649	0.191176	0.318841	0.328767	0.197674	0.264368	0.232558	0.22093	0.206897	0.216867	0.2	0.234568	0.25974	0.25641	0.24359	0.236842	0.246753
Adinazolam	0.12	0.2	0.0384615	0.0566038	0.0689655	0.0909091	0.0363636	0.0545455	0.0545455	0.15625	0.0923077	0.0895522	0.09375	0.101449	0.128571	0.0704225	0.294118	0.147541	0.169492	0.0666667	0.0491803	0.0925926	0.0333333	0	0.0983607	0.109375	0.0153846	0.0757576	0.0289855	0.0434783	0.15	0.181818	0.146667	0.171429	0.352941	0.306667	0.253012	0.321429	0.258824	0.277108	0.261905	0.259259	0.24359	0.294872	0.25641	0.269231	0.240506	0.233766	0.24359
Propiomazine	0.0416667	0.125	0	0	0.0769231	0.0588235	0.02	0.0196078	0.0196078	0.172414	0.181818	0.135593	0.103448	0.09375	0.123077	0.09375	0.153846	0.103448	0.0677966	0.115385	0.0943396	0.12766	0.0769231	0.0754717	0.109091	0.12069	0.0169492	0.031746	0.0483871	0.047619	0.211268	0.164384	0.19403	0.245902	0.323077	0.314286	0.240506	0.296296	0.311688	0.265823	0.265823	0.246753	0.246575	0.266667	0.277778	0.291667	0.260274	0.253521	0.263889
Aceprometazine	0.0434783	0.130435	0	0	0.08	0.0612245	0.0208333	0.0204082	0.0204082	0.157895	0.188679	0.12069	0.107143	0.0967742	0.126984	0.0967742	0.16	0.107143	0.0701754	0.0769231	0.0980392	0.133333	0.08	0.0784314	0.113208	0.125	0.0175439	0.0327869	0.05	0.0491803	0.217391	0.169014	0.2	0.254237	0.333333	0.323529	0.246753	0.303797	0.32	0.272727	0.272727	0.253333	0.253521	0.273973	0.285714	0.3	0.267606	0.26087	0.271429
Acepromazine	0.04	0.12	0	0	0.0740741	0.0566038	0.0192308	0.0188679	0.0188679	0.166667	0.175439	0.112903	0.1	0.0909091	0.119403	0.0909091	0.169811	0.1	0.0655738	0.0714286	0.111111	0.122449	0.0740741	0.0727273	0.105263	0.116667	0.0163934	0.0307692	0.046875	0.0461538	0.205479	0.16	0.188406	0.238095	0.333333	0.305556	0.234568	0.289157	0.320513	0.259259	0.259259	0.240506	0.24	0.25974	0.287671	0.30137	0.27027	0.246575	0.273973
Methotrimeprazine	0.0392157	0.117647	0	0	0.113208	0.0961538	0.0588235	0.0576923	0.0576923	0.183333	0.172414	0.129032	0.0806452	0.0735294	0.117647	0.106061	0.166667	0.116667	0.0645161	0.0892857	0.12963	0.142857	0.0727273	0.0714286	0.103448	0.152542	0.0327869	0.030303	0.0461538	0.0615385	0.186667	0.157895	0.185714	0.234375	0.328358	0.283784	0.231707	0.285714	0.316456	0.271605	0.271605	0.253165	0.253333	0.272727	0.30137	0.315068	0.283784	0.260274	0.287671
Miconazole	0.184211	0.289474	0.0487805	0.0714286	0.214286	0.139535	0.121951	0.146341	0.146341	0.340426	0.0909091	0.192308	0.0535714	0.101695	0.152542	0.12069	0.222222	0.0925926	0.137255	0.152174	0.12766	0.2	0.0408163	0.04	0.0980392	0.132075	0.0377358	0.0909091	0.0526316	0.0517241	0.109589	0.19403	0.119403	0.163934	0.306452	0.279412	0.207792	0.25	0.2	0.233766	0.266667	0.246575	0.228571	0.232877	0.208333	0.205479	0.208333	0.2	0.211268
Econazole	0.184211	0.289474	0.0487805	0.0714286	0.214286	0.139535	0.121951	0.146341	0.146341	0.340426	0.0909091	0.192308	0.0535714	0.101695	0.152542	0.12069	0.222222	0.0925926	0.137255	0.152174	0.12766	0.2	0.0408163	0.04	0.0980392	0.132075	0.0377358	0.0909091	0.0526316	0.0517241	0.109589	0.19403	0.119403	0.163934	0.306452	0.279412	0.207792	0.25	0.2	0.233766	0.266667	0.246575	0.228571	0.232877	0.208333	0.205479	0.208333	0.2	0.211268
Tioconazole	0.175	0.243902	0.0465116	0.0681818	0.204545	0.133333	0.116279	0.139535	0.139535	0.326531	0.127273	0.185185	0.0517241	0.0983607	0.186441	0.116667	0.212766	0.0892857	0.132075	0.145833	0.170213	0.190476	0.0392157	0.08	0.0943396	0.127273	0.0363636	0.0877193	0.0508475	0.05	0.136986	0.223881	0.149254	0.177419	0.31746	0.289855	0.25	0.291139	0.209877	0.25974	0.293333	0.273973	0.275362	0.277778	0.219178	0.216216	0.219178	0.211268	0.222222
Sertaconazole	0.162791	0.255814	0.0434783	0.0638298	0.191489	0.125	0.108696	0.130435	0.130435	0.307692	0.12069	0.175439	0.0491803	0.09375	0.177419	0.111111	0.2	0.0847458	0.125	0.137255	0.16	0.177778	0.037037	0.0754717	0.109091	0.12069	0.0344828	0.0833333	0.0483871	0.047619	0.131579	0.214286	0.142857	0.1875	0.323077	0.295775	0.240506	0.280488	0.216867	0.25	0.282051	0.263158	0.263889	0.266667	0.226667	0.223684	0.226667	0.219178	0.22973
Oxiconazole	0.155556	0.244444	0.0416667	0.0612245	0.16	0.12	0.104167	0.125	0.125	0.22807	0.0806452	0.169492	0.157895	0.180328	0.171875	0.125	0.24	0.222222	0.181818	0.0909091	0.111111	0.170213	0.0357143	0.0350877	0.125	0.135593	0.0689655	0.116667	0.0806452	0.0793651	0.157895	0.242857	0.171429	0.2	0.333333	0.305556	0.25	0.320988	0.256098	0.307692	0.291139	0.289474	0.291667	0.293333	0.27027	0.266667	0.27027	0.263889	0.273973
Voriconazole	0.125	0.208333	0.0833333	0.08	0.176471	0.137255	0.122449	0.12	0.12	0.2	0.169492	0.183333	0.133333	0.15625	0.166667	0.174603	0.306122	0.192982	0.175439	0.215686	0.107143	0.163265	0.0526316	0.0517241	0.101695	0.169492	0.0491803	0.112903	0.0952381	0.111111	0.168831	0.219178	0.166667	0.19403	0.363636	0.315068	0.307692	0.345679	0.296296	0.316456	0.333333	0.315789	0.283784	0.337838	0.315068	0.310811	0.297297	0.273973	0.30137
Fluconazole	0.130435	0.191489	0.0869565	0.0833333	0.183673	0.12	0.12766	0.125	0.125	0.22807	0.155172	0.189655	0.118644	0.16129	0.190476	0.180328	0.291667	0.222222	0.203704	0.2	0.132075	0.170213	0.0357143	0.0535714	0.125	0.175439	0.0689655	0.135593	0.116667	0.114754	0.173333	0.242857	0.188406	0.2	0.333333	0.287671	0.315789	0.35443	0.271605	0.324675	0.342105	0.324324	0.309859	0.347222	0.287671	0.283784	0.287671	0.263889	0.291667
Abacavir	0.0384615	0.0740741	0.0196078	0.0188679	0.111111	0.0545455	0.0576923	0.0566038	0.0566038	0.241379	0.169492	0.183333	0.114754	0.174603	0.132353	0.138462	0.230769	0.114754	0.155172	0.107143	0.215686	0.212766	0.0344828	0.0892857	0.12069	0.0615385	0.0491803	0.0952381	0.0952381	0.111111	0.2	0.155844	0.217391	0.230769	0.216216	0.230769	0.291139	0.282353	0.26506	0.3	0.283951	0.315789	0.319444	0.337838	0.333333	0.328767	0.315068	0.309859	0.338028
Imiquimod	0.047619	0.116279	0	0	0.0416667	0.0212766	0	0	0	0.169811	0.156863	0.12963	0.0943396	0.122807	0.0634921	0.0666667	0.317073	0.115385	0.14	0.04	0.04	0.119048	0.0416667	0	0.1	0.0727273	0	0.0172414	0.0172414	0.0344828	0.19403	0.128571	0.193548	0.25	0.269841	0.264706	0.295775	0.32	0.30137	0.323944	0.305556	0.323529	0.307692	0.348485	0.34375	0.359375	0.323077	0.31746	0.328125
Minoxidil	0.0535714	0.105263	0.0178571	0.0172414	0.0483871	0.0327869	0.0344828	0.0338983	0.0338983	0.166667	0.138462	0.169231	0.177419	0.253968	0.138889	0.128571	0.210526	0.177419	0.180328	0.0151515	0.0806452	0.0877193	0.031746	0.047619	0.129032	0.0724638	0.0615385	0.104478	0.0882353	0.102941	0.233766	0.220779	0.253521	0.25	0.266667	0.278481	0.289157	0.310345	0.325301	0.313253	0.313253	0.329114	0.298701	0.3	0.364865	0.36	0.364865	0.342466	0.369863
Almitrine	0.104167	0.163265	0.0851064	0.0816327	0.113208	0.0754717	0.08	0.0784314	0.0784314	0.245614	0.0967742	0.129032	0.0806452	0.123077	0.151515	0.0735294	0.188679	0.0983607	0.178571	0.0517241	0.109091	0.12	0	0.0344828	0.0847458	0.0793651	0.016129	0.0967742	0.0461538	0.0615385	0.171053	0.173333	0.185714	0.215385	0.271429	0.283784	0.231707	0.227273	0.268293	0.240964	0.22619	0.2375	0.253333	0.272727	0.319444	0.315068	0.30137	0.277778	0.323944
Procainamide	0.0465116	0.0652174	0	0	0.0625	0.0425532	0.0222222	0.0217391	0.0217391	0.235294	0.2	0.215686	0.229167	0.203704	0.0967742	0.0833333	0.122449	0.113208	0.137255	0.104167	0.152174	0.170732	0.0851064	0.0612245	0.0566038	0.0714286	0.0377358	0.0526316	0.0714286	0.0701754	0.306452	0.176471	0.25	0.245614	0.140845	0.242857	0.256757	0.25	0.230769	0.266667	0.233766	0.213333	0.211268	0.232877	0.225352	0.239437	0.191781	0.217391	0.211268
Lidocaine	0.075	0.119048	0	0	0.0652174	0.0444444	0.0232558	0.0227273	0.0227273	0.196078	0.183673	0.2	0.212766	0.188679	0.0819672	0.0862069	0.12766	0.117647	0.0980392	0.133333	0.108696	0.15	0.0888889	0.0416667	0.0588235	0.0943396	0.0192308	0.0357143	0.0545455	0.0535714	0.274194	0.181818	0.216667	0.210526	0.179104	0.287879	0.246575	0.289474	0.27027	0.273973	0.256757	0.202703	0.183099	0.205479	0.197183	0.211268	0.180556	0.188406	0.183099
Milnacipran	0.075	0.0930233	0.025	0.0238095	0.0888889	0.0681818	0.047619	0.0465116	0.0465116	0.270833	0.234043	0.2	0.212766	0.188679	0.1	0.125	0.12766	0.117647	0.142857	0.133333	0.133333	0.179487	0.0888889	0.0416667	0.0588235	0.0943396	0.0192308	0.0545455	0.0740741	0.0727273	0.274194	0.2	0.216667	0.210526	0.19697	0.268657	0.213333	0.240506	0.220779	0.24	0.223684	0.186667	0.183099	0.189189	0.197183	0.211268	0.180556	0.188406	0.183099
Disopyramide	0.0434783	0.106383	0.0222222	0.0212766	0.08	0.0612245	0.0425532	0.0416667	0.0416667	0.178571	0.235294	0.160714	0.192308	0.172414	0.0923077	0.0967742	0.208333	0.148148	0.12963	0.0980392	0.0769231	0.133333	0.08	0.0377358	0.0727273	0.125	0.0175439	0.05	0.0677966	0.0666667	0.253731	0.169014	0.2	0.233333	0.272727	0.323529	0.28	0.2875	0.356164	0.306667	0.272727	0.253333	0.253521	0.273973	0.323529	0.338235	0.304348	0.298507	0.308824
Isopropamide	0.0444444	0.108696	0.0227273	0.0217391	0.0816327	0.0851064	0.0434783	0.0425532	0.0425532	0.160714	0.24	0.163636	0.196078	0.175439	0.09375	0.0806452	0.117647	0.150943	0.132075	0.1	0.0784314	0.136364	0.104167	0.0384615	0.0545455	0.127273	0.0178571	0.0508475	0.0689655	0.0677966	0.257576	0.171429	0.203125	0.237288	0.202899	0.271429	0.202532	0.228916	0.25641	0.227848	0.2125	0.192308	0.189189	0.194805	0.219178	0.232877	0.219178	0.211268	0.205479
Fentanyl	0.047619	0.116279	0	0	0.0638298	0.0434783	0.0227273	0.0222222	0.0222222	0.215686	0.113208	0.150943	0.183673	0.142857	0.0806452	0.0847458	0.173913	0.115385	0.0754717	0.106383	0.0833333	0.146341	0.0638298	0.0408163	0.0784314	0.0535714	0.0188679	0.0350877	0.0535714	0.0526316	0.25	0.128571	0.193548	0.22807	0.230769	0.323077	0.243243	0.253165	0.283784	0.253333	0.220779	0.216216	0.214286	0.236111	0.283582	0.279412	0.264706	0.257576	0.268657
Pipobroman	0.0769231	0.0697674	0.025641	0.05	0.0909091	0.0454545	0.0487805	0.047619	0.047619	0.25	0.117647	0.18	0.191489	0.169811	0.12069	0.0877193	0.130435	0.12	0.1	0.0869565	0.0869565	0.125	0.0909091	0.0888889	0.12766	0.0754717	0.0612245	0.0961538	0.0961538	0.0740741	0.21875	0.166667	0.180328	0.172414	0.21875	0.272727	0.232877	0.24359	0.207792	0.226667	0.194805	0.189189	0.202899	0.208333	0.217391	0.214286	0.217391	0.208955	0.220588
Diethylcarbamazine	0.0454545	0.0416667	0.0232558	0.0222222	0.0833333	0.0869565	0.0444444	0.0434783	0.0434783	0.185185	0.12963	0.125	0.153846	0.2	0.078125	0.1	0.142857	0.111111	0.113208	0.08	0.08	0.113636	0.0833333	0.0392157	0.117647	0.109091	0.0181818	0.0517241	0.0701754	0.0689655	0.188406	0.125	0.151515	0.125	0.205882	0.222222	0.220779	0.2625	0.25974	0.21519	0.230769	0.194805	0.191781	0.213333	0.222222	0.236111	0.205479	0.197183	0.208333
Epinastine	0.047619	0.142857	0.0243902	0.0232558	0.0416667	0.0212766	0.0227273	0.0222222	0.0222222	0.148148	0.0925926	0.109091	0.0740741	0.142857	0.0806452	0.0666667	0.227273	0.115385	0.163265	0	0.04	0.0930233	0	0	0.122449	0.0350877	0	0.0350877	0.0350877	0.0344828	0.19403	0.161765	0.213115	0.25	0.19403	0.228571	0.260274	0.302632	0.233766	0.287671	0.287671	0.285714	0.307692	0.308824	0.30303	0.298507	0.30303	0.276923	0.307692
Ruxolitinib	0.05	0.0952381	0	0	0.0212766	0	0	0	0	0.132075	0.0754717	0.0925926	0.12	0.148148	0.0833333	0.0689655	0.405405	0.166667	0.170213	0.0204082	0.0204082	0.097561	0	0	0.12766	0.0363636	0.0196078	0.0363636	0.0363636	0.0357143	0.164179	0.149254	0.180328	0.192982	0.258065	0.235294	0.267606	0.276316	0.24	0.260274	0.260274	0.294118	0.296875	0.318182	0.292308	0.287879	0.292308	0.285714	0.296875
Levamisole	0.0487805	0.0681818	0.025	0.0238095	0.0425532	0.0217391	0.0232558	0.0227273	0.0227273	0.150943	0.0943396	0.0714286	0.0555556	0.105263	0.118644	0.0677966	0.204545	0.117647	0.12	0	0.0851064	0.0952381	0	0.0416667	0.125	0.0357143	0	0.0357143	0.0357143	0.0350877	0.161765	0.147059	0.177419	0.169492	0.19697	0.180556	0.263889	0.289474	0.175	0.223684	0.223684	0.236111	0.292308	0.294118	0.214286	0.211268	0.214286	0.205882	0.217391
Tacrine	0.0606061	0.181818	0	0	0	0	0	0	0	0.152174	0.111111	0.0833333	0.0888889	0.122449	0.0545455	0.0377358	0.25	0.0888889	0.116279	0	0.0238095	0.0857143	0	0	0.0697674	0	0	0	0	0	0.183333	0.147541	0.203704	0.270833	0.245614	0.283333	0.202899	0.2	0.264706	0.25	0.231884	0.227273	0.245902	0.25	0.305085	0.3	0.305085	0.298246	0.310345
Varenicline	0.0606061	0.181818	0	0	0.025	0	0	0	0	0.204545	0.0869565	0.130435	0.0888889	0.1	0.0545455	0.0377358	0.285714	0.0888889	0.0909091	0	0.102564	0.151515	0	0	0.0952381	0	0	0	0	0	0.126984	0.129032	0.140351	0.196078	0.245614	0.241935	0.185714	0.184211	0.211268	0.231884	0.214286	0.208955	0.225806	0.230769	0.241935	0.238095	0.241935	0.233333	0.245902
Desloratadine	0.15	0.25	0.047619	0.0697674	0.0612245	0.0638298	0.0444444	0.0666667	0.0666667	0.254902	0.0701754	0.105263	0.0714286	0.0819672	0.112903	0.03125	0.191489	0.0526316	0.134615	0.08	0.08	0.113636	0	0	0.0754717	0.0338983	0	0.0517241	0	0	0.108108	0.173913	0.117647	0.16129	0.301587	0.294118	0.13253	0.134831	0.182927	0.170732	0.170732	0.164557	0.175676	0.166667	0.205479	0.202703	0.205479	0.197183	0.208333
Brimonidine	0.12766	0.212766	0.0625	0.0816327	0.0727273	0.0555556	0.0588235	0.0576923	0.0576923	0.163934	0.0793651	0.111111	0.0806452	0.140625	0.134328	0.0895522	0.235294	0.0983607	0.178571	0.0338983	0.109091	0.0980392	0	0.0169492	0.0847458	0.0461538	0.0327869	0.0793651	0.0461538	0.0454545	0.155844	0.189189	0.169014	0.19697	0.271429	0.283784	0.246914	0.270588	0.283951	0.2875	0.271605	0.253165	0.27027	0.289474	0.30137	0.297297	0.283784	0.260274	0.305556
Tizanidine	0.134615	0.188679	0.0555556	0.0727273	0.0655738	0.0677966	0.0526316	0.0701754	0.0701754	0.166667	0.0882353	0.117647	0.106061	0.161765	0.188406	0.112676	0.254545	0.140625	0.241379	0.046875	0.116667	0.0877193	0	0.03125	0.111111	0.0724638	0.0615385	0.121212	0.0724638	0.0714286	0.25	0.305556	0.271429	0.25	0.319444	0.328947	0.35443	0.373494	0.341463	0.379747	0.3625	0.346154	0.388889	0.405405	0.364865	0.36	0.346667	0.324324	0.369863
Apraclonidine	0.175	0.214286	0.0714286	0.0930233	0.0816327	0.0851064	0.0666667	0.0888889	0.0888889	0.226415	0.107143	0.142857	0.0892857	0.175439	0.166667	0.0983607	0.212766	0.0892857	0.25	0.0576923	0.122449	0.111111	0	0.0188679	0.0740741	0.0508475	0.0363636	0.107143	0.0508475	0.05	0.185714	0.242424	0.203125	0.196721	0.220588	0.253521	0.25	0.275	0.225	0.276316	0.276316	0.256757	0.275362	0.277778	0.253521	0.25	0.236111	0.228571	0.257143
Clonidine	0.179487	0.219512	0.0731707	0.0952381	0.0833333	0.0869565	0.0681818	0.0909091	0.0909091	0.207547	0.0892857	0.125	0.0909091	0.157895	0.169492	0.1	0.217391	0.0909091	0.229167	0.0588235	0.125	0.113636	0	0.0192308	0.0754717	0.0517241	0.037037	0.109091	0.0517241	0.0508475	0.171429	0.227273	0.1875	0.180328	0.223881	0.257143	0.236842	0.2625	0.227848	0.263158	0.263158	0.243243	0.26087	0.263889	0.239437	0.236111	0.222222	0.214286	0.242857
Xylometazoline	0.0681818	0.108696	0.0227273	0.0217391	0.06	0.0408163	0.0212766	0.0208333	0.0208333	0.203704	0.169811	0.122807	0.0892857	0.0983607	0.0606061	0.0806452	0.23913	0.109091	0.111111	0.1	0.122449	0.136364	0.0392157	0	0.0545455	0.0877193	0	0.0163934	0.0163934	0.0327869	0.136986	0.138889	0.132353	0.140625	0.202899	0.186667	0.202532	0.259259	0.225	0.24359	0.24359	0.223684	0.205479	0.226667	0.186667	0.2	0.171053	0.178082	0.173333
Cimetidine	0.0408163	0.0784314	0.0208333	0.02	0.0555556	0.0576923	0.0196078	0.0192308	0.0192308	0.189655	0.137931	0.133333	0.101695	0.145161	0.0882353	0.109375	0.270833	0.12069	0.142857	0.0535714	0.156863	0.102041	0.0363636	0.0357143	0.0689655	0.047619	0.0338983	0.047619	0.047619	0.0634921	0.144737	0.146667	0.140845	0.132353	0.225352	0.192308	0.253165	0.308642	0.243902	0.278481	0.2625	0.227848	0.226667	0.263158	0.24	0.253333	0.207792	0.184211	0.226667
Pramipexole	0.0425532	0.0816327	0.0217391	0.0208333	0.0576923	0.0392157	0.0204082	0.02	0.02	0.196429	0.163636	0.157895	0.105263	0.15	0.107692	0.078125	0.255319	0.05	0.148148	0.0754717	0.163265	0.130435	0.0185185	0.0566038	0.0909091	0.0322581	0.0172414	0.0322581	0.0322581	0.0483871	0.231884	0.183099	0.234375	0.229508	0.197183	0.22973	0.328767	0.3	0.25	0.302632	0.32	0.319444	0.363636	0.362319	0.3	0.295775	0.263889	0.275362	0.285714
Naphazoline	0.05	0.121951	0	0	0.0434783	0	0	0	0	0.22449	0.0754717	0.134615	0.0769231	0.107143	0.0483871	0.0333333	0.238095	0.0980392	0.1	0.0416667	0.136364	0.153846	0	0	0.0816327	0	0	0	0	0	0.114286	0.1	0.125	0.172414	0.164179	0.166667	0.184211	0.197531	0.1625	0.194805	0.194805	0.222222	0.220588	0.225352	0.2	0.197183	0.2	0.208955	0.202899
Tolazoline	0.0555556	0.0769231	0	0	0.047619	0	0	0	0	0.244444	0.0816327	0.145833	0.0833333	0.115385	0.0517241	0.0357143	0.263158	0.106383	0.108696	0.0454545	0.15	0.171429	0	0	0.0652174	0	0	0	0	0	0.121212	0.106061	0.133333	0.142857	0.138462	0.142857	0.194444	0.207792	0.141026	0.189189	0.189189	0.217391	0.215385	0.220588	0.176471	0.173913	0.176471	0.184615	0.179104
Antazoline	0.0454545	0.111111	0	0	0.04	0	0	0	0	0.207547	0.0701754	0.125	0.0714286	0.1	0.0615385	0.047619	0.217391	0.111111	0.113208	0.0384615	0.125	0.139535	0	0	0.0754717	0.0166667	0	0.0166667	0.0166667	0.0163934	0.15493	0.109589	0.169231	0.220339	0.171429	0.205479	0.220779	0.246914	0.197531	0.230769	0.230769	0.260274	0.26087	0.263889	0.239437	0.236111	0.239437	0.25	0.242857
Plerixafor	0.0512821	0.0714286	0	0	0.0444444	0	0	0	0	0.229167	0.12	0.16	0.0784314	0.109091	0.103448	0.0701754	0.214286	0.1	0.102041	0.0425532	0.225	0.157895	0	0.0666667	0.0833333	0.0181818	0.02	0.0566038	0.0566038	0.0754717	0.132353	0.117647	0.145161	0.155172	0.149254	0.136986	0.171053	0.170732	0.164557	0.181818	0.151899	0.16	0.171429	0.194444	0.185714	0.183099	0.169014	0.15942	0.188406
Debrisoquin	0.0465116	0.113636	0.0238095	0.0227273	0.0408163	0.0208333	0.0222222	0.0217391	0.0217391	0.188679	0.111111	0.127273	0.0925926	0.181818	0.114754	0.101695	0.145833	0.0925926	0.208333	0	0.0816327	0.0909091	0	0.0196078	0.0980392	0.0344828	0.0377358	0.0714286	0.0714286	0.0701754	0.173913	0.176471	0.190476	0.20339	0.173913	0.191781	0.177215	0.219512	0.230769	0.1875	0.202532	0.197368	0.211268	0.2	0.26087	0.257143	0.242857	0.253731	0.264706
Guanethidine	0.025	0.0227273	0.0263158	0.025	0.0681818	0.0227273	0.0243902	0.0238095	0.0238095	0.229167	0.12	0.16	0.1	0.196078	0.0847458	0.109091	0.133333	0.122449	0.227273	0.0208333	0.113636	0.0731707	0	0.0212766	0.0833333	0.037037	0.0408163	0.0769231	0.0769231	0.0754717	0.149254	0.134328	0.163934	0.155172	0.1	0.121622	0.186667	0.21519	0.164557	0.166667	0.166667	0.175676	0.188406	0.194444	0.202899	0.2	0.185714	0.19403	0.205882
Terazosin	0.0422535	0.0985916	0.0140845	0.0136986	0.0958904	0.0833333	0.056338	0.0555556	0.0555556	0.210526	0.155844	0.197368	0.157895	0.189873	0.102273	0.175	0.183099	0.1	0.101266	0.0649351	0.0649351	0.1	0.111111	0.08	0.133333	0.126582	0.0632911	0.0722892	0.1125	0.111111	0.235955	0.184783	0.181818	0.190476	0.264368	0.333333	0.340659	0.402174	0.329787	0.377778	0.377778	0.348315	0.277778	0.307692	0.318182	0.329545	0.303371	0.284091	0.306818
Prazosin	0.0434783	0.101449	0.0144928	0.0140845	0.0833333	0.0857143	0.057971	0.0571429	0.0571429	0.184211	0.16	0.186667	0.162162	0.194805	0.104651	0.179487	0.188406	0.102564	0.103896	0.0526316	0.0526316	0.0869565	0.114286	0.0821918	0.136986	0.12987	0.0649351	0.0740741	0.115385	0.113924	0.241379	0.188889	0.186047	0.195122	0.270588	0.341176	0.348315	0.411111	0.336957	0.386364	0.386364	0.356322	0.284091	0.314607	0.325581	0.337209	0.310345	0.290698	0.313953
Doxazosin	0.0428571	0.1	0.0142857	0.0138889	0.0972222	0.084507	0.0571429	0.056338	0.056338	0.213333	0.157895	0.2	0.16	0.192308	0.116279	0.192308	0.152778	0.101266	0.102564	0.0657895	0.0657895	0.101449	0.112676	0.0810811	0.150685	0.128205	0.0779221	0.0864198	0.113924	0.126582	0.252874	0.186813	0.183908	0.192771	0.267442	0.337209	0.315217	0.376344	0.347826	0.366667	0.366667	0.322222	0.252747	0.282609	0.321839	0.333333	0.306818	0.287356	0.310345
Apixaban	0.0447761	0.104478	0	0	0.0704225	0.0724638	0.0441176	0.0434783	0.0434783	0.189189	0.148649	0.225352	0.183099	0.184211	0.120482	0.153846	0.25	0.135135	0.106667	0.0684932	0.0540541	0.0895522	0.117647	0.1	0.125	0.118421	0.0958904	0.0897436	0.118421	0.116883	0.277108	0.22093	0.219512	0.230769	0.292683	0.382716	0.388235	0.436782	0.344444	0.395349	0.37931	0.348837	0.305882	0.352941	0.333333	0.329412	0.317647	0.297619	0.321429
Tadalafil	0.046875	0.109375	0	0	0.0895522	0.0597015	0.030303	0.0298507	0.0298507	0.197183	0.15493	0.2	0.173913	0.16	0.111111	0.175676	0.184615	0.08	0.0666667	0.0714286	0.0869565	0.111111	0.140625	0.121212	0.130435	0.0933333	0.0694444	0.0789474	0.138889	0.121622	0.211765	0.186047	0.154762	0.177215	0.271605	0.345679	0.277778	0.326087	0.268817	0.314607	0.314607	0.284091	0.227273	0.244444	0.238636	0.235955	0.224719	0.218391	0.227273
Posaconazole	0.0789474	0.131579	0.0666667	0.0649351	0.157895	0.116883	0.106667	0.105263	0.105263	0.190476	0.154762	0.192771	0.142857	0.186047	0.193182	0.214286	0.194805	0.142857	0.144578	0.139241	0.097561	0.118421	0.1	0.0853659	0.148148	0.197531	0.108434	0.154762	0.141176	0.152941	0.242105	0.231579	0.191489	0.186813	0.311111	0.347826	0.340206	0.383838	0.371134	0.375	0.404255	0.333333	0.28125	0.322917	0.305263	0.315789	0.291667	0.273684	0.294737
Itraconazole	0.0945946	0.148649	0.0533333	0.0657895	0.144737	0.118421	0.0933333	0.106667	0.106667	0.207317	0.142857	0.195122	0.144578	0.188235	0.195402	0.216867	0.197368	0.144578	0.160494	0.126582	0.0722892	0.105263	0.115385	0.0864198	0.15	0.185185	0.0963855	0.156627	0.156627	0.154762	0.244681	0.247312	0.193548	0.188889	0.329545	0.366667	0.34375	0.387755	0.375	0.378947	0.408602	0.336842	0.284211	0.326316	0.308511	0.319149	0.294737	0.276596	0.297872
Ketoconazole	0.106061	0.166667	0.0441176	0.057971	0.144928	0.115942	0.0882353	0.102941	0.102941	0.22973	0.142857	0.2	0.144737	0.148148	0.170732	0.192308	0.152778	0.0875	0.116883	0.125	0.08	0.117647	0.112676	0.0958904	0.12	0.142857	0.0779221	0.128205	0.128205	0.126582	0.224719	0.213483	0.157303	0.178571	0.297619	0.385542	0.287234	0.319588	0.291667	0.322581	0.336957	0.293478	0.23913	0.255319	0.25	0.247312	0.236559	0.230769	0.23913
Paliperidone	0.0857143	0.142857	0.0422535	0.0410959	0.108108	0.0810811	0.0694444	0.0684932	0.0684932	0.189873	0.123457	0.192308	0.2	0.2	0.151163	0.170732	0.194444	0.139241	0.1125	0.12	0.105263	0.112676	0.0789474	0.0779221	0.144737	0.151899	0.075	0.109756	0.109756	0.108434	0.204301	0.206522	0.152174	0.159091	0.302326	0.340909	0.291667	0.323232	0.295918	0.326316	0.326316	0.326087	0.244681	0.260417	0.268817	0.265957	0.255319	0.25	0.258065
Dimenhydrinate	0.0958904	0.150685	0.04	0.0526316	0.131579	0.12	0.08	0.0933333	0.0933333	0.225	0.144578	0.197531	0.13253	0.162791	0.157303	0.136364	0.168831	0.105882	0.120482	0.113924	0.1	0.121622	0.131579	0.0740741	0.123457	0.17284	0.0843373	0.117647	0.091954	0.103448	0.208333	0.210526	0.145833	0.152174	0.303371	0.340659	0.292929	0.35	0.350515	0.326531	0.340206	0.285714	0.234694	0.262626	0.257732	0.268041	0.270833	0.239583	0.247423
Oxtriphylline	0.0416667	0.0821918	0.028169	0.0273973	0.0945946	0.0821918	0.0555556	0.0547945	0.0547945	0.177215	0.168831	0.194805	0.141026	0.17284	0.139535	0.158537	0.164384	0.141026	0.0864198	0.106667	0.121622	0.147059	0.140845	0.0933333	0.131579	0.139241	0.0897436	0.111111	0.125	0.1375	0.21978	0.170213	0.153846	0.147727	0.261364	0.285714	0.308511	0.368421	0.354839	0.344086	0.344086	0.287234	0.247312	0.276596	0.258065	0.268817	0.271739	0.23913	0.247312
Pentoxifylline	0.047619	0.09375	0.015873	0.0153846	0.0746269	0.0606061	0.0307692	0.030303	0.030303	0.150685	0.125	0.152778	0.142857	0.178082	0.126582	0.146667	0.1875	0.111111	0.0821918	0.0724638	0.0422535	0.0952381	0.107692	0.0735294	0.149254	0.125	0.0704225	0.0945946	0.0945946	0.108108	0.228916	0.174419	0.156627	0.15	0.275	0.301205	0.325581	0.390805	0.360465	0.364706	0.380952	0.317647	0.258824	0.290698	0.270588	0.282353	0.255814	0.25	0.258824
Dabigatran etexilate	0.0410959	0.0958904	0.0136986	0.0133333	0.0933333	0.0810811	0.0547945	0.0540541	0.0540541	0.205128	0.166667	0.24	0.153846	0.170732	0.125	0.142857	0.162162	0.097561	0.1125	0.0769231	0.105263	0.128571	0.138889	0.121622	0.115385	0.123457	0.0886076	0.0963855	0.1375	0.121951	0.258427	0.206522	0.204545	0.214286	0.244444	0.325843	0.333333	0.408602	0.351064	0.369565	0.354839	0.326087	0.3	0.315217	0.311111	0.322222	0.282609	0.306818	0.3
Alfentanil	0.0405405	0.0945946	0.0273973	0.0266667	0.106667	0.0945946	0.0684932	0.0675676	0.0675676	0.158537	0.15	0.175	0.151899	0.182927	0.136364	0.154762	0.208333	0.166667	0.125	0.103896	0.0759494	0.111111	0.106667	0.0769231	0.128205	0.164557	0.0875	0.108434	0.135802	0.134146	0.269663	0.204301	0.215909	0.211765	0.298851	0.352273	0.388889	0.450549	0.406593	0.395604	0.395604	0.336957	0.311111	0.355556	0.337079	0.348315	0.322222	0.303371	0.325843
Zopiclone	0.106061	0.166667	0.0441176	0.057971	0.0972222	0.132353	0.0882353	0.102941	0.102941	0.151899	0.128205	0.153846	0.12987	0.148148	0.170732	0.134146	0.169014	0.101266	0.116883	0.0657895	0.0519481	0.0857143	0.112676	0.0958904	0.135135	0.128205	0.0779221	0.128205	0.113924	0.1125	0.238636	0.213483	0.170455	0.178571	0.329268	0.402439	0.32967	0.376344	0.333333	0.351648	0.336957	0.307692	0.266667	0.296703	0.292135	0.288889	0.277778	0.272727	0.280899
Eszopiclone	0.106061	0.166667	0.0441176	0.057971	0.0972222	0.132353	0.0882353	0.102941	0.102941	0.151899	0.128205	0.153846	0.12987	0.148148	0.170732	0.134146	0.169014	0.101266	0.116883	0.0657895	0.0519481	0.0857143	0.112676	0.0958904	0.135135	0.128205	0.0779221	0.128205	0.113924	0.1125	0.238636	0.213483	0.170455	0.178571	0.329268	0.402439	0.32967	0.376344	0.333333	0.351648	0.336957	0.307692	0.266667	0.296703	0.292135	0.288889	0.277778	0.272727	0.280899
Flumazenil	0.101695	0.15	0.05	0.0483871	0.145161	0.131148	0.1	0.0983607	0.0983607	0.169014	0.15942	0.188406	0.144928	0.148649	0.142857	0.118421	0.190476	0.112676	0.0985916	0.0895522	0.0895522	0.133333	0.145161	0.107692	0.117647	0.15942	0.0714286	0.0958904	0.111111	0.0945946	0.216867	0.204819	0.158537	0.166667	0.311688	0.35443	0.329412	0.395349	0.303371	0.352941	0.337209	0.290698	0.261905	0.294118	0.258824	0.270588	0.244186	0.223529	0.247059
Ketazolam	0.122807	0.192982	0.0508475	0.0666667	0.111111	0.133333	0.0833333	0.1	0.1	0.205882	0.161765	0.157143	0.147059	0.135135	0.191781	0.183099	0.138462	0.130435	0.115942	0.142857	0.0434783	0.0983607	0.129032	0.0923077	0.153846	0.161765	0.0724638	0.144928	0.112676	0.126761	0.25	0.2375	0.175	0.2	0.388889	0.432432	0.287356	0.352273	0.337209	0.357143	0.341176	0.27907	0.22093	0.252874	0.277108	0.289157	0.261905	0.240964	0.26506
Linezolid	0.09375	0.138462	0.0625	0.0606061	0.151515	0.104478	0.0923077	0.0909091	0.0909091	0.257143	0.148649	0.225352	0.150685	0.153846	0.1625	0.168831	0.176471	0.0769231	0.106667	0.0985916	0.114286	0.140625	0.134328	0.115942	0.125	0.148649	0.0666667	0.118421	0.133333	0.116883	0.247059	0.235294	0.190476	0.185185	0.277108	0.365854	0.296703	0.329787	0.287234	0.318681	0.318681	0.288889	0.233333	0.25	0.258427	0.255556	0.244444	0.224719	0.247191
Rivaroxaban	0.107692	0.151515	0.0447761	0.0588235	0.130435	0.0857143	0.0735294	0.0882353	0.0882353	0.267606	0.16	0.219178	0.146667	0.164557	0.202532	0.164557	0.15493	0.075	0.118421	0.0958904	0.142857	0.136364	0.114286	0.144928	0.121622	0.115385	0.0649351	0.12987	0.144737	0.113924	0.255814	0.258824	0.214286	0.225	0.301205	0.390244	0.318681	0.336842	0.294737	0.326087	0.326087	0.311111	0.284091	0.285714	0.280899	0.277778	0.280899	0.261364	0.284091
Aripiprazole	0.12069	0.189655	0.0327869	0.0483871	0.145161	0.0952381	0.0819672	0.0983607	0.0983607	0.257576	0.111111	0.171429	0.144928	0.133333	0.128205	0.103896	0.119403	0.0972222	0.114286	0.123077	0.123077	0.133333	0.0597015	0.0588235	0.101449	0.111111	0.0416667	0.0810811	0.0666667	0.0519481	0.202381	0.204819	0.17284	0.197368	0.278481	0.371795	0.228261	0.263158	0.26087	0.263736	0.25	0.21978	0.218391	0.222222	0.244186	0.241379	0.244186	0.238095	0.247059
Avanafil	0.101449	0.15942	0.0422535	0.0555556	0.138889	0.126761	0.084507	0.0985916	0.0985916	0.220779	0.166667	0.207792	0.168831	0.185185	0.178571	0.156627	0.178082	0.097561	0.141026	0.105263	0.150685	0.144928	0.0789474	0.106667	0.101266	0.1375	0.075	0.1375	0.109756	0.121951	0.230769	0.21978	0.177778	0.186047	0.302326	0.388235	0.333333	0.364583	0.336842	0.340426	0.340426	0.326087	0.271739	0.301075	0.311111	0.307692	0.282609	0.277778	0.3
Dasatinib	0.104478	0.164179	0.0434783	0.0571429	0.111111	0.0985916	0.0714286	0.0857143	0.0857143	0.226667	0.202703	0.197368	0.173333	0.189873	0.182927	0.13253	0.183099	0.1	0.144737	0.123288	0.171429	0.149254	0.0810811	0.109589	0.0897436	0.1125	0.05	0.1125	0.0987654	0.097561	0.25	0.238636	0.209302	0.219512	0.341463	0.39759	0.386364	0.417582	0.358696	0.377778	0.362637	0.333333	0.337209	0.367816	0.333333	0.344828	0.303371	0.313953	0.321839
Alizapride	0.0441176	0.0869565	0	0	0.084507	0.0714286	0.0434783	0.0428571	0.0428571	0.219178	0.131579	0.189189	0.214286	0.197368	0.13253	0.181818	0.265625	0.164384	0.150685	0.0821918	0.112676	0.121212	0.0694444	0.0684932	0.138889	0.116883	0.109589	0.102564	0.116883	0.12987	0.258824	0.204545	0.202381	0.182927	0.244186	0.284091	0.352273	0.384615	0.326087	0.375	0.359551	0.314607	0.302326	0.348837	0.298851	0.295455	0.255556	0.264368	0.287356
Cilostazol	0.046875	0.109375	0	0	0.106061	0.0441176	0.0461538	0.0454545	0.0454545	0.180556	0.108108	0.166667	0.173913	0.175676	0.097561	0.12987	0.241935	0.157143	0.126761	0.0869565	0.102941	0.129032	0.057971	0.0571429	0.130435	0.108108	0.0694444	0.0649351	0.0933333	0.0779221	0.240964	0.186047	0.2125	0.223684	0.271605	0.345679	0.337209	0.370787	0.325843	0.344828	0.329545	0.313953	0.301205	0.333333	0.313253	0.309524	0.313253	0.308642	0.317073
Nefazodone	0.106061	0.166667	0.0441176	0.057971	0.144928	0.115942	0.0882353	0.102941	0.102941	0.213333	0.113924	0.168831	0.144737	0.192308	0.142857	0.134146	0.220588	0.12987	0.146667	0.125	0.08	0.117647	0.0675676	0.0526316	0.105263	0.142857	0.0506329	0.1	0.0864198	0.0853659	0.211111	0.213483	0.183908	0.178571	0.313253	0.352941	0.32967	0.361702	0.333333	0.322581	0.351648	0.322222	0.280899	0.325843	0.306818	0.303371	0.292135	0.287356	0.295455
Risperidone	0.0967742	0.16129	0.047619	0.0461538	0.104478	0.0746269	0.0615385	0.0606061	0.0606061	0.178082	0.0921053	0.133333	0.205882	0.189189	0.1375	0.142857	0.21875	0.15493	0.125	0.0704225	0.0555556	0.0923077	0.0571429	0.0416667	0.144928	0.136986	0.0540541	0.0921053	0.0779221	0.0769231	0.209302	0.211765	0.166667	0.175	0.333333	0.358025	0.288889	0.322581	0.307692	0.340909	0.325843	0.325581	0.267442	0.284091	0.294118	0.290698	0.27907	0.27381	0.282353
Lomefloxacin	0.0895522	0.149254	0.0441176	0.0428571	0.112676	0.084507	0.0724638	0.0714286	0.0714286	0.197368	0.173333	0.2	0.12987	0.120482	0.170732	0.1625	0.152778	0.101266	0.102564	0.125	0.125	0.134328	0.128571	0.126761	0.12	0.142857	0.0921053	0.128205	0.128205	0.126582	0.211111	0.2	0.170455	0.207317	0.313253	0.337209	0.247423	0.28	0.319149	0.308511	0.294737	0.252632	0.225806	0.255319	0.277778	0.288889	0.25	0.244444	0.266667
Grepafloxacin	0.0909091	0.151515	0.0447761	0.0434783	0.0985916	0.0857143	0.0735294	0.0724638	0.0724638	0.2	0.175676	0.186667	0.131579	0.121951	0.17284	0.179487	0.15493	0.102564	0.103896	0.0958904	0.111111	0.119403	0.130435	0.128571	0.121622	0.144737	0.0933333	0.12987	0.12987	0.128205	0.213483	0.202247	0.172414	0.209877	0.317073	0.341176	0.25	0.282828	0.322581	0.311828	0.297872	0.255319	0.228261	0.258065	0.280899	0.292135	0.252747	0.247191	0.269663
Gatifloxacin	0.0857143	0.142857	0.0422535	0.0410959	0.108108	0.111111	0.084507	0.0833333	0.0833333	0.189873	0.181818	0.223684	0.125	0.129412	0.178571	0.185185	0.146667	0.097561	0.0987654	0.0909091	0.105263	0.112676	0.138889	0.136986	0.115385	0.151899	0.116883	0.1375	0.1375	0.135802	0.204301	0.206522	0.164835	0.2	0.317647	0.340909	0.252525	0.29703	0.309278	0.298969	0.298969	0.257732	0.21875	0.247423	0.268817	0.27957	0.242105	0.236559	0.258065
Norfloxacin	0.0952381	0.15873	0.046875	0.0454545	0.119403	0.0895522	0.0769231	0.0757576	0.0757576	0.208333	0.166667	0.211268	0.136986	0.126582	0.179487	0.171053	0.161765	0.106667	0.108108	0.132353	0.132353	0.142857	0.119403	0.134328	0.126761	0.135135	0.0972222	0.135135	0.135135	0.133333	0.22093	0.209302	0.178571	0.217949	0.3125	0.353659	0.258065	0.278351	0.318681	0.307692	0.293478	0.263736	0.235955	0.266667	0.290698	0.287356	0.261364	0.255814	0.27907
Enoxacin	0.0923077	0.153846	0.0454545	0.0441176	0.115942	0.0869565	0.0746269	0.0735294	0.0735294	0.202703	0.162162	0.205479	0.133333	0.1375	0.175	0.166667	0.157143	0.103896	0.12	0.128571	0.128571	0.138462	0.115942	0.130435	0.123288	0.131579	0.0945946	0.131579	0.131579	0.12987	0.215909	0.204545	0.174419	0.2125	0.304878	0.345238	0.265957	0.285714	0.326087	0.301075	0.301075	0.285714	0.244444	0.274725	0.298851	0.295455	0.269663	0.27907	0.287356
Moxifloxacin	0.0869565	0.144928	0.0428571	0.0416667	0.109589	0.112676	0.0857143	0.084507	0.084507	0.192308	0.168831	0.226667	0.126582	0.130952	0.180723	0.1875	0.180556	0.0987654	0.1	0.0921053	0.121622	0.114286	0.125	0.138889	0.116883	0.139241	0.118421	0.139241	0.139241	0.1375	0.206522	0.208791	0.166667	0.202381	0.305882	0.344828	0.28125	0.313131	0.298969	0.315789	0.315789	0.287234	0.247312	0.276596	0.271739	0.268817	0.244681	0.23913	0.26087
Atorvastatin	0.0952381	0.15873	0.046875	0.0454545	0.119403	0.0895522	0.0769231	0.0757576	0.0757576	0.191781	0.217391	0.228571	0.185714	0.155844	0.210526	0.186667	0.179104	0.0921053	0.108108	0.132353	0.132353	0.125	0.153846	0.169231	0.0958904	0.166667	0.112676	0.166667	0.150685	0.164384	0.26506	0.238095	0.192771	0.217949	0.296296	0.3875	0.3	0.333333	0.37931	0.367816	0.352273	0.292135	0.264368	0.280899	0.275862	0.287356	0.247191	0.255814	0.264368
Tolvaptan	0.132075	0.207547	0.0357143	0.0526316	0.1	0.103448	0.0701754	0.0877193	0.0877193	0.2	0.190476	0.203125	0.213115	0.176471	0.202899	0.176471	0.129032	0.0882353	0.140625	0.152542	0.114754	0.125	0.137931	0.135593	0.109375	0.153846	0.09375	0.153846	0.136364	0.134328	0.28	0.266667	0.216216	0.246377	0.297297	0.416667	0.270588	0.306818	0.337349	0.325301	0.325301	0.277108	0.246914	0.25	0.275	0.2875	0.243902	0.269231	0.2625
Ciprofloxacin	0.0983607	0.163934	0.0483871	0.046875	0.106061	0.0757576	0.0793651	0.078125	0.078125	0.214286	0.15493	0.2	0.125	0.12987	0.184211	0.175676	0.149254	0.109589	0.111111	0.0869565	0.119403	0.129032	0.106061	0.138462	0.130435	0.123288	0.1	0.138889	0.138889	0.121622	0.211765	0.214286	0.182927	0.223684	0.303797	0.345679	0.25	0.270833	0.311111	0.3	0.285714	0.255556	0.241379	0.258427	0.282353	0.27907	0.267442	0.261905	0.285714
Besifloxacin	0.111111	0.174603	0.0461538	0.0606061	0.101449	0.0882353	0.0757576	0.0909091	0.0909091	0.222222	0.164384	0.191781	0.12	0.139241	0.192308	0.168831	0.142857	0.105263	0.136986	0.0985916	0.114286	0.106061	0.101449	0.132353	0.125	0.118421	0.0958904	0.148649	0.133333	0.116883	0.218391	0.235294	0.190476	0.230769	0.308642	0.349398	0.255319	0.27551	0.301075	0.304348	0.290323	0.26087	0.247191	0.263736	0.287356	0.284091	0.272727	0.267442	0.290698
Sparfloxacin	0.0952381	0.15873	0.046875	0.0454545	0.102941	0.0895522	0.0769231	0.0757576	0.0757576	0.191781	0.2	0.194444	0.136986	0.141026	0.179487	0.186667	0.161765	0.106667	0.123288	0.1	0.1	0.107692	0.136364	0.134328	0.126761	0.150685	0.0972222	0.135135	0.135135	0.133333	0.235294	0.223529	0.192771	0.233766	0.329114	0.353659	0.271739	0.305263	0.333333	0.337079	0.322222	0.277778	0.25	0.280899	0.305882	0.317647	0.275862	0.270588	0.294118
Gemifloxacin	0.0769231	0.128205	0.0379747	0.037037	0.111111	0.1	0.0759494	0.075	0.075	0.2	0.151163	0.246914	0.180723	0.195402	0.188889	0.195402	0.189873	0.152941	0.141176	0.0823529	0.108434	0.115385	0.111111	0.123457	0.130952	0.151163	0.13253	0.151163	0.151163	0.149425	0.237113	0.239583	0.2	0.222222	0.304348	0.340426	0.306931	0.362745	0.323529	0.353535	0.34	0.340206	0.28866	0.316327	0.3125	0.309278	0.285714	0.294737	0.302083
Trovafloxacin	0.0983607	0.163934	0.0483871	0.046875	0.106061	0.0757576	0.0793651	0.078125	0.078125	0.214286	0.171429	0.2	0.125	0.16	0.184211	0.175676	0.184615	0.0945946	0.142857	0.0714286	0.102941	0.111111	0.106061	0.138462	0.130435	0.123288	0.1	0.138889	0.138889	0.121622	0.22619	0.228916	0.197531	0.24	0.303797	0.345679	0.292135	0.311828	0.325843	0.329545	0.344828	0.329412	0.301205	0.302326	0.313253	0.309524	0.297619	0.308642	0.317073
Aprepitant	0.0821918	0.121622	0.0694444	0.0675676	0.164384	0.121622	0.111111	0.109589	0.109589	0.2125	0.175	0.21519	0.177215	0.253165	0.186047	0.207317	0.236111	0.134146	0.194805	0.115385	0.12987	0.108108	0.0897436	0.102564	0.125	0.175	0.0987654	0.146341	0.175	0.158537	0.236559	0.23913	0.197802	0.179775	0.277778	0.315217	0.351064	0.353535	0.354167	0.34375	0.37234	0.358696	0.290323	0.333333	0.315217	0.311828	0.273684	0.296703	0.304348
Fosaprepitant	0.0731707	0.121951	0.0617284	0.060241	0.146341	0.108434	0.0987654	0.097561	0.097561	0.191011	0.170455	0.235294	0.186047	0.255814	0.275862	0.285714	0.209877	0.159091	0.188235	0.116279	0.116279	0.109756	0.105882	0.130952	0.164706	0.211765	0.166667	0.240964	0.256098	0.253012	0.265306	0.28125	0.216495	0.2	0.305263	0.340206	0.36	0.375	0.39	0.38	0.408163	0.367347	0.30303	0.343434	0.326531	0.323232	0.287129	0.309278	0.316327
Ticagrelor	0.0740741	0.123457	0.0493827	0.0481928	0.134146	0.0963855	0.0864198	0.0853659	0.0853659	0.193182	0.159091	0.195402	0.134831	0.175824	0.235955	0.215909	0.197531	0.134831	0.149425	0.117647	0.17284	0.125	0.0689655	0.119048	0.139535	0.159091	0.114943	0.146067	0.146067	0.170455	0.255102	0.270833	0.231579	0.241758	0.322581	0.34375	0.363636	0.378641	0.352941	0.37	0.383838	0.371134	0.333333	0.375	0.34375	0.340206	0.316327	0.326316	0.333333
Linagliptin	0.0410959	0.0958904	0.0136986	0.0133333	0.0512821	0.0526316	0.0266667	0.0263158	0.0263158	0.146341	0.1375	0.134146	0.139241	0.185185	0.1	0.103448	0.178082	0.097561	0.0987654	0.0632911	0.0769231	0.0821918	0.0789474	0.0506329	0.115385	0.0833333	0.0487805	0.0705882	0.0705882	0.0823529	0.244444	0.168421	0.191011	0.2	0.272727	0.325843	0.333333	0.393617	0.365591	0.369565	0.369565	0.311828	0.285714	0.315217	0.325843	0.337079	0.311111	0.292135	0.314607
Alogliptin	0.046875	0.109375	0.015625	0.0151515	0.057971	0.0597015	0.030303	0.0298507	0.0298507	0.164384	0.123288	0.135135	0.157143	0.191781	0.111111	0.115385	0.166667	0.125	0.111111	0.056338	0.0869565	0.09375	0.0735294	0.0571429	0.114286	0.0649351	0.0547945	0.0789474	0.0789474	0.0921053	0.271605	0.186047	0.2125	0.223684	0.2875	0.3625	0.321839	0.370787	0.372093	0.360465	0.344828	0.298851	0.285714	0.317647	0.345679	0.341463	0.329268	0.325	0.333333
Aminophylline	0.0447761	0.104478	0.0149254	0.0144928	0.0555556	0.0571429	0.0289855	0.0285714	0.0285714	0.173333	0.180556	0.225352	0.166667	0.232877	0.148148	0.153846	0.19403	0.105263	0.121622	0.0540541	0.114286	0.106061	0.134328	0.115942	0.140845	0.103896	0.111111	0.118421	0.133333	0.146667	0.261905	0.22093	0.190476	0.2	0.277108	0.317647	0.356322	0.404494	0.390805	0.395349	0.395349	0.333333	0.290698	0.321839	0.317647	0.329412	0.302326	0.297619	0.305882
Enprofylline	0.05	0.0983607	0.0166667	0.016129	0.0615385	0.046875	0.0322581	0.031746	0.031746	0.125	0.164179	0.15942	0.184615	0.238806	0.131579	0.136986	0.216667	0.115942	0.117647	0.0597015	0.0923077	0.1	0.078125	0.09375	0.138462	0.0684932	0.0735294	0.0985916	0.114286	0.128571	0.253165	0.195122	0.192308	0.186667	0.253165	0.296296	0.353659	0.372093	0.357143	0.378049	0.378049	0.329268	0.3	0.333333	0.3125	0.308642	0.280488	0.291139	0.3
Pomalidomide	0.0545455	0.107143	0	0	0.015873	0.0163934	0.0172414	0.0169492	0.0169492	0.117647	0.15873	0.190476	0.180328	0.2	0.157143	0.147059	0.192982	0.125	0.109375	0.047619	0.0645161	0.0701754	0.103448	0.12069	0.15	0.057971	0.114754	0.123077	0.123077	0.121212	0.305556	0.24	0.239437	0.253731	0.253333	0.351351	0.376623	0.395062	0.345679	0.402597	0.367089	0.316456	0.302632	0.320513	0.315789	0.311688	0.298701	0.293333	0.32
Thalidomide	0.06	0.117647	0	0	0.0172414	0.0178571	0.0188679	0.0185185	0.0185185	0.109375	0.133333	0.166667	0.175439	0.177419	0.151515	0.140625	0.188679	0.0983607	0.0819672	0.0517241	0.0517241	0.0769231	0.113208	0.111111	0.163636	0.0625	0.105263	0.114754	0.114754	0.112903	0.271429	0.222222	0.202899	0.215385	0.253521	0.357143	0.311688	0.35	0.3	0.337662	0.320513	0.269231	0.253333	0.25641	0.25	0.246753	0.25	0.243243	0.253333
Lenalidomide	0.0526316	0.103448	0	0	0.03125	0.015873	0.0166667	0.0163934	0.0163934	0.164179	0.153846	0.203125	0.174603	0.19403	0.136986	0.126761	0.186441	0.104478	0.106061	0.0461538	0.0793651	0.0862069	0.0819672	0.0983607	0.145161	0.056338	0.09375	0.102941	0.102941	0.101449	0.297297	0.217949	0.232877	0.246377	0.246753	0.342105	0.35	0.369048	0.321429	0.375	0.341463	0.292683	0.278481	0.296296	0.291139	0.2875	0.275	0.269231	0.294872
Ergonovine	0.0322581	0.0793651	0	0	0.0769231	0.0625	0.031746	0.03125	0.03125	0.223881	0.215385	0.208955	0.2	0.2	0.101266	0.12	0.213115	0.0985916	0.084507	0.107692	0.2	0.175439	0.09375	0.109375	0.102941	0.0821918	0.0571429	0.0675676	0.112676	0.111111	0.204819	0.137931	0.160494	0.184211	0.25	0.277108	0.287356	0.307692	0.277778	0.295455	0.280899	0.264368	0.25	0.267442	0.277108	0.289157	0.247059	0.240964	0.26506
Methylergonovine	0.031746	0.078125	0	0	0.0757576	0.0615385	0.03125	0.0307692	0.0307692	0.220588	0.212121	0.205882	0.19697	0.197183	0.1	0.118421	0.209677	0.0972222	0.0833333	0.123077	0.196721	0.172414	0.0923077	0.107692	0.101449	0.0810811	0.056338	0.0666667	0.111111	0.109589	0.202381	0.136364	0.158537	0.181818	0.246914	0.27381	0.284091	0.304348	0.274725	0.292135	0.277778	0.261364	0.247059	0.264368	0.27381	0.285714	0.244186	0.238095	0.261905
Methysergide	0.03125	0.0769231	0	0	0.0746269	0.0606061	0.0307692	0.030303	0.030303	0.217391	0.208955	0.202899	0.19403	0.194444	0.0987654	0.116883	0.206349	0.0958904	0.0821918	0.121212	0.193548	0.169492	0.0909091	0.106061	0.1	0.0945946	0.0555556	0.0657895	0.109589	0.108108	0.2	0.134831	0.156627	0.179487	0.243902	0.270588	0.280899	0.301075	0.285714	0.288889	0.274725	0.258427	0.244186	0.261364	0.270588	0.282353	0.241379	0.235294	0.258824
Zolmitriptan	0.0350877	0.0677966	0.0178571	0.0172414	0.101695	0.0862069	0.0526316	0.0517241	0.0517241	0.203125	0.233333	0.206349	0.177419	0.19697	0.108108	0.144928	0.210526	0.0735294	0.107692	0.0806452	0.155172	0.148148	0.12069	0.1	0.147541	0.121212	0.0454545	0.0724638	0.121212	0.102941	0.217949	0.160494	0.186667	0.180556	0.217949	0.246914	0.27381	0.280899	0.264368	0.297619	0.313253	0.296296	0.265823	0.268293	0.246914	0.259259	0.216867	0.225	0.234568
Cabergoline	0.030303	0.0746269	0.0153846	0.0149254	0.0571429	0.0588235	0.0298507	0.0294118	0.0294118	0.194444	0.152778	0.148649	0.171429	0.189189	0.123457	0.113924	0.2	0.0933333	0.109589	0.0704225	0.101449	0.109375	0.0882353	0.0714286	0.128571	0.106667	0.0684932	0.0921053	0.0921053	0.105263	0.238095	0.157303	0.180723	0.189873	0.253012	0.27907	0.303371	0.322581	0.367816	0.325843	0.325843	0.280899	0.282353	0.298851	0.309524	0.321429	0.27907	0.27381	0.297619
Lisuride	0.0338983	0.0833333	0.0172414	0.0166667	0.0634921	0.0655738	0.0333333	0.0327869	0.0327869	0.179104	0.134328	0.130435	0.153846	0.191176	0.0909091	0.0945946	0.20339	0.0869565	0.121212	0.0952381	0.112903	0.103448	0.0634921	0.0461538	0.107692	0.0857143	0.0289855	0.0555556	0.0704225	0.0694444	0.2125	0.142857	0.181818	0.191781	0.227848	0.271605	0.282353	0.303371	0.317647	0.290698	0.305882	0.27381	0.275	0.292683	0.2875	0.3	0.256098	0.265823	0.275
Sunitinib	0.0952381	0.140625	0.046875	0.0454545	0.0869565	0.0735294	0.0606061	0.0597015	0.0597015	0.191781	0.150685	0.146667	0.169014	0.141026	0.15	0.0987654	0.19697	0.106667	0.108108	0.1	0.115942	0.107692	0.0869565	0.0857143	0.0958904	0.12	0.0533333	0.105263	0.0769231	0.0897436	0.22093	0.209302	0.178571	0.1875	0.280488	0.321429	0.3	0.319149	0.318681	0.352273	0.307692	0.263736	0.264368	0.295455	0.261364	0.272727	0.233333	0.227273	0.25
Valsartan	0.0447761	0.104478	0	0	0.0555556	0.0422535	0.0289855	0.0285714	0.0285714	0.157895	0.214286	0.242857	0.235294	0.232877	0.1625	0.184211	0.269841	0.150685	0.152778	0.0985916	0.0833333	0.123077	0.134328	0.132353	0.125	0.148649	0.126761	0.133333	0.180556	0.162162	0.277108	0.235294	0.219512	0.21519	0.292683	0.333333	0.388235	0.404494	0.390805	0.395349	0.37931	0.348837	0.305882	0.352941	0.317647	0.329412	0.272727	0.297619	0.305882
Olmesartan	0.0461538	0.107692	0.0153846	0.0149254	0.0882353	0.0588235	0.0454545	0.0447761	0.0447761	0.162162	0.257576	0.231884	0.188406	0.205479	0.166667	0.222222	0.278689	0.188406	0.173913	0.134328	0.0857143	0.126984	0.121212	0.119403	0.128571	0.185714	0.114286	0.136986	0.185714	0.166667	0.238095	0.22619	0.209877	0.220779	0.3	0.294118	0.364706	0.397727	0.383721	0.372093	0.388235	0.373494	0.313253	0.361446	0.325301	0.337349	0.27907	0.304878	0.313253
Doxapram	0.0566038	0.111111	0.0188679	0.0181818	0.107143	0.0714286	0.0555556	0.0545455	0.0545455	0.233333	0.183333	0.177419	0.166667	0.151515	0.0972222	0.151515	0.178571	0.09375	0.078125	0.142857	0.103448	0.156863	0.0877193	0.0677966	0.116667	0.0923077	0.03125	0.0597015	0.0923077	0.0909091	0.210526	0.151899	0.162162	0.188406	0.260274	0.306667	0.253012	0.275862	0.244186	0.277108	0.277108	0.259259	0.227848	0.231707	0.240506	0.2375	0.225	0.217949	0.227848
Darifenacin	0.0377358	0.113208	0.0192308	0.0185185	0.12963	0.0535714	0.0566038	0.0555556	0.0555556	0.303571	0.186441	0.2	0.169492	0.171875	0.0985916	0.136364	0.181818	0.0952381	0.114754	0.125	0.105263	0.16	0.0701754	0.0689655	0.137931	0.09375	0.031746	0.0606061	0.09375	0.0757576	0.22973	0.184211	0.197183	0.227273	0.213333	0.276316	0.256098	0.27907	0.232558	0.296296	0.296296	0.278481	0.263158	0.25	0.24359	0.240506	0.24359	0.236842	0.246753
Mitiglinide	0.0444444	0.0851064	0	0	0.0816327	0.0408163	0.0434783	0.0425532	0.0425532	0.226415	0.169811	0.254902	0.196078	0.155172	0.147541	0.135593	0.14	0.0701754	0.0526316	0.1	0.145833	0.190476	0.152174	0.173913	0.137255	0.0877193	0.0961538	0.107143	0.169811	0.125	0.220588	0.15493	0.166667	0.177419	0.169014	0.253521	0.233766	0.243902	0.209877	0.227848	0.2125	0.207792	0.205479	0.194805	0.186667	0.184211	0.186667	0.194444	0.189189
Moricizine	0.0307692	0.0923077	0.015625	0.0151515	0.106061	0.0757576	0.0625	0.0615385	0.0615385	0.214286	0.188406	0.235294	0.157143	0.16	0.168831	0.144737	0.149254	0.0945946	0.0810811	0.0869565	0.136364	0.129032	0.140625	0.15625	0.147059	0.108108	0.084507	0.0933333	0.138889	0.121622	0.303797	0.228916	0.24359	0.256757	0.271605	0.3625	0.352941	0.370787	0.356322	0.360465	0.344828	0.329412	0.301205	0.317647	0.345679	0.341463	0.329268	0.308642	0.333333
Pipazethate	0.0338983	0.101695	0.0172414	0.0166667	0.116667	0.0655738	0.0689655	0.0677966	0.0677966	0.19697	0.169231	0.21875	0.136364	0.191176	0.150685	0.125	0.126984	0.0869565	0.0882353	0.0615385	0.131148	0.142857	0.0983607	0.133333	0.142857	0.101449	0.0597015	0.0704225	0.134328	0.1	0.24359	0.2	0.213333	0.225352	0.25974	0.320513	0.313253	0.333333	0.333333	0.290698	0.321429	0.320988	0.307692	0.292683	0.320513	0.316456	0.320513	0.333333	0.324675
Diltiazem	0.0461538	0.107692	0	0	0.0882353	0.0746269	0.0454545	0.0447761	0.0447761	0.146667	0.202899	0.197183	0.15493	0.142857	0.151899	0.157895	0.114286	0.0789474	0.0519481	0.0704225	0.101449	0.109375	0.15625	0.153846	0.112676	0.152778	0.0833333	0.0779221	0.136986	0.12	0.253012	0.211765	0.195122	0.220779	0.3	0.358025	0.288889	0.351648	0.322222	0.311111	0.311111	0.266667	0.238636	0.255556	0.25	0.261364	0.235955	0.229885	0.238636
Physostigmine	0.0350877	0.0677966	0.0363636	0.0350877	0.12069	0.125	0.0909091	0.0892857	0.0892857	0.149254	0.213115	0.169231	0.15873	0.179104	0.108108	0.144928	0.189655	0.0895522	0.125	0.0983607	0.046875	0.107143	0.12069	0.0819672	0.129032	0.174603	0.0454545	0.0724638	0.121212	0.102941	0.233766	0.175	0.202703	0.180556	0.217949	0.2625	0.27381	0.325581	0.27907	0.282353	0.313253	0.296296	0.265823	0.268293	0.246914	0.259259	0.231707	0.240506	0.234568
Remifentanil	0.0350877	0.0677966	0.0178571	0.0172414	0.101695	0.105263	0.0714286	0.0701754	0.0701754	0.184615	0.213115	0.245902	0.15873	0.144928	0.138889	0.144928	0.131148	0.123077	0.0746269	0.135593	0.0806452	0.127273	0.181818	0.137931	0.09375	0.15625	0.0952381	0.104478	0.15625	0.136364	0.266667	0.175	0.202703	0.214286	0.25	0.328947	0.289157	0.325581	0.325301	0.282353	0.267442	0.25	0.219512	0.238095	0.278481	0.291139	0.2625	0.25641	0.265823
Sufentanil	0.0338983	0.0833333	0.0172414	0.0166667	0.116667	0.101695	0.0689655	0.0677966	0.0677966	0.19697	0.225806	0.181818	0.153846	0.140845	0.12	0.109589	0.183333	0.102941	0.0724638	0.131148	0.131148	0.142857	0.0983607	0.0967742	0.0909091	0.117647	0.0441176	0.0555556	0.0857143	0.084507	0.25974	0.156627	0.213333	0.242857	0.293333	0.337662	0.329268	0.364706	0.302326	0.321429	0.305882	0.289157	0.291139	0.308642	0.303797	0.316456	0.2875	0.265823	0.291139
Alosetron	0.0535714	0.125	0	0	0.0483871	0.05	0.0169492	0.0166667	0.0166667	0.166667	0.121212	0.117647	0.15873	0.144928	0.0649351	0.0821918	0.232143	0.123077	0.0909091	0.046875	0.0806452	0.107143	0.0655738	0.03125	0.09375	0.0571429	0.0147059	0.0277778	0.0422535	0.0416667	0.1875	0.146341	0.141026	0.164384	0.283784	0.311688	0.289157	0.357143	0.309524	0.329268	0.297619	0.25	0.25	0.283951	0.278481	0.291139	0.2625	0.240506	0.265823
Pirenzepine	0.0338983	0.101695	0	0	0.046875	0.0483871	0.0163934	0.016129	0.016129	0.179104	0.134328	0.164179	0.171875	0.173913	0.0909091	0.08	0.183333	0.119403	0.0882353	0.0615385	0.0615385	0.103448	0.0806452	0.0625	0.107692	0.0555556	0.0441176	0.0555556	0.0704225	0.0694444	0.227848	0.156627	0.181818	0.208333	0.276316	0.337662	0.313253	0.348837	0.317647	0.305882	0.290698	0.289157	0.259259	0.292683	0.320513	0.316456	0.303797	0.298701	0.307692
Imatinib	0.0545455	0.127273	0.0181818	0.0175439	0.0666667	0.0689655	0.0350877	0.0344828	0.0344828	0.169231	0.15873	0.136364	0.180328	0.181818	0.109589	0.114286	0.192982	0.107692	0.126984	0.047619	0.1	0.109091	0.0666667	0.0655738	0.0952381	0.0735294	0.030303	0.0735294	0.0735294	0.0882353	0.253333	0.177215	0.205479	0.217391	0.305556	0.369863	0.308642	0.361446	0.379747	0.35	0.317073	0.268293	0.269231	0.303797	0.351351	0.364865	0.315789	0.293333	0.337838
Telmisartan	0.0588235	0.137255	0	0	0.0714286	0.0740741	0.0377358	0.037037	0.037037	0.16129	0.189655	0.183333	0.133333	0.138462	0.1	0.138462	0.207547	0.0967742	0.0806452	0.107143	0.0877193	0.163265	0.132075	0.109091	0.12069	0.112903	0.0491803	0.0615385	0.112903	0.09375	0.153846	0.141026	0.135135	0.176471	0.304348	0.28	0.228916	0.297619	0.26506	0.268293	0.268293	0.25	0.233766	0.253165	0.230769	0.24359	0.21519	0.223684	0.217949
Ondansetron	0.0625	0.145833	0	0	0.0754717	0.0576923	0.0196078	0.0192308	0.0192308	0.169492	0.118644	0.114754	0.101695	0.109375	0.0724638	0.109375	0.22	0.12069	0.0847458	0.0727273	0.0535714	0.125	0.0754717	0.0357143	0.107143	0.0819672	0.0166667	0.03125	0.047619	0.046875	0.144737	0.131579	0.125	0.166667	0.279412	0.256757	0.2375	0.308642	0.259259	0.278481	0.294872	0.276316	0.243243	0.263158	0.24	0.253333	0.223684	0.232877	0.226667
Emedastine	0.0517241	0.101695	0.0172414	0.0166667	0.116667	0.101695	0.0689655	0.0677966	0.0677966	0.19697	0.117647	0.147059	0.0714286	0.109589	0.0769231	0.109589	0.20339	0.102941	0.0882353	0.0952381	0.0952381	0.142857	0.0634921	0.030303	0.107692	0.101449	0.0289855	0.0410959	0.0555556	0.0694444	0.154762	0.129412	0.151899	0.16	0.25974	0.240964	0.252874	0.318182	0.244444	0.290698	0.290698	0.258824	0.243902	0.277108	0.256098	0.268293	0.240964	0.204819	0.243902
Azelastine	0.122807	0.192982	0.0333333	0.0491803	0.0769231	0.0967742	0.0483871	0.0645161	0.0645161	0.171429	0.0972222	0.125	0.164179	0.150685	0.12987	0.0909091	0.213115	0.114286	0.132353	0.0746269	0.0588235	0.0983607	0.0447761	0.0289855	0.102941	0.0821918	0.0277778	0.0821918	0.0533333	0.0526316	0.204819	0.207317	0.160494	0.168831	0.351351	0.394737	0.258427	0.307692	0.277778	0.266667	0.252747	0.222222	0.206897	0.238636	0.261905	0.258824	0.247059	0.22619	0.25
Flurazepam	0.125	0.196429	0.0517241	0.0677966	0.0952381	0.0983607	0.0666667	0.0833333	0.0833333	0.191176	0.114286	0.126761	0.132353	0.121622	0.116883	0.0779221	0.140625	0.115942	0.101449	0.109375	0.0597015	0.1	0.0615385	0.0294118	0.0882353	0.0985916	0.0138889	0.0684932	0.04	0.0394737	0.178571	0.180723	0.134146	0.155844	0.302632	0.329114	0.21978	0.296703	0.23913	0.255556	0.228261	0.184783	0.168539	0.2	0.206897	0.218391	0.193182	0.172414	0.195402
Praziquantel	0.0444444	0.108696	0	0	0.0392157	0.02	0.0212766	0.0208333	0.0208333	0.181818	0.127273	0.163636	0.173077	0.175439	0.111111	0.0806452	0.14	0.109091	0.0714286	0.0377358	0.0576923	0.111111	0.0816327	0.08	0.137255	0.0508475	0.0555556	0.0689655	0.0877193	0.0677966	0.220588	0.171429	0.184615	0.196721	0.238806	0.289855	0.25	0.275	0.240506	0.24359	0.227848	0.207792	0.205479	0.210526	0.236111	0.232877	0.236111	0.228571	0.239437
Palonosetron	0.0697674	0.136364	0	0	0.04	0.0204082	0.0217391	0.0212766	0.0212766	0.163636	0.0892857	0.105263	0.153846	0.137931	0.078125	0.0819672	0.142857	0.111111	0.0727273	0.0188679	0.0588235	0.113636	0.04	0.0392157	0.117647	0.0338983	0.0181818	0.0338983	0.0517241	0.0333333	0.205882	0.157143	0.169231	0.180328	0.242424	0.313433	0.220779	0.2625	0.24359	0.246753	0.21519	0.179487	0.191781	0.197368	0.222222	0.219178	0.222222	0.214286	0.225352
Levobupivacaine	0.0612245	0.12	0	0	0.0545455	0.037037	0.0192308	0.0188679	0.0188679	0.186441	0.155172	0.15	0.178571	0.16129	0.0714286	0.0909091	0.148148	0.1	0.0833333	0.0714286	0.0909091	0.122449	0.0740741	0.0350877	0.0677966	0.0806452	0.0163934	0.0307692	0.046875	0.0461538	0.239437	0.16	0.188406	0.2	0.222222	0.323944	0.25	0.304878	0.303797	0.275	0.259259	0.209877	0.192308	0.2125	0.236842	0.25	0.220779	0.22973	0.223684
Bupivacaine	0.0612245	0.12	0	0	0.0545455	0.037037	0.0192308	0.0188679	0.0188679	0.186441	0.155172	0.15	0.178571	0.16129	0.0714286	0.0909091	0.148148	0.1	0.0833333	0.0714286	0.0909091	0.122449	0.0740741	0.0350877	0.0677966	0.0806452	0.0163934	0.0307692	0.046875	0.0461538	0.239437	0.16	0.188406	0.2	0.222222	0.323944	0.25	0.304878	0.303797	0.275	0.259259	0.209877	0.192308	0.2125	0.236842	0.25	0.220779	0.22973	0.223684
Ropivacaine	0.0612245	0.12	0	0	0.0545455	0.037037	0.0192308	0.0188679	0.0188679	0.186441	0.155172	0.15	0.178571	0.16129	0.0714286	0.0909091	0.148148	0.1	0.0833333	0.0714286	0.0909091	0.122449	0.0740741	0.0350877	0.0677966	0.0806452	0.0163934	0.0307692	0.046875	0.0461538	0.239437	0.16	0.188406	0.2	0.222222	0.323944	0.25	0.304878	0.303797	0.275	0.259259	0.209877	0.192308	0.2125	0.236842	0.25	0.220779	0.22973	0.223684
Mepivacaine	0.0625	0.122449	0	0	0.0363636	0.0576923	0.0196078	0.0192308	0.0192308	0.15	0.157895	0.133333	0.181818	0.163934	0.0724638	0.0923077	0.150943	0.101695	0.0847458	0.0350877	0.0535714	0.102041	0.0754717	0.0357143	0.0689655	0.0819672	0.0166667	0.03125	0.047619	0.046875	0.242857	0.162162	0.191176	0.203125	0.242857	0.347826	0.253165	0.325	0.307692	0.278481	0.2625	0.2125	0.194805	0.21519	0.24	0.253333	0.223684	0.232877	0.226667
Ropinirole	0.04	0.0769231	0	0	0.0545455	0.037037	0.0192308	0.0188679	0.0188679	0.206897	0.135593	0.15	0.178571	0.142857	0.0714286	0.0746269	0.192308	0.0819672	0.0833333	0.111111	0.111111	0.122449	0.0740741	0.0350877	0.0862069	0.0634921	0.0163934	0.0307692	0.046875	0.0461538	0.222222	0.144737	0.171429	0.164179	0.173333	0.253333	0.234568	0.258824	0.22619	0.259259	0.243902	0.209877	0.207792	0.2125	0.189873	0.202532	0.175	0.181818	0.177215
Quinacrine	0.109091	0.160714	0.0350877	0.0517241	0.135593	0.140351	0.0877193	0.105263	0.105263	0.234375	0.117647	0.130435	0.0869565	0.08	0.12	0.0945946	0.163934	0.0869565	0.121212	0.15	0.112903	0.122807	0.0634921	0.030303	0.0746269	0.151515	0.0289855	0.0704225	0.0410959	0.0547945	0.154762	0.156627	0.151899	0.191781	0.293333	0.303797	0.172043	0.195876	0.244444	0.206522	0.206522	0.202247	0.186047	0.204545	0.240964	0.253012	0.22619	0.219512	0.228916
Hydroxychloroquine	0.111111	0.163636	0.0357143	0.0526316	0.118644	0.103448	0.0701754	0.0877193	0.0877193	0.278689	0.171875	0.203125	0.121212	0.126761	0.152778	0.111111	0.166667	0.0882353	0.140625	0.172414	0.192982	0.188679	0.0645161	0.0634921	0.0757576	0.102941	0.0447761	0.102941	0.0714286	0.0857143	0.170732	0.17284	0.168831	0.211268	0.28	0.291139	0.2	0.197917	0.247191	0.222222	0.222222	0.218391	0.202381	0.22093	0.259259	0.271605	0.228916	0.2375	0.246914
Lucanthone	0.0377358	0.0925926	0	0	0.0701754	0.0350877	0.0181818	0.0178571	0.0178571	0.216667	0.166667	0.142857	0.112903	0.102941	0.0985916	0.0869565	0.12069	0.112903	0.0793651	0.105263	0.145455	0.137255	0.0701754	0.0689655	0.0819672	0.09375	0.015625	0.0294118	0.0447761	0.0441176	0.213333	0.139241	0.197183	0.246154	0.213333	0.25974	0.22619	0.235955	0.277108	0.235294	0.235294	0.231707	0.230769	0.25	0.25974	0.272727	0.24359	0.253333	0.246753
Mepyramine	0.0408163	0.1	0	0	0.117647	0.1	0.0612245	0.06	0.06	0.210526	0.137931	0.133333	0.0833333	0.0923077	0.0724638	0.109375	0.150943	0.101695	0.0847458	0.0925926	0.0925926	0.148936	0.0754717	0.0357143	0.0689655	0.157895	0.0338983	0.03125	0.047619	0.0634921	0.16	0.102564	0.157143	0.203125	0.242857	0.256757	0.192771	0.218391	0.275	0.216867	0.231707	0.24359	0.210526	0.230769	0.256757	0.27027	0.24	0.267606	0.243243
Anileridine	0.0425532	0.104167	0.0217391	0.0208333	0.145833	0.104167	0.0869565	0.0851064	0.0851064	0.264151	0.254902	0.245283	0.145455	0.15	0.107692	0.131148	0.156863	0.105263	0.127273	0.14	0.117647	0.181818	0.122449	0.0980392	0.0909091	0.122807	0.0535714	0.0666667	0.122807	0.101695	0.25	0.166667	0.234375	0.293103	0.25	0.318841	0.227848	0.238095	0.265823	0.2375	0.2375	0.25	0.25	0.253333	0.3	0.295775	0.28169	0.294118	0.285714
Bepridil	0.0434783	0.106383	0	0	0.125	0.0833333	0.0652174	0.0638298	0.0638298	0.222222	0.166667	0.160714	0.0877193	0.0967742	0.0757576	0.0967742	0.183673	0.127273	0.0701754	0.0769231	0.12	0.186047	0.08	0.0377358	0.0727273	0.125	0.0357143	0.0327869	0.05	0.0666667	0.166667	0.106667	0.164179	0.213115	0.2	0.216216	0.230769	0.256098	0.2375	0.25641	0.25641	0.253333	0.236111	0.256757	0.232877	0.246575	0.216216	0.225352	0.219178
Pergolide	0.0425532	0.104167	0	0	0.0377358	0.0392157	0	0	0	0.175439	0.122807	0.1	0.0862069	0.078125	0.0746269	0.0615385	0.255319	0.0677966	0.0877193	0.0555556	0.0961538	0.106383	0.0377358	0.0181818	0.0909091	0.0491803	0	0.015873	0.015873	0.031746	0.148649	0.12	0.144928	0.190476	0.268657	0.246575	0.197531	0.238095	0.219512	0.2375	0.2375	0.233766	0.232877	0.236842	0.246575	0.260274	0.22973	0.222222	0.232877
Chloroquine	0.12766	0.1875	0.0408163	0.06	0.0727273	0.0754717	0.0384615	0.0576923	0.0576923	0.20339	0.0967742	0.09375	0.0806452	0.0735294	0.117647	0.057971	0.188679	0.0806452	0.137931	0.109091	0.0892857	0.0980392	0.0350877	0	0.0666667	0.0967742	0	0.0625	0.0149254	0.0298507	0.155844	0.157895	0.152778	0.19697	0.289855	0.30137	0.174419	0.186813	0.253012	0.211765	0.197674	0.192771	0.189873	0.209877	0.25	0.263158	0.233766	0.226667	0.236842
Astemizole	0.103448	0.172414	0.0689655	0.0666667	0.166667	0.152542	0.12069	0.118644	0.118644	0.205882	0.0972222	0.125	0.0833333	0.105263	0.115385	0.12	0.213115	0.0985916	0.132353	0.107692	0.107692	0.116667	0.0447761	0.0289855	0.102941	0.144928	0.0277778	0.0675676	0.0533333	0.0666667	0.162791	0.178571	0.160494	0.184211	0.298701	0.308642	0.244444	0.293478	0.263736	0.280899	0.280899	0.264368	0.25	0.282353	0.292683	0.289157	0.277108	0.240964	0.280488
Antrafenine	0.0909091	0.163636	0.0943396	0.0909091	0.2	0.142857	0.150943	0.148148	0.148148	0.238095	0.171875	0.222222	0.104478	0.142857	0.136986	0.126761	0.166667	0.138462	0.140625	0.0967742	0.0967742	0.145455	0.0819672	0.0806452	0.126984	0.153846	0.0447761	0.102941	0.119403	0.0857143	0.2	0.202532	0.2	0.228571	0.315068	0.342105	0.270588	0.306818	0.305882	0.294118	0.27907	0.261905	0.2625	0.280488	0.307692	0.303797	0.307692	0.285714	0.311688
Loxapine	0.111111	0.185185	0.0357143	0.0526316	0.1	0.122807	0.0701754	0.0877193	0.0877193	0.21875	0.102941	0.1	0.0724638	0.0958904	0.121622	0.111111	0.129032	0.121212	0.123077	0.0967742	0.0625	0.105263	0.047619	0.0307692	0.109375	0.102941	0.0144928	0.0714286	0.0416667	0.0555556	0.142857	0.158537	0.139241	0.178082	0.297297	0.307692	0.2	0.263736	0.21978	0.222222	0.25	0.261905	0.202381	0.22093	0.243902	0.240964	0.228916	0.2375	0.231707
Amoxapine	0.111111	0.185185	0.0357143	0.0526316	0.1	0.0847458	0.0701754	0.0877193	0.0877193	0.258065	0.102941	0.132353	0.0724638	0.111111	0.121622	0.0958904	0.129032	0.121212	0.140625	0.0967742	0.0967742	0.125	0.03125	0.0307692	0.109375	0.0869565	0.0144928	0.0714286	0.0416667	0.0410959	0.142857	0.17284	0.153846	0.194444	0.263158	0.291139	0.2	0.25	0.21978	0.222222	0.25	0.261905	0.216867	0.22093	0.243902	0.240964	0.243902	0.253165	0.246914
Fluphenazine	0.0740741	0.148148	0.0980392	0.0943396	0.185185	0.127273	0.134615	0.132075	0.132075	0.245902	0.15873	0.171875	0.0746269	0.114286	0.191176	0.114286	0.133333	0.125	0.126984	0.137931	0.2	0.196078	0.0322581	0.0833333	0.112903	0.123077	0.030303	0.106061	0.0895522	0.0882353	0.189873	0.207792	0.205479	0.235294	0.305556	0.282051	0.247059	0.269663	0.252874	0.255814	0.241379	0.238095	0.253165	0.271605	0.282051	0.278481	0.282051	0.25974	0.285714
Perphenazine	0.117647	0.196078	0.0377358	0.0555556	0.125	0.0892857	0.0740741	0.0925926	0.0925926	0.271186	0.142857	0.174603	0.0757576	0.1	0.19403	0.084507	0.135593	0.109375	0.111111	0.140351	0.203704	0.2	0.0327869	0.0847458	0.0967742	0.0746269	0.0307692	0.0909091	0.0588235	0.057971	0.1625	0.210526	0.175676	0.220588	0.328571	0.302632	0.22093	0.244444	0.227273	0.229885	0.215909	0.211765	0.225	0.243902	0.253165	0.25	0.253165	0.230769	0.25641
Quetiapine	0.0333333	0.1	0	0	0.0967742	0.047619	0.05	0.0491803	0.0491803	0.212121	0.149254	0.19697	0.101449	0.138889	0.133333	0.108108	0.107692	0.101449	0.0714286	0.09375	0.186441	0.181818	0.0461538	0.0952381	0.106061	0.0694444	0.0588235	0.0547945	0.084507	0.0833333	0.180723	0.154762	0.194805	0.239437	0.25641	0.268293	0.235955	0.285714	0.241758	0.230769	0.244444	0.255814	0.256098	0.258824	0.268293	0.26506	0.268293	0.278481	0.271605
Zuclopenthixol	0.117647	0.196078	0.0377358	0.0555556	0.125	0.0892857	0.0740741	0.0925926	0.0925926	0.293103	0.125	0.174603	0.0597015	0.084507	0.19403	0.084507	0.116667	0.0757576	0.09375	0.160714	0.203704	0.2	0.0327869	0.0847458	0.0967742	0.0746269	0.0307692	0.0909091	0.0588235	0.057971	0.134146	0.194805	0.144737	0.185714	0.291667	0.269231	0.179775	0.204301	0.186813	0.188889	0.188889	0.183908	0.195122	0.2	0.207317	0.204819	0.207317	0.2	0.209877
Flupenthixol	0.0754717	0.12963	0.1	0.0961538	0.188679	0.12963	0.137255	0.134615	0.134615	0.271186	0.142857	0.174603	0.0597015	0.1	0.19403	0.115942	0.116667	0.0923077	0.111111	0.160714	0.203704	0.2	0.0327869	0.0847458	0.114754	0.125	0.0307692	0.107692	0.0909091	0.0895522	0.1625	0.194805	0.175676	0.185714	0.256757	0.2375	0.206897	0.230769	0.2	0.202247	0.202247	0.197674	0.209877	0.214286	0.222222	0.219512	0.222222	0.21519	0.225
Acetophenazine	0.0363636	0.109091	0	0	0.105263	0.0517241	0.0357143	0.0350877	0.0350877	0.25	0.2	0.213115	0.126984	0.132353	0.142857	0.132353	0.155172	0.109375	0.0606061	0.140351	0.203704	0.2	0.0862069	0.122807	0.114754	0.0909091	0.046875	0.0588235	0.0909091	0.0895522	0.207792	0.164557	0.191781	0.238806	0.291667	0.285714	0.26506	0.287356	0.270588	0.258824	0.258824	0.256098	0.240506	0.275	0.285714	0.282051	0.269231	0.246753	0.272727
Carphenazine	0.0363636	0.109091	0	0	0.105263	0.0517241	0.0357143	0.0350877	0.0350877	0.25	0.2	0.213115	0.126984	0.132353	0.142857	0.132353	0.135593	0.0923077	0.0606061	0.160714	0.203704	0.2	0.0862069	0.122807	0.114754	0.0909091	0.046875	0.0588235	0.0909091	0.0895522	0.207792	0.164557	0.191781	0.238806	0.273973	0.285714	0.25	0.272727	0.255814	0.244186	0.258824	0.256098	0.240506	0.259259	0.269231	0.265823	0.253165	0.246753	0.25641
Propericiazine	0.0384615	0.115385	0	0	0.0909091	0.0357143	0.0377358	0.037037	0.037037	0.220339	0.131148	0.145161	0.0793651	0.0882353	0.132353	0.104478	0.142857	0.133333	0.0634921	0.127273	0.192308	0.163265	0.0344828	0.0892857	0.101695	0.0615385	0.0322581	0.0454545	0.0615385	0.0606061	0.168831	0.155844	0.183099	0.230769	0.267606	0.246753	0.214286	0.238636	0.25	0.238095	0.238095	0.234568	0.25	0.253165	0.28	0.276316	0.28	0.256757	0.283784
Clopidogrel	0.148936	0.234043	0.04	0.0588235	0.111111	0.16	0.1	0.12	0.12	0.2	0.210526	0.183333	0.114754	0.104478	0.184615	0.121212	0.163636	0.0625	0.0983607	0.0877193	0.107143	0.117647	0.111111	0.12963	0.12069	0.131148	0.0491803	0.0952381	0.0952381	0.0769231	0.168831	0.219178	0.150685	0.19403	0.363636	0.352113	0.228916	0.282353	0.235294	0.238095	0.253012	0.234568	0.233766	0.2375	0.230769	0.227848	0.21519	0.207792	0.217949
Loratadine	0.111111	0.185185	0.0545455	0.0714286	0.157895	0.142857	0.109091	0.127273	0.127273	0.238095	0.136364	0.166667	0.138462	0.142857	0.152778	0.111111	0.147541	0.0724638	0.123077	0.133333	0.0967742	0.145455	0.1	0.0806452	0.126984	0.136364	0.0447761	0.102941	0.102941	0.0857143	0.185185	0.202532	0.153846	0.162162	0.315068	0.342105	0.2	0.223404	0.247191	0.222222	0.222222	0.204545	0.202381	0.206897	0.243902	0.240964	0.228916	0.222222	0.231707
Cetirizine	0.12766	0.1875	0.0408163	0.06	0.156863	0.117647	0.102041	0.122449	0.122449	0.267857	0.172414	0.272727	0.135593	0.15873	0.1875	0.140625	0.125	0.0983607	0.118644	0.150943	0.150943	0.191489	0.113208	0.132075	0.122807	0.133333	0.0862069	0.133333	0.152542	0.112903	0.155844	0.189189	0.136986	0.179104	0.271429	0.283784	0.188235	0.2	0.195402	0.183908	0.183908	0.192771	0.175	0.180723	0.202532	0.2	0.202532	0.194805	0.205128
Hydroxyzine	0.133333	0.195652	0.0425532	0.0625	0.163265	0.122449	0.106383	0.12766	0.12766	0.301887	0.137931	0.236364	0.12069	0.145161	0.174603	0.126984	0.12963	0.101695	0.122807	0.156863	0.18	0.227273	0.0555556	0.0740741	0.107143	0.118644	0.0701754	0.118644	0.1	0.0983607	0.12987	0.178082	0.140845	0.184615	0.279412	0.256757	0.164706	0.177778	0.172414	0.174419	0.174419	0.182927	0.179487	0.185185	0.207792	0.205128	0.207792	0.2	0.210526
Moclobemide	0.12766	0.163265	0.0408163	0.06	0.134615	0.0961538	0.08	0.1	0.1	0.339623	0.152542	0.22807	0.175439	0.177419	0.151515	0.106061	0.145455	0.0983607	0.137931	0.12963	0.150943	0.191489	0.0727273	0.0714286	0.122807	0.0967742	0.0327869	0.0967742	0.0793651	0.0615385	0.202703	0.205479	0.169014	0.179104	0.253521	0.319444	0.231707	0.241379	0.209302	0.22619	0.211765	0.207317	0.189873	0.195122	0.217949	0.21519	0.217949	0.210526	0.220779
Pimozide	0.109091	0.181818	0.0727273	0.0701754	0.116667	0.0833333	0.0877193	0.0862069	0.0862069	0.179104	0.0857143	0.114286	0.119403	0.173913	0.12	0.08	0.20339	0.102941	0.138462	0.0454545	0.0615385	0.103448	0.0307692	0.030303	0.107692	0.0857143	0.0142857	0.0704225	0.0555556	0.0405405	0.182927	0.2	0.166667	0.175676	0.293333	0.337662	0.267442	0.303371	0.302326	0.290698	0.290698	0.244186	0.259259	0.277108	0.271605	0.268293	0.271605	0.25	0.275
Sertindole	0.125	0.175439	0.0701754	0.0862069	0.112903	0.0983607	0.0847458	0.101695	0.101695	0.208955	0.0833333	0.126761	0.115942	0.169014	0.131579	0.0779221	0.177419	0.084507	0.151515	0.0757576	0.109375	0.118644	0.0298507	0.0294118	0.104478	0.0833333	0.0138889	0.0833333	0.0540541	0.0394737	0.192771	0.195122	0.177215	0.186667	0.269231	0.346154	0.261364	0.282609	0.280899	0.269663	0.284091	0.252874	0.268293	0.270588	0.26506	0.261905	0.26506	0.259259	0.268293
Fluspirilene	0.0862069	0.135593	0.0701754	0.0677966	0.131148	0.0806452	0.0847458	0.0833333	0.0833333	0.191176	0.130435	0.142857	0.132353	0.152778	0.116883	0.0641026	0.177419	0.132353	0.134328	0.0757576	0.0923077	0.118644	0.0298507	0.0294118	0.0882353	0.0833333	0.0138889	0.0684932	0.0540541	0.0394737	0.207317	0.166667	0.177215	0.202703	0.253165	0.329114	0.305882	0.311111	0.266667	0.284091	0.269663	0.267442	0.268293	0.285714	0.280488	0.277108	0.280488	0.259259	0.283951
Domperidone	0.12069	0.189655	0.05	0.0655738	0.0923077	0.078125	0.0645161	0.0806452	0.0806452	0.185714	0.111111	0.138889	0.144928	0.197183	0.173333	0.103896	0.190476	0.0972222	0.164179	0.057971	0.0895522	0.0967742	0.0597015	0.0746269	0.117647	0.0810811	0.056338	0.126761	0.0958904	0.08	0.216867	0.25	0.202532	0.213333	0.328947	0.371795	0.298851	0.318681	0.333333	0.321839	0.321839	0.275862	0.292683	0.309524	0.304878	0.301205	0.289157	0.283951	0.308642
Droperidol	0.0967742	0.16129	0.0645161	0.0625	0.121212	0.0746269	0.078125	0.0769231	0.0769231	0.211268	0.0921053	0.133333	0.123288	0.173333	0.1375	0.1	0.181818	0.0933333	0.125	0.0857143	0.0555556	0.0923077	0.0571429	0.056338	0.112676	0.106667	0.04	0.0921053	0.0779221	0.0632911	0.195402	0.211765	0.180723	0.189873	0.3	0.341463	0.274725	0.308511	0.307692	0.296703	0.311111	0.266667	0.267442	0.284091	0.27907	0.275862	0.27907	0.258824	0.282353
Vilazodone	0.0350877	0.0862069	0	0	0.0655738	0.016129	0.0169492	0.0166667	0.0166667	0.222222	0.15625	0.1875	0.196721	0.215385	0.0933333	0.128571	0.189655	0.106061	0.107692	0.046875	0.0983607	0.107143	0.0483871	0.0645161	0.129032	0.0571429	0.0454545	0.0571429	0.0882353	0.0714286	0.25	0.160494	0.219178	0.25	0.217949	0.311688	0.320988	0.310345	0.264368	0.329268	0.329268	0.329114	0.298701	0.3	0.294872	0.291139	0.278481	0.289474	0.298701
Buspirone	0.0545455	0.0877193	0.037037	0.0357143	0.0847458	0.0508475	0.0535714	0.0526316	0.0526316	0.169231	0.123077	0.136364	0.142857	0.164179	0.140845	0.130435	0.172414	0.125	0.109375	0.0819672	0.0645161	0.109091	0.0666667	0.0655738	0.15	0.0735294	0.0625	0.106061	0.106061	0.104478	0.27027	0.177215	0.222222	0.217391	0.27027	0.333333	0.325	0.345238	0.329268	0.333333	0.301205	0.268293	0.285714	0.303797	0.333333	0.328947	0.333333	0.293333	0.337838
Uracil mustard	0.0892857	0.12069	0.0350877	0.0517241	0.0806452	0.0655738	0.0508475	0.0677966	0.0677966	0.19697	0.151515	0.164179	0.171875	0.246154	0.2	0.140845	0.163934	0.119403	0.174603	0.0615385	0.0952381	0.103448	0.0634921	0.0967742	0.125	0.0704225	0.0923077	0.169231	0.117647	0.132353	0.276316	0.230769	0.22973	0.208333	0.25974	0.337662	0.345679	0.348837	0.4	0.353659	0.353659	0.289157	0.291139	0.308642	0.320513	0.316456	0.303797	0.298701	0.324675
Dipyridamole	0.0350877	0.0862069	0.0178571	0.0172414	0.101695	0.05	0.0526316	0.0517241	0.0517241	0.222222	0.138462	0.245902	0.106061	0.161765	0.15493	0.161765	0.15	0.106061	0.107692	0.0983607	0.175439	0.192308	0.0833333	0.118644	0.147541	0.0882353	0.0952381	0.121212	0.138462	0.136364	0.1875	0.160494	0.186667	0.214286	0.233766	0.246914	0.258824	0.252747	0.264368	0.252874	0.252874	0.280488	0.25	0.268293	0.311688	0.307692	0.294872	0.289474	0.315789
Phentolamine	0.0377358	0.0925926	0	0	0.0892857	0.0535714	0.037037	0.0363636	0.0363636	0.237288	0.147541	0.180328	0.131148	0.136364	0.0985916	0.136364	0.203704	0.131148	0.114754	0.125	0.188679	0.183673	0.0517241	0.0689655	0.0819672	0.0769231	0.0483871	0.0606061	0.0769231	0.0923077	0.181818	0.125	0.180556	0.227273	0.181818	0.2125	0.256098	0.264368	0.232558	0.26506	0.280488	0.311688	0.28	0.298701	0.276316	0.272727	0.24359	0.27027	0.263158
Minaprine	0.0545455	0.127273	0	0	0.0847458	0.0508475	0.0350877	0.0344828	0.0344828	0.266667	0.123077	0.190476	0.125	0.147059	0.08	0.130435	0.236364	0.125	0.126984	0.1	0.137931	0.173077	0.0491803	0.031746	0.112903	0.0735294	0.030303	0.0428571	0.057971	0.0724638	0.189873	0.1625	0.189189	0.217391	0.27027	0.298701	0.261905	0.298851	0.282353	0.285714	0.301205	0.3	0.253165	0.2875	0.298701	0.294872	0.282051	0.293333	0.285714
Losartan	0.118644	0.186441	0.0322581	0.047619	0.107692	0.09375	0.0634921	0.0793651	0.0793651	0.235294	0.140845	0.185714	0.15942	0.178082	0.186667	0.162162	0.288136	0.176471	0.215385	0.121212	0.138462	0.169492	0.0434783	0.057971	0.1	0.109589	0.0857143	0.140845	0.109589	0.123288	0.186047	0.246914	0.185185	0.194805	0.324675	0.301205	0.310345	0.32967	0.285714	0.318182	0.318182	0.317647	0.289157	0.337349	0.301205	0.297619	0.255814	0.280488	0.289157
Sitagliptin	0.103448	0.172414	0.0877193	0.0847458	0.129032	0.0967742	0.101695	0.1	0.1	0.205882	0.112676	0.157143	0.164179	0.2	0.144737	0.105263	0.254237	0.164179	0.203125	0.0909091	0.0746269	0.0983607	0.0294118	0.0289855	0.119403	0.112676	0.0277778	0.0972222	0.0821918	0.0666667	0.234568	0.253165	0.205128	0.2	0.298701	0.341772	0.349398	0.383721	0.321839	0.357143	0.325581	0.309524	0.3125	0.345679	0.325	0.320988	0.325	0.320513	0.329114
Ziprasidone	0.111111	0.174603	0.030303	0.0447761	0.0704225	0.0571429	0.0441176	0.0588235	0.0588235	0.189189	0.103896	0.12987	0.150685	0.153846	0.148148	0.0714286	0.19403	0.105263	0.152778	0.0833333	0.114286	0.0895522	0.027027	0.0547945	0.0945946	0.0625	0.025641	0.0759494	0.0493827	0.0361446	0.277108	0.280488	0.25	0.230769	0.325	0.417722	0.356322	0.388889	0.344444	0.363636	0.348315	0.333333	0.353659	0.352941	0.333333	0.329412	0.333333	0.345679	0.337349
Trazodone	0.118644	0.186441	0.0491803	0.0645161	0.0909091	0.0769231	0.0634921	0.0793651	0.0793651	0.166667	0.08	0.121622	0.126761	0.194444	0.141026	0.0886076	0.225806	0.142857	0.161765	0.0571429	0.0571429	0.0952381	0.0285714	0.028169	0.115942	0.08	0.027027	0.0945946	0.0657895	0.0512821	0.2	0.216867	0.185185	0.179487	0.307692	0.35	0.325581	0.359551	0.329545	0.318182	0.333333	0.302326	0.289157	0.321429	0.301205	0.297619	0.301205	0.296296	0.304878
Rimonabant	0.125	0.196429	0.0338983	0.05	0.0615385	0.0806452	0.0491803	0.0655738	0.0655738	0.173913	0.114286	0.126761	0.203125	0.185714	0.162162	0.121622	0.303571	0.166667	0.1875	0.0757576	0.0757576	0.0819672	0.0454545	0.0294118	0.104478	0.0985916	0.057971	0.114286	0.0833333	0.0821918	0.269231	0.25641	0.223684	0.219178	0.356164	0.438356	0.3875	0.421687	0.357143	0.395062	0.361446	0.329268	0.316456	0.367089	0.346154	0.341772	0.3125	0.307692	0.333333
Ponatinib	0.0806452	0.145161	0.0833333	0.0806452	0.123077	0.126984	0.0967742	0.0952381	0.0952381	0.164384	0.123288	0.12	0.173913	0.175676	0.125	0.115385	0.262295	0.140845	0.176471	0.0869565	0.056338	0.09375	0.057971	0.0277778	0.114286	0.138889	0.0266667	0.0933333	0.0789474	0.0779221	0.256098	0.214286	0.2125	0.207792	0.320513	0.379747	0.352941	0.418605	0.356322	0.376471	0.344828	0.313953	0.301205	0.349398	0.329268	0.341463	0.313253	0.308642	0.317073
Maraviroc	0.0983607	0.163934	0.0655738	0.0634921	0.106061	0.0923077	0.0793651	0.078125	0.078125	0.148649	0.138889	0.12	0.173913	0.16	0.125	0.101266	0.262295	0.140845	0.15942	0.0869565	0.0714286	0.09375	0.057971	0.0277778	0.0985916	0.15493	0.0266667	0.0789474	0.0649351	0.0641026	0.22619	0.214286	0.182927	0.192308	0.337662	0.379747	0.321839	0.370787	0.356322	0.344828	0.314607	0.284091	0.270588	0.317647	0.297619	0.309524	0.282353	0.277108	0.285714
Tasosartan	0.0483871	0.112903	0	0	0.0441176	0.0298507	0.0153846	0.0151515	0.0151515	0.152778	0.111111	0.138889	0.19697	0.180556	0.1	0.118421	0.293103	0.179104	0.147059	0.057971	0.0428571	0.0967742	0.0597015	0.0285714	0.117647	0.0810811	0.056338	0.0666667	0.0810811	0.08	0.246914	0.190476	0.202532	0.197368	0.294872	0.3375	0.361446	0.411765	0.364706	0.385542	0.352941	0.321429	0.308642	0.358025	0.3375	0.35	0.304878	0.316456	0.325
Irbesartan	0.047619	0.111111	0.015873	0.0153846	0.0588235	0.0447761	0.0307692	0.030303	0.030303	0.135135	0.140845	0.136986	0.19403	0.194444	0.1125	0.131579	0.288136	0.212121	0.161765	0.0882353	0.0422535	0.0952381	0.0434783	0.028169	0.115942	0.08	0.0555556	0.08	0.0945946	0.0933333	0.243902	0.202381	0.2	0.194805	0.275	0.317073	0.373494	0.440476	0.329545	0.364706	0.348837	0.333333	0.304878	0.353659	0.317073	0.313253	0.285714	0.296296	0.304878
Granisetron	0.0377358	0.0925926	0	0	0.0166667	0.0535714	0.0181818	0.0178571	0.0178571	0.106061	0.147541	0.107692	0.210526	0.190476	0.0833333	0.0869565	0.326531	0.169492	0.114754	0.05	0.0327869	0.0740741	0.0701754	0.0333333	0.118644	0.0769231	0.031746	0.0447761	0.0606061	0.0597015	0.246575	0.153846	0.197183	0.208955	0.28169	0.328767	0.373333	0.410256	0.325	0.363636	0.329114	0.311688	0.297297	0.351351	0.328767	0.342466	0.310811	0.287671	0.315068
Conivaptan	0.0566038	0.132075	0	0	0.0333333	0.0344828	0.0178571	0.0175439	0.0175439	0.121212	0.145161	0.140625	0.206897	0.1875	0.112676	0.117647	0.245283	0.111111	0.112903	0.0491803	0.0847458	0.0925926	0.0877193	0.0862069	0.116667	0.0597015	0.0645161	0.0757576	0.0923077	0.0909091	0.277778	0.197368	0.228571	0.261538	0.295775	0.380282	0.368421	0.3875	0.35443	0.394737	0.358974	0.342105	0.328767	0.364865	0.342466	0.337838	0.306667	0.319444	0.328767
Lurasidone	0.0491803	0.0967742	0	0	0.0447761	0.0149254	0.015625	0.0153846	0.0153846	0.138889	0.112676	0.125	0.164179	0.166667	0.144737	0.105263	0.193548	0.114286	0.1	0.0285714	0.0909091	0.0983607	0.0606061	0.0923077	0.136364	0.0533333	0.0724638	0.0821918	0.0821918	0.0810811	0.333333	0.2375	0.287671	0.267606	0.298701	0.376623	0.4	0.416667	0.385542	0.407407	0.390244	0.375	0.4	0.397436	0.376623	0.371795	0.376623	0.391892	0.381579
Trimethaphan	0.06	0.117647	0.02	0.0192308	0.0727273	0.0363636	0.0384615	0.0377358	0.0377358	0.163934	0.114754	0.111111	0.116667	0.177419	0.117647	0.0895522	0.166667	0.116667	0.1	0.0338983	0.109091	0.12	0.0535714	0.0714286	0.122807	0.0461538	0.016129	0.0461538	0.0625	0.0454545	0.219178	0.189189	0.202899	0.215385	0.236111	0.266667	0.294872	0.317073	0.283951	0.2875	0.303797	0.269231	0.305556	0.306667	0.266667	0.263158	0.283784	0.260274	0.27027
Dihydroergotoxine	0.032967	0.0652174	0.0222222	0.0217391	0.0752688	0.0652174	0.043956	0.0434783	0.0434783	0.154639	0.184783	0.206522	0.186813	0.1875	0.21875	0.252747	0.168539	0.125	0.114583	0.0736842	0.108696	0.0898876	0.123596	0.134831	0.166667	0.159574	0.142857	0.184783	0.211111	0.222222	0.368421	0.30303	0.305263	0.304348	0.354167	0.402062	0.434343	0.460784	0.464646	0.484536	0.469388	0.428571	0.377551	0.40404	0.402062	0.412371	0.373737	0.371134	0.391753
Ergoloid mesylate	0.032967	0.0652174	0.0222222	0.0217391	0.0638298	0.0652174	0.043956	0.0434783	0.0434783	0.142857	0.197802	0.193548	0.186813	0.1875	0.21875	0.252747	0.168539	0.125	0.114583	0.0625	0.0967742	0.0777778	0.123596	0.134831	0.166667	0.172043	0.142857	0.184783	0.211111	0.222222	0.368421	0.30303	0.305263	0.304348	0.354167	0.402062	0.434343	0.460784	0.479592	0.484536	0.469388	0.428571	0.377551	0.40404	0.402062	0.412371	0.373737	0.371134	0.391753
Micafungin	0.0322581	0.0752688	0.0217391	0.0212766	0.0967742	0.0638298	0.0543478	0.0537634	0.0537634	0.175258	0.193548	0.215054	0.208791	0.247312	0.226804	0.26087	0.164835	0.134021	0.147368	0.106383	0.142857	0.1	0.0967742	0.131868	0.163043	0.168421	0.152174	0.193548	0.21978	0.244444	0.375	0.323232	0.3125	0.297872	0.32	0.38	0.425743	0.438095	0.455446	0.505155	0.489796	0.44898	0.383838	0.39604	0.38	0.39	0.339806	0.363636	0.37
Ceruletide	0.0238095	0.0588235	0.0243902	0.0238095	0.0952381	0.0843373	0.0609756	0.060241	0.060241	0.168539	0.231707	0.271605	0.190476	0.218391	0.238636	0.232558	0.170732	0.123596	0.137931	0.105882	0.160494	0.1125	0.121951	0.1625	0.168675	0.174419	0.156627	0.202381	0.231707	0.243902	0.386364	0.315217	0.318182	0.317647	0.326087	0.376344	0.44086	0.424242	0.412371	0.462366	0.462366	0.434783	0.395604	0.408602	0.391304	0.402174	0.347368	0.373626	0.380435
Dalfopristin	0.0243902	0.0352941	0.0123457	0.0120482	0.0714286	0.047619	0.0365854	0.0361446	0.0361446	0.2	0.222222	0.246914	0.180723	0.168539	0.202247	0.223529	0.160494	0.126437	0.102273	0.135802	0.135802	0.101266	0.125	0.151899	0.158537	0.164706	0.13253	0.151163	0.178571	0.176471	0.37931	0.322222	0.310345	0.309524	0.333333	0.384615	0.450549	0.447917	0.421053	0.472527	0.472527	0.428571	0.373626	0.387097	0.354839	0.365591	0.326316	0.336957	0.344086
Sildenafil	0.0326087	0.076087	0.021978	0.0215054	0.0978261	0.076087	0.0549451	0.0543478	0.0543478	0.141414	0.145833	0.166667	0.147368	0.161616	0.18	0.161616	0.179775	0.135417	0.113402	0.0729167	0.0957447	0.0888889	0.0978261	0.0967742	0.12766	0.157895	0.09375	0.111111	0.134021	0.132653	0.393617	0.368421	0.344086	0.315217	0.423913	0.457447	0.505263	0.5625	0.505155	0.510417	0.510417	0.484211	0.431579	0.473684	0.457447	0.468085	0.442105	0.44086	0.446809
Vardenafil	0.0326087	0.076087	0.021978	0.0215054	0.0978261	0.0645161	0.0549451	0.0543478	0.0543478	0.141414	0.145833	0.166667	0.159574	0.173469	0.191919	0.173469	0.193182	0.135417	0.125	0.0729167	0.0957447	0.0888889	0.0978261	0.0967742	0.12766	0.157895	0.105263	0.122449	0.145833	0.14433	0.408602	0.382979	0.358696	0.315217	0.408602	0.442105	0.521277	0.5625	0.520833	0.526316	0.526316	0.5	0.446809	0.489362	0.473118	0.483871	0.442105	0.456522	0.462366
Udenafil	0.0309278	0.0721649	0.0208333	0.0204082	0.0927835	0.0721649	0.0520833	0.0515464	0.0515464	0.156863	0.15	0.193878	0.163265	0.176471	0.194175	0.176471	0.182796	0.128713	0.13	0.0909091	0.125	0.0957447	0.0927835	0.103093	0.121212	0.15	0.111111	0.127451	0.15	0.148515	0.402062	0.377551	0.354167	0.3125	0.402062	0.434343	0.510204	0.55	0.51	0.515152	0.515152	0.489796	0.438776	0.479592	0.463918	0.474227	0.42	0.447917	0.453608
Amisulpride	0.0375	0.0609756	0.0125	0.0121951	0.0853659	0.0740741	0.05	0.0493827	0.0493827	0.188235	0.180723	0.234568	0.168675	0.157303	0.218391	0.197674	0.134146	0.127907	0.116279	0.0963855	0.123457	0.102564	0.1125	0.125	0.119048	0.166667	0.134146	0.139535	0.152941	0.164706	0.469136	0.388235	0.395062	0.397436	0.367816	0.470588	0.47191	0.516484	0.472527	0.528736	0.511364	0.449438	0.425287	0.438202	0.404494	0.41573	0.373626	0.402299	0.393258
Sulpiride	0.037037	0.060241	0.025	0.0243902	0.097561	0.0864198	0.0625	0.0617284	0.0617284	0.172414	0.178571	0.216867	0.195122	0.195402	0.244186	0.223529	0.160494	0.139535	0.154762	0.0823529	0.121951	0.101266	0.111111	0.123457	0.130952	0.164706	0.146341	0.164706	0.178571	0.190476	0.518987	0.469136	0.443038	0.358025	0.363636	0.431818	0.517241	0.561798	0.5	0.576471	0.55814	0.494253	0.470588	0.482759	0.448276	0.45977	0.4	0.447059	0.436782
Brinzolamide	0.0361446	0.0588235	0.0243902	0.0238095	0.0952381	0.0843373	0.0609756	0.060241	0.060241	0.181818	0.16092	0.211765	0.149425	0.164835	0.224719	0.191011	0.170732	0.136364	0.151163	0.0930233	0.13253	0.1125	0.0952381	0.107143	0.141176	0.147727	0.129412	0.147727	0.16092	0.172414	0.452381	0.457831	0.45	0.365854	0.386364	0.406593	0.505618	0.549451	0.473118	0.545455	0.52809	0.5	0.511905	0.523256	0.488372	0.5	0.438202	0.470588	0.476744
Argatroban	0.0344828	0.0681818	0.0232558	0.0227273	0.0666667	0.0561798	0.045977	0.0454545	0.0454545	0.148936	0.22093	0.229885	0.195402	0.235955	0.255556	0.208791	0.149425	0.155556	0.170455	0.0769231	0.152941	0.107143	0.116279	0.154762	0.134831	0.129032	0.136364	0.179775	0.206897	0.204545	0.482353	0.436782	0.428571	0.364706	0.384615	0.434783	0.533333	0.593407	0.566667	0.538462	0.521739	0.478261	0.455556	0.483516	0.534884	0.546512	0.483146	0.482759	0.523256
Glimepiride	0.0361446	0.0588235	0.0243902	0.0238095	0.0574713	0.0465116	0.0357143	0.0352941	0.0352941	0.142857	0.147727	0.170455	0.190476	0.218391	0.252874	0.204545	0.156627	0.123596	0.164706	0.0804598	0.119048	0.0853659	0.0952381	0.107143	0.127907	0.134831	0.142857	0.174419	0.174419	0.186047	0.506173	0.423529	0.432099	0.365854	0.340659	0.422222	0.505618	0.516129	0.574713	0.52809	0.545455	0.483146	0.476744	0.47191	0.471264	0.482759	0.422222	0.470588	0.45977
Gliquidone	0.0352941	0.0823529	0.0238095	0.0232558	0.0930233	0.0823529	0.0595238	0.0588235	0.0588235	0.12766	0.183908	0.179775	0.186047	0.213483	0.247191	0.227273	0.126437	0.120879	0.16092	0.0909091	0.103448	0.0833333	0.105882	0.117647	0.137931	0.183908	0.152941	0.170455	0.183908	0.195402	0.493976	0.430233	0.421687	0.373494	0.393258	0.477273	0.462366	0.505263	0.635294	0.516484	0.550562	0.472527	0.449438	0.445652	0.494253	0.505747	0.444444	0.494118	0.482759
Zafirlukast	0.0379747	0.0886076	0.025641	0.025	0.0864198	0.0886076	0.0641026	0.0632911	0.0632911	0.123596	0.182927	0.192771	0.2	0.186047	0.25	0.228916	0.179487	0.116279	0.144578	0.0843373	0.0714286	0.0759494	0.128205	0.141026	0.148148	0.182927	0.15	0.168675	0.197531	0.195122	0.552632	0.4625	0.473684	0.421053	0.421687	0.530864	0.529412	0.574713	0.60241	0.609756	0.609756	0.542169	0.518519	0.511905	0.512195	0.52439	0.458824	0.5125	0.5
Dronedarone	0.0384615	0.0897436	0.025974	0.0253165	0.115385	0.0897436	0.0649351	0.0641026	0.0641026	0.192771	0.142857	0.195122	0.158537	0.16092	0.195402	0.231707	0.151899	0.130952	0.13253	0.0987654	0.0853659	0.105263	0.115385	0.1	0.164557	0.185185	0.1375	0.156627	0.170732	0.182927	0.444444	0.39759	0.405063	0.35443	0.344828	0.413793	0.417582	0.462366	0.5	0.505747	0.523256	0.476744	0.435294	0.431818	0.430233	0.44186	0.397727	0.428571	0.418605
Cisatracurium Besylate	0.0375	0.0875	0.0253165	0.0246914	0.1125	0.0875	0.0632911	0.0625	0.0625	0.174419	0.152941	0.204819	0.114943	0.119565	0.218391	0.211765	0.107143	0.141176	0.0909091	0.0833333	0.0963855	0.102564	0.155844	0.125	0.160494	0.195122	0.120482	0.139535	0.195122	0.178571	0.337079	0.340909	0.313953	0.345679	0.433735	0.420455	0.336735	0.393939	0.425532	0.385417	0.4	0.37234	0.347826	0.347368	0.388889	0.4	0.404494	0.370787	0.377778
Lapatinib	0.0909091	0.142857	0.0512821	0.0632911	0.139241	0.128205	0.0897436	0.102564	0.102564	0.228916	0.137931	0.216867	0.113636	0.130435	0.215909	0.195402	0.175	0.126437	0.154762	0.121951	0.121951	0.115385	0.0843373	0.0963855	0.144578	0.178571	0.119048	0.164706	0.137931	0.149425	0.318681	0.367816	0.310345	0.358025	0.481481	0.5	0.404255	0.40404	0.421053	0.44086	0.472527	0.477273	0.404494	0.417582	0.431818	0.426966	0.4	0.413793	0.420455
Omeprazole	0.0491803	0.114754	0.0163934	0.015873	0.111111	0.0967742	0.0655738	0.0645161	0.0645161	0.138889	0.161765	0.191176	0.114286	0.150685	0.191781	0.183099	0.213115	0.130435	0.115942	0.0909091	0.107692	0.116667	0.09375	0.0923077	0.171875	0.19697	0.0882353	0.0972222	0.112676	0.126761	0.315789	0.337838	0.305556	0.343284	0.470588	0.432432	0.435897	0.469136	0.455696	0.461538	0.5	0.466667	0.438356	0.453333	0.432432	0.445946	0.413333	0.410959	0.418919
Esomeprazole	0.0491803	0.114754	0.0163934	0.015873	0.111111	0.0967742	0.0655738	0.0645161	0.0645161	0.138889	0.161765	0.191176	0.114286	0.150685	0.191781	0.183099	0.213115	0.130435	0.115942	0.0909091	0.107692	0.116667	0.09375	0.0923077	0.171875	0.19697	0.0882353	0.0972222	0.112676	0.126761	0.315789	0.337838	0.305556	0.343284	0.470588	0.432432	0.435897	0.469136	0.455696	0.461538	0.5	0.466667	0.438356	0.453333	0.432432	0.445946	0.413333	0.410959	0.418919
Pantoprazole	0.0793651	0.142857	0.0645161	0.0625	0.15625	0.142857	0.112903	0.111111	0.111111	0.146667	0.152778	0.197183	0.123288	0.157895	0.22973	0.205479	0.2	0.123288	0.140845	0.101449	0.101449	0.109375	0.104478	0.102941	0.161765	0.220588	0.0985916	0.136986	0.136986	0.150685	0.3	0.373333	0.289474	0.323944	0.485714	0.447368	0.414634	0.447059	0.416667	0.439024	0.475	0.443038	0.415584	0.43038	0.410256	0.423077	0.392405	0.38961	0.397436
Lansoprazole	0.0806452	0.145161	0.0833333	0.0806452	0.196721	0.145161	0.133333	0.131148	0.131148	0.180556	0.15493	0.166667	0.109589	0.144737	0.216216	0.175676	0.203125	0.140845	0.15942	0.119403	0.136364	0.129032	0.057971	0.0724638	0.147059	0.205882	0.0694444	0.123288	0.108108	0.121622	0.303797	0.36	0.310811	0.347826	0.471429	0.434211	0.419753	0.418605	0.404762	0.426829	0.4625	0.448718	0.44	0.454545	0.434211	0.428571	0.415584	0.413333	0.421053
Rabeprazole	0.0441176	0.102941	0.0147059	0.0142857	0.115942	0.0869565	0.0588235	0.057971	0.057971	0.155844	0.146667	0.173333	0.103896	0.1375	0.189873	0.181818	0.191176	0.118421	0.105263	0.0821918	0.128571	0.121212	0.084507	0.0833333	0.171429	0.162162	0.0945946	0.102564	0.102564	0.12987	0.304878	0.308642	0.278481	0.310811	0.426667	0.395062	0.4	0.431818	0.418605	0.440476	0.47561	0.426829	0.4	0.414634	0.395062	0.407407	0.378049	0.375	0.382716
Bumetanide	0.0416667	0.0972222	0.028169	0.0273973	0.109589	0.0821918	0.0704225	0.0694444	0.0694444	0.148148	0.232877	0.295775	0.202703	0.233766	0.289474	0.25	0.118421	0.141026	0.173333	0.121622	0.152778	0.130435	0.125	0.171429	0.131579	0.168831	0.180556	0.2	0.232877	0.22973	0.585714	0.527778	0.544118	0.485294	0.37037	0.4625	0.5	0.477273	0.555556	0.54321	0.582278	0.551282	0.506494	0.5	0.539474	0.532468	0.481013	0.540541	0.526316
Glyburide	0.0958904	0.150685	0.0540541	0.0666667	0.131579	0.135135	0.0945946	0.108108	0.108108	0.166667	0.158537	0.2125	0.205128	0.234568	0.337662	0.234568	0.111111	0.13253	0.223684	0.113924	0.128205	0.106667	0.102564	0.12987	0.123457	0.1875	0.168831	0.233766	0.202532	0.21519	0.546667	0.554054	0.466667	0.413333	0.432099	0.544304	0.471264	0.467391	0.578313	0.511628	0.547619	0.482353	0.457831	0.453488	0.487805	0.481928	0.435294	0.4875	0.47561
Tipranavir	0.0625	0.0987654	0.0641026	0.0625	0.109756	0.0987654	0.0886076	0.0875	0.0875	0.157303	0.219512	0.2	0.178571	0.193182	0.285714	0.25	0.158537	0.125	0.166667	0.148148	0.0813954	0.0864198	0.123457	0.15	0.156627	0.190476	0.144578	0.204819	0.204819	0.202381	0.493827	0.463415	0.455696	0.405063	0.440476	0.494118	0.511364	0.489362	0.545455	0.551724	0.569767	0.541176	0.5	0.511628	0.53012	0.542169	0.476744	0.512195	0.518072
Bosentan	0.0361446	0.0843373	0.0243902	0.0238095	0.108434	0.0843373	0.0609756	0.060241	0.060241	0.155556	0.202381	0.211765	0.204819	0.218391	0.238636	0.232558	0.170732	0.149425	0.151163	0.119048	0.146341	0.126582	0.0952381	0.120482	0.127907	0.188235	0.142857	0.16092	0.188235	0.2	0.487805	0.440476	0.45	0.4	0.46988	0.52381	0.55814	0.566667	0.630952	0.6	0.6	0.571429	0.511905	0.541176	0.580247	0.592593	0.52381	0.5625	0.567901
Glycodiazine	0.0273973	0.0675676	0.028169	0.0273973	0.125	0.0972222	0.0704225	0.0694444	0.0694444	0.1625	0.153846	0.194805	0.171053	0.202532	0.240506	0.217949	0.197183	0.155844	0.157895	0.0921053	0.106667	0.114286	0.0945946	0.108108	0.146667	0.168831	0.133333	0.153846	0.184211	0.197368	0.5	0.447368	0.5	0.442857	0.460526	0.5	0.556962	0.529412	0.575	0.54321	0.582278	0.613333	0.567568	0.578947	0.671429	0.661972	0.625	0.605634	0.657143
Amprenavir	0.0238095	0.0588235	0.0243902	0.0238095	0.108434	0.0714286	0.0609756	0.060241	0.060241	0.195402	0.246914	0.256098	0.190476	0.232558	0.238636	0.232558	0.142857	0.123596	0.137931	0.105882	0.160494	0.1125	0.121951	0.1625	0.141176	0.174419	0.142857	0.16092	0.216867	0.214286	0.506173	0.406977	0.45	0.417722	0.340659	0.406593	0.488889	0.46875	0.505495	0.52809	0.545455	0.517241	0.45977	0.47191	0.471264	0.482759	0.438202	0.453488	0.45977
Fosamprenavir	0.0229885	0.0568182	0.0235294	0.0229885	0.104651	0.0689655	0.0588235	0.0581395	0.0581395	0.188889	0.223529	0.247059	0.197674	0.238636	0.287356	0.282353	0.151163	0.119565	0.159091	0.102273	0.141176	0.108434	0.117647	0.142857	0.149425	0.195402	0.164706	0.209302	0.253012	0.25	0.506024	0.409091	0.451219	0.402439	0.329787	0.393617	0.48913	0.469388	0.521739	0.527473	0.544444	0.516854	0.460674	0.472527	0.47191	0.483146	0.423913	0.454545	0.460674
Darunavir	0.0227273	0.0561798	0.0232558	0.0227273	0.103448	0.0681818	0.0581395	0.0574713	0.0574713	0.186813	0.235294	0.244186	0.181818	0.222222	0.228261	0.222222	0.149425	0.11828	0.131868	0.101124	0.152941	0.107143	0.116279	0.154762	0.16092	0.166667	0.136364	0.153846	0.206897	0.204545	0.482353	0.388889	0.428571	0.39759	0.340426	0.389474	0.483871	0.464646	0.484211	0.521739	0.538462	0.511111	0.455556	0.467391	0.466667	0.477778	0.434783	0.433333	0.455556
Tirofiban	0.0273973	0.0533333	0.028169	0.0273973	0.125	0.0821918	0.0704225	0.0694444	0.0694444	0.207792	0.216216	0.295775	0.202703	0.233766	0.225	0.233766	0.148649	0.126582	0.157895	0.136986	0.185714	0.147059	0.125	0.171429	0.131579	0.168831	0.164384	0.184211	0.25	0.22973	0.441558	0.410256	0.418919	0.346667	0.321429	0.376471	0.413793	0.368421	0.431818	0.388889	0.420455	0.440476	0.39759	0.395349	0.444444	0.439024	0.392857	0.443038	0.432099
Remikiren	0.027027	0.0666667	0.0136986	0.0133333	0.0789474	0.0526316	0.0405405	0.04	0.04	0.160494	0.28169	0.223684	0.216216	0.230769	0.222222	0.230769	0.194444	0.153846	0.126582	0.135135	0.166667	0.112676	0.123288	0.185714	0.12987	0.181818	0.131579	0.166667	0.213333	0.226667	0.4	0.337349	0.341772	0.378378	0.4	0.439024	0.512195	0.47191	0.511905	0.5	0.5	0.487805	0.444444	0.47561	0.45679	0.469136	0.421687	0.419753	0.444444
Colistimethate	0.0246914	0.0235294	0.0253165	0.0246914	0.0987654	0.0609756	0.05	0.0493827	0.0493827	0.174419	0.225	0.234568	0.182927	0.197674	0.204545	0.240964	0.120482	0.154762	0.116279	0.123457	0.166667	0.0886076	0.126582	0.153846	0.160494	0.195122	0.134146	0.195122	0.209877	0.2375	0.367816	0.296703	0.298851	0.282353	0.293478	0.344086	0.423913	0.408163	0.425532	0.414894	0.4	0.357895	0.333333	0.361702	0.344086	0.354839	0.329787	0.311828	0.333333
Dofetilide	0.0289855	0.0714286	0.0298507	0.0289855	0.132353	0.102941	0.0746269	0.0735294	0.0735294	0.186667	0.178082	0.239437	0.180556	0.197368	0.220779	0.213333	0.125	0.133333	0.166667	0.0972222	0.112676	0.121212	0.115942	0.114286	0.123288	0.211268	0.157143	0.178082	0.194444	0.208333	0.486111	0.432432	0.485294	0.426471	0.3375	0.395062	0.416667	0.41573	0.46988	0.440476	0.47561	0.481013	0.435897	0.432099	0.467532	0.480519	0.4125	0.466667	0.454545
Tamsulosin	0.0394737	0.0921053	0.0266667	0.025974	0.118421	0.0921053	0.0666667	0.0657895	0.0657895	0.197531	0.189873	0.246753	0.177215	0.207317	0.259259	0.2375	0.1125	0.134146	0.164557	0.115385	0.144737	0.123288	0.103896	0.116883	0.125	0.189873	0.155844	0.175	0.189873	0.217949	0.493506	0.5	0.472973	0.418919	0.385542	0.406977	0.426966	0.44086	0.511628	0.5	0.535714	0.488095	0.445783	0.44186	0.47561	0.487805	0.423529	0.475	0.463415
Ibutilide	0.030303	0.0434783	0.03125	0.030303	0.104478	0.0909091	0.0615385	0.0606061	0.0606061	0.178082	0.185714	0.214286	0.205882	0.205479	0.22973	0.222222	0.130435	0.138889	0.173913	0.151515	0.151515	0.126984	0.104478	0.119403	0.128571	0.202899	0.147059	0.185714	0.202899	0.217391	0.507246	0.430556	0.507692	0.402985	0.316456	0.375	0.414634	0.413793	0.451219	0.439024	0.45679	0.461538	0.434211	0.43038	0.447368	0.460526	0.392405	0.445946	0.434211
Nalidixic Acid	0.0625	0.145833	0	0	0.0961538	0.0576923	0.04	0.0392157	0.0392157	0.169492	0.2	0.214286	0.140351	0.145161	0.15625	0.20339	0.173077	0.101695	0.0847458	0.134615	0.0925926	0.173913	0.1875	0.16	0.169811	0.137931	0.109091	0.118644	0.157895	0.155172	0.208333	0.178082	0.157143	0.203125	0.318182	0.309859	0.2375	0.292683	0.342105	0.294872	0.328947	0.293333	0.243243	0.246753	0.291667	0.305556	0.273973	0.285714	0.277778
Rosoxacin	0.0652174	0.152174	0	0	0.1	0.06	0.0416667	0.0408163	0.0408163	0.175439	0.185185	0.222222	0.145455	0.131148	0.16129	0.210526	0.18	0.105263	0.0689655	0.14	0.0961538	0.181818	0.170213	0.166667	0.176471	0.122807	0.113208	0.122807	0.163636	0.160714	0.214286	0.183099	0.161765	0.209677	0.328125	0.338235	0.227848	0.268293	0.315789	0.285714	0.302632	0.266667	0.232877	0.236842	0.28169	0.277778	0.263889	0.257143	0.267606
Dolasetron	0.0434783	0.106383	0	0	0.102041	0.0612245	0.0652174	0.0638298	0.0638298	0.222222	0.188679	0.27451	0.127273	0.152542	0.126984	0.133333	0.234043	0.107143	0.0892857	0.0769231	0.0566038	0.133333	0.148936	0.145833	0.156863	0.125	0.0943396	0.0862069	0.145455	0.103448	0.2	0.169014	0.181818	0.233333	0.253731	0.285714	0.28	0.271605	0.269231	0.272727	0.306667	0.323944	0.289855	0.273973	0.285714	0.28169	0.285714	0.279412	0.289855
Indomethacin	0.142857	0.22449	0.0384615	0.0566038	0.127273	0.153846	0.0961538	0.115385	0.115385	0.174603	0.183333	0.216667	0.186441	0.134328	0.215385	0.1875	0.157895	0.0606061	0.0952381	0.185185	0.0847458	0.134615	0.192308	0.166667	0.116667	0.183333	0.118644	0.163934	0.163934	0.142857	0.210526	0.246575	0.146667	0.171429	0.333333	0.4	0.238095	0.305882	0.27381	0.292683	0.292683	0.243902	0.2125	0.216867	0.209877	0.222222	0.195122	0.202532	0.197531
Fluvastatin	0.12766	0.212766	0.0625	0.06	0.134615	0.117647	0.102041	0.1	0.1	0.183333	0.259259	0.22807	0.155172	0.123077	0.245902	0.237288	0.166667	0.0634921	0.1	0.196078	0.12963	0.142857	0.18	0.2	0.142857	0.214286	0.125	0.192982	0.172414	0.189655	0.186667	0.222222	0.136986	0.179104	0.308824	0.319444	0.202381	0.241379	0.3	0.271605	0.2875	0.2375	0.205128	0.209877	0.202532	0.21519	0.17284	0.194805	0.189873
Erlotinib	0.0555556	0.12963	0	0	0.125	0.0892857	0.0545455	0.0535714	0.0535714	0.209677	0.142857	0.193548	0.126984	0.132353	0.0958904	0.166667	0.196429	0.0923077	0.0769231	0.12069	0.101695	0.153846	0.125	0.0847458	0.114754	0.125	0.0806452	0.0588235	0.0909091	0.106061	0.177215	0.164557	0.16	0.202899	0.291667	0.302632	0.235294	0.272727	0.317073	0.289157	0.304878	0.2875	0.240506	0.259259	0.302632	0.315789	0.285714	0.28	0.289474
Primaquine	0.04	0.0980392	0	0	0.115385	0.0980392	0.06	0.0588235	0.0588235	0.22807	0.175439	0.210526	0.118644	0.125	0.0714286	0.107692	0.169811	0.1	0.101695	0.111111	0.153846	0.170213	0.0740741	0.0535714	0.0677966	0.0983607	0.0508475	0.0307692	0.046875	0.0625	0.189189	0.12987	0.188406	0.238095	0.222222	0.253333	0.219512	0.215909	0.256098	0.259259	0.259259	0.25641	0.24	0.25974	0.287671	0.30137	0.253333	0.28169	0.273973
Amodiaquine	0.145833	0.229167	0.0392157	0.0576923	0.12963	0.113208	0.0769231	0.0961538	0.0961538	0.237288	0.166667	0.16129	0.131148	0.119403	0.164179	0.153846	0.181818	0.112903	0.152542	0.166667	0.145455	0.16	0.0701754	0.0689655	0.0819672	0.129032	0.0483871	0.111111	0.0769231	0.0923077	0.181818	0.216216	0.180556	0.227273	0.338235	0.347222	0.211765	0.235955	0.308642	0.280488	0.280488	0.246914	0.230769	0.25	0.293333	0.306667	0.25974	0.27027	0.28
Tolmetin	0.0731707	0.142857	0	0	0.0869565	0.0909091	0.0465116	0.0454545	0.0454545	0.169811	0.255319	0.244898	0.16	0.142857	0.155172	0.207547	0.2	0.0943396	0.0555556	0.181818	0.106383	0.175	0.219512	0.186047	0.122449	0.156863	0.102041	0.113208	0.18	0.153846	0.19403	0.179104	0.15625	0.186441	0.290323	0.30303	0.260274	0.337838	0.283784	0.305556	0.342857	0.304348	0.25	0.253521	0.228571	0.242857	0.211268	0.220588	0.214286
Ketorolac	0.0487805	0.119048	0	0	0.0888889	0.0444444	0.047619	0.0465116	0.0465116	0.173077	0.208333	0.25	0.14	0.145455	0.157895	0.166667	0.177778	0.0961538	0.0566038	0.0851064	0.108696	0.179487	0.166667	0.190476	0.148936	0.115385	0.104167	0.115385	0.183673	0.134615	0.179104	0.164179	0.15873	0.189655	0.215385	0.25	0.246575	0.25641	0.236842	0.256757	0.291667	0.289855	0.253731	0.239437	0.214286	0.211268	0.214286	0.223881	0.217391
Asenapine	0.125	0.208333	0.04	0.0588235	0.111111	0.137255	0.0784314	0.0980392	0.0980392	0.285714	0.169492	0.245614	0.133333	0.104478	0.241935	0.213115	0.163636	0.0461538	0.0983607	0.148148	0.107143	0.14	0.2	0.196078	0.160714	0.15	0.142857	0.189655	0.189655	0.166667	0.168831	0.219178	0.135135	0.176471	0.285714	0.297297	0.2	0.224719	0.206897	0.238095	0.253012	0.25	0.202532	0.207317	0.2	0.197531	0.185185	0.177215	0.1875
Eprosartan	0.0535714	0.105263	0	0	0.0655738	0.05	0.0344828	0.0338983	0.0338983	0.166667	0.213115	0.225806	0.140625	0.144928	0.188406	0.179104	0.189655	0.0895522	0.0909091	0.116667	0.155172	0.148148	0.160714	0.222222	0.111111	0.0882353	0.112903	0.121212	0.174603	0.153846	0.217949	0.220779	0.186667	0.214286	0.266667	0.278481	0.304878	0.325581	0.27907	0.313253	0.313253	0.3125	0.298701	0.316456	0.2625	0.259259	0.231707	0.25641	0.25
Tiagabine	0.0612245	0.12	0	0	0.0740741	0.0566038	0.0392157	0.0384615	0.0384615	0.206897	0.218182	0.189655	0.118644	0.0909091	0.136364	0.142857	0.169811	0.0645161	0.031746	0.111111	0.176471	0.170213	0.137255	0.156863	0.105263	0.0983607	0.0508475	0.0634921	0.116667	0.0967742	0.157895	0.144737	0.138889	0.164179	0.257143	0.236842	0.219512	0.27381	0.240964	0.259259	0.259259	0.225	0.24	0.24359	0.220779	0.233766	0.205128	0.197368	0.207792
Pilocarpine	0.0444444	0.0851064	0	0	0.104167	0.0851064	0.0434783	0.0425532	0.0425532	0.203704	0.192308	0.163636	0.12963	0.135593	0.0769231	0.155172	0.23913	0.109091	0.0909091	0.1	0.1	0.162791	0.152174	0.102041	0.137255	0.107143	0.0363636	0.0508475	0.107143	0.0862069	0.152778	0.138889	0.132353	0.140625	0.257576	0.236111	0.25	0.324675	0.225	0.276316	0.276316	0.24	0.222222	0.243243	0.202703	0.216216	0.186667	0.178082	0.189189
Etomidate	0.075	0.146341	0	0	0.139535	0.0930233	0.0731707	0.0714286	0.0714286	0.173077	0.234043	0.22449	0.14	0.166667	0.1	0.145455	0.261905	0.14	0.0980392	0.108696	0.108696	0.210526	0.166667	0.111111	0.125	0.137255	0.06	0.0545455	0.115385	0.0925926	0.179104	0.164179	0.15873	0.189655	0.295082	0.268657	0.3	0.361111	0.287671	0.328571	0.347826	0.308824	0.292308	0.313433	0.268657	0.283582	0.25	0.242424	0.253731
Tropicamide	0.047619	0.116279	0	0	0.111111	0.0666667	0.0465116	0.0454545	0.0454545	0.24	0.18	0.22	0.234043	0.185185	0.135593	0.163636	0.173913	0.115385	0.0754717	0.130435	0.181818	0.27027	0.111111	0.108696	0.122449	0.0925926	0.08	0.0925926	0.113208	0.132075	0.25	0.144928	0.174603	0.206897	0.25	0.323077	0.243243	0.2375	0.30137	0.27027	0.253333	0.232877	0.231884	0.236111	0.283582	0.279412	0.264706	0.276923	0.268657
Cinitapride	0.0416667	0.0821918	0	0	0.0945946	0.0533333	0.0410959	0.0405405	0.0405405	0.207792	0.139241	0.226667	0.236111	0.217949	0.166667	0.202532	0.148649	0.236111	0.128205	0.106667	0.121622	0.114286	0.125	0.108108	0.131579	0.139241	0.148649	0.139241	0.153846	0.166667	0.321429	0.25	0.25	0.246914	0.233333	0.329545	0.322581	0.354167	0.354839	0.373626	0.329787	0.301075	0.26087	0.290323	0.314607	0.311111	0.3	0.295455	0.303371
Oxamniquine	0.047619	0.09375	0	0	0.0746269	0.0447761	0.0307692	0.030303	0.030303	0.2	0.191176	0.220588	0.212121	0.211268	0.155844	0.194444	0.169231	0.269841	0.128571	0.0882353	0.193548	0.169492	0.107692	0.106061	0.149254	0.157143	0.117647	0.125	0.157143	0.171429	0.243902	0.216867	0.230769	0.243243	0.259259	0.285714	0.266667	0.301075	0.344828	0.333333	0.288889	0.272727	0.244186	0.275862	0.301205	0.313253	0.285714	0.280488	0.289157
Amlodipine	0.125	0.175439	0.0338983	0.05	0.131148	0.135593	0.0847458	0.101695	0.101695	0.306452	0.21875	0.311475	0.132353	0.152778	0.178082	0.136986	0.123077	0.0694444	0.134328	0.163934	0.145161	0.157895	0.169492	0.147541	0.0724638	0.147059	0.106061	0.130435	0.130435	0.112676	0.192771	0.25641	0.1625	0.186667	0.302632	0.329114	0.206522	0.229167	0.266667	0.228261	0.241758	0.211111	0.181818	0.186813	0.22093	0.232558	0.193182	0.214286	0.209302
Ambenonium	0.134615	0.211538	0.0555556	0.0727273	0.101695	0.105263	0.0714286	0.0892857	0.0892857	0.203125	0.213115	0.1875	0.216667	0.215385	0.188406	0.128571	0.0952381	0.140625	0.16129	0.135593	0.135593	0.127273	0.12069	0.1	0.0606061	0.138462	0.0615385	0.138462	0.138462	0.136364	0.25	0.27027	0.202703	0.231884	0.283784	0.346667	0.229885	0.252747	0.27907	0.267442	0.252874	0.206897	0.190476	0.209302	0.216867	0.228916	0.202381	0.209877	0.204819
Ertapenem	0.046875	0.0597015	0	0	0.057971	0.0441176	0.030303	0.0298507	0.0298507	0.180556	0.261538	0.235294	0.191176	0.191781	0.2	0.191781	0.166667	0.0945946	0.0810811	0.102941	0.171875	0.129032	0.15873	0.213115	0.164179	0.108108	0.115942	0.123288	0.171429	0.169014	0.320513	0.228916	0.24359	0.24	0.22619	0.313253	0.369048	0.370787	0.325843	0.392857	0.392857	0.345238	0.301205	0.317647	0.282353	0.294118	0.252874	0.261905	0.270588
Meropenem	0.0307692	0.0289855	0	0	0.057971	0.0597015	0.030303	0.0298507	0.0298507	0.180556	0.261538	0.235294	0.191176	0.175676	0.168831	0.191781	0.149254	0.0945946	0.0810811	0.102941	0.153846	0.09375	0.15873	0.193548	0.164179	0.138889	0.115942	0.123288	0.15493	0.152778	0.256098	0.2	0.182927	0.177215	0.211765	0.267442	0.321839	0.340659	0.296703	0.329545	0.329545	0.284091	0.241379	0.258427	0.224719	0.235955	0.197802	0.204545	0.213483
Imipenem	0.0307692	0.0289855	0	0	0.0735294	0.0441176	0.030303	0.0298507	0.0298507	0.214286	0.242424	0.253731	0.191176	0.208333	0.168831	0.191781	0.132353	0.0945946	0.111111	0.102941	0.153846	0.09375	0.140625	0.193548	0.147059	0.0933333	0.115942	0.123288	0.15493	0.152778	0.271605	0.214286	0.197531	0.192308	0.170455	0.252874	0.321839	0.340659	0.268817	0.3	0.329545	0.298851	0.255814	0.258427	0.238636	0.235955	0.211111	0.232558	0.227273
Azlocillin	0.0422535	0.0540541	0.0285714	0.0277778	0.0666667	0.0684932	0.056338	0.0555556	0.0555556	0.135802	0.308824	0.213333	0.173333	0.220779	0.2125	0.189873	0.166667	0.113924	0.115385	0.0933333	0.188406	0.115942	0.142857	0.208955	0.164384	0.126582	0.105263	0.155844	0.186667	0.2	0.294118	0.224719	0.223529	0.204819	0.222222	0.274725	0.402299	0.417582	0.373626	0.377778	0.377778	0.318681	0.321839	0.352273	0.288889	0.3	0.26087	0.255556	0.277778
[truncated: 479 more rows]
[truncated: 1,332 more columns]
